# Supplementary material for: Male bonobo mating strategies target female fertile windows despite noisy ovulatory signals during sexual swelling
Source: PLoS Biol. 2025 Dec 9;23(12):e3003503. doi: 10.1371/journal.pbio.3003503 (PMC12688130; doi:10.1371/journal.pbio.3003503)
Supplement: S1 Data — This repository contains the data and R code underlying all statistical analyses and figures presented in our study, “Male bonobo mating strategies target female fertile windows despite noisy ovulatory signals during sexual swelling.” The dataset includes daily records of female swelling status and reproductive history, hormone-based estimates of ovulation timing, and male behavior measures such as intensive following, interventions, copulations, and male–male aggression. Each raw data file CSV format is named to correspond with the relevant figure number and statistical model described in the manuscript and supplementary materials. We provide analysis-ready tables, a fully reproducible R workflow for fitting all reported models, and scripts to regenerate every main and supplementary figure. To replicate the figures and statistical analyses, users can run the R code by following the instructions provided within the script. The data and R code underlying the figures and statistical analyses can be found in the Figshare repository (https://doi.org/10.6084/m9.figshare.30403564). (ZIP) [file pbio.3003503.s008.zip]

Archive with 10 entries (10 files):
- Data_Fig1AB_GLMM1A.csv
- Data_Fig1C_GLMM1B.csv
- Data_Fig1D_S1FigABC_GLMM1C.csv
- Data_Fig1E_Fig2CD.csv
- Data_Fig2AB.csv
- Data_Fig3A_to_O_S3Fig_GLMM2ABCD.csv
- Data_Fig4ABCD_LM2E.csv
- Data_GLMM1D.csv
- Data_S4FigAB.xlsx
- R Code.R
