# Supplementary material for: Male bonobo mating strategies target female fertile windows despite noisy ovulatory signals during sexual swelling
Source: PLoS Biol. 2025 Dec 9;23(12):e3003503. doi: 10.1371/journal.pbio.3003503 (PMC12688130; doi:10.1371/journal.pbio.3003503)
Supplement: S1 Data — This repository contains the data and R code underlying all statistical analyses and figures presented in our study, “Male bonobo mating strategies target female fertile windows despite noisy ovulatory signals during sexual swelling.” The dataset includes daily records of female swelling status and reproductive history, hormone-based estimates of ovulation timing, and male behavior measures such as intensive following, interventions, copulations, and male–male aggression. Each raw data file CSV format is named to correspond with the relevant figure number and statistical model described in the manuscript and supplementary materials. We provide analysis-ready tables, a fully reproducible R workflow for fitting all reported models, and scripts to regenerate every main and supplementary figure. To replicate the figures and statistical analyses, users can run the R code by following the instructions provided within the script. The data and R code underlying the figures and statistical analyses can be found in the Figshare repository (https://doi.org/10.6084/m9.figshare.30403564). (ZIP) [file pbio.3003503.s008.zip › Data_Fig1AB_GLMM1A.csv]

Periods	Date	fl_hours	ID	es	f_age	ifa	no_fms_day	no_m_day	flm_day
P3	2013-Sep-22	4.197777778	No	3	42	4	3	9	0
P3	2013-Sep-23	5.587777778	No	3	42	4	4	9	0
P3	2013-Sep-24	5.745	No	3	42	4	1	9	0
P3	2013-Sep-26	5.828611111	No	3	42	4	2	6	0
P3	2013-Oct-01	6.090277778	No	2	42	4	4	8	0
P3	2013-Oct-02	6.003888889	No	2	42	4	5	9	0
P3	2013-Oct-03	6.044444444	No	3	42	4	8	9	5
P3	2013-Oct-04	7.014166667	No	2	42	4	4	10	0
P3	2013-Oct-06	5.775277778	No	1	42	4	4	9	0
P3	2013-Oct-08	6.308888889	No	2	42	4	2	8	0
P3	2013-Oct-09	6.295277778	No	2	42	4	3	8	0
P3	2013-Oct-10	5.642777778	No	3	42	4	2	7	0
P3	2013-Oct-11	5.504444444	No	3	42	4	4	8	0
P3	2013-Oct-12	3.675	No	3	42	4	3	8	0
P3	2013-Oct-15	5.530833333	No	3	42	4	2	7	0
P3	2013-Oct-16	6.014722222	No	3	42	4	1	6	0
P3	2013-Oct-17	5.736111111	No	2	42	4	0	6	0
P3	2013-Oct-18	5.761111111	No	1	42	4	0	5	0
P3	2013-Oct-20	5.406944444	No	2	42	4	0	3	0
P3	2013-Oct-22	5.806388889	No	2	42	4	0	3	0
P3	2013-Oct-23	5.886111111	No	2	42	4	0	3	0
P3	2013-Oct-25	5.65	No	2	42	4	0	5	0
P3	2013-Oct-26	5.644722222	No	3	42	4	1	5	0
P3	2013-Oct-27	4.274444444	No	3	42	4	1	4	0
P3	2013-Oct-29	4.089166667	No	3	42	4	1	5	0
P3	2013-Nov-04	5.905277778	No	3	42	4	1	5	3
P3	2013-Nov-05	5.605	No	3	42	4	1	5	2
P3	2013-Nov-06	5.926388889	No	3	42	4	1	5	4
P3	2013-Nov-10	6.225555556	No	3	42	4.5	1	4	4
P3	2013-Nov-11	5.979722222	No	3	42	4.5	1	4	3
P3	2013-Nov-12	6.375833333	No	3	42	4.5	1	4	4
P3	2013-Dec-01	6.043333333	No	3	42	4.5	2	5	1
P3	2013-Dec-02	6.570555556	No	3	42	4.5	4	9	4
P3	2013-Dec-03	6.078333333	No	3	42	4.5	4	8	2
P3	2013-Dec-05	5.071111111	No	3	42	4.5	4	9	1
P3	2013-Dec-07	6.306388889	No	3	42	4.5	5	9	1
P3	2013-Dec-08	5.986388889	No	3	42	4.5	5	9	4
P3	2013-Dec-09	5.721944444	No	3	42	4.5	3	8	6
P3	2013-Dec-10	4.295277778	No	3	42	4.5	3	8	5
P3	2013-Dec-11	5.620833333	No	3	42	4.5	4	10	5
P3	2013-Dec-12	5.994444444	No	3	42	4.5	4	10	4
P3	2013-Dec-13	4.774444444	No	3	42	4.5	4	9	3
P3	2013-Dec-15	5.341111111	No	3	42	4.5	4	10	2
P3	2013-Dec-16	6.019166667	No	3	42	4.5	4	10	0
P3	2013-Dec-17	4.895277778	No	2	42	4.5	3	10	0
P3	2013-Dec-19	6.200833333	No	2	42	4.5	3	10	0
P3	2013-Dec-21	6.061388889	No	2	42	4.5	3	9	0
P3	2013-Dec-22	5.718888889	No	2	42	4.5	2	9	0
P3	2013-Dec-23	5.896944444	No	2	42	4.5	1	8	0
P3	2013-Dec-24	6.038888889	No	2	42	4.5	1	7	0
P3	2013-Dec-25	4.4125	No	2	42	4.5	1	7	0
P3	2013-Dec-29	5.605833333	No	3	42	4.5	2	8	0
P3	2013-Dec-30	5.913611111	No	3	42	4.5	1	10	0
P3	2013-Dec-31	3.6125	No	3	42	4.5	2	9	0
P3	2014-Jan-06	4.168611111	No	3	43	4.5	1	3	0
P3	2014-Jan-08	5.673333333	No	3	43	4.5	2	8	2
P3	2014-Jan-09	5.715555556	No	3	43	4.5	2	8	2
P3	2014-Jan-11	9.428888889	No	3	43	4.5	3	7	5
P3	2014-Jan-12	8.336944444	No	3	43	4.5	3	7	3
P3	2014-Jan-13	9.246388889	No	3	43	4.5	3	6	5
P3	2014-Jan-14	5.867777778	No	3	43	4.5	3	7	4
P3	2014-Jan-16	9.103888889	No	2	43	4.5	2	7	0
P3	2014-Jan-17	6.229166667	No	2	43	4.5	2	7	0
P3	2014-Jan-18	5.906388889	No	2	43	4.5	2	7	0
P3	2014-Jan-19	4.666666667	No	2	43	4.5	2	7	0
P3	2014-Jan-20	4.351944444	No	2	43	4.5	2	7	0
P3	2014-Jan-21	2.87	No	2	43	4.5	2	7	0
P3	2014-Jan-23	5.4575	No	2	43	4.5	0	5	0
P3	2014-Jan-24	5.356111111	No	2	43	4.5	0	5	0
P3	2014-Jan-25	7.273055556	No	2	43	4.5	0	5	0
P3	2014-Jan-31	5.195	No	2	43	4.5	0	7	0
P3	2014-Feb-01	11.03083333	No	3	43	4.5	1	7	0
P3	2014-Feb-02	5.704722222	No	3	43	4.5	1	7	1
P3	2014-Feb-03	5.470277778	No	3	43	4.5	1	6	2
P3	2014-Feb-04	5.948611111	No	3	43	4.5	1	8	0
P3	2014-Feb-06	4.738888889	No	3	43	4.5	2	9	1
P3	2014-Feb-08	4.104166667	No	3	43	4.5	2	8	0
P3	2014-Feb-09	7.048055556	No	2	43	4.5	2	9	0
P3	2014-Feb-10	3.955	No	2	43	4.5	2	9	0
P3	2014-Feb-12	5.690833333	No	2	43	4.5	2	9	0
P3	2014-Feb-13	4.976666667	No	3	43	4.5	3	4	0
P3	2014-Feb-14	4.515277778	No	3	43	4.5	3	6	0
P3	2014-Feb-15	5.595277778	No	3	43	4.5	3	9	0
P3	2014-Feb-21	5.348611111	No	3	43	4.5	2	5	0
P3	2014-Feb-22	4.194444444	No	3	43	4.5	1	5	0
P3	2014-Feb-23	5.988333333	No	3	43	4.5	1	7	5
P3	2014-Feb-24	6.781944444	No	3	43	4.5	1	8	8
P3	2014-Feb-25	2.375	No	3	43	4.5	1	5	4
P4	2014-Jul-30	8.256944444	No	3	43	5	3	7	0
P4	2014-Jul-31	7.058333333	No	3	43	5	3	10	0
P4	2014-Aug-02	8.298333333	No	3	43	5	3	7	0
P4	2014-Aug-03	6.0125	No	3	43	5	3	7	0
P4	2014-Aug-04	3.854722222	No	3	43	5	3	5	0
P4	2014-Aug-06	5.254722222	No	3	43	5	1	5	0
P4	2014-Aug-07	5.7875	No	3	43	5	2	5	0
P4	2014-Aug-08	5.629166667	No	3	43	5	2	5	0
P4	2014-Aug-10	4.8575	No	3	43	5	3	9	2
P4	2014-Aug-11	5.314444444	No	3	43	5	2	9	4
P4	2014-Aug-12	5.474722222	No	3	43	5	3	10	2
P4	2014-Aug-14	8.086666667	No	3	43	5	4	10	0
P4	2014-Aug-15	6.292222222	No	2	43	5	3	10	0
P4	2014-Aug-16	7.867777778	No	2	43	5	3	10	0
P4	2014-Aug-17	6.25	No	2	43	-1	3	10	0
P4	2014-Aug-18	6.208333333	No	2	43	-1	4	10	0
P4	2014-Aug-19	7.015277778	No	1	43	-1	3	10	0
P4	2014-Aug-20	6.756666667	No	1	43	-1	2	10	0
P4	2014-Aug-21	5.270833333	No	1	43	-1	2	10	0
P4	2014-Aug-22	6.846666667	No	2	43	-1	3	10	0
P4	2014-Aug-24	6.335277778	No	1	43	-1	4	10	0
P4	2014-Aug-25	6.180833333	No	2	43	-1	3	10	0
P4	2014-Aug-26	7.9675	No	2	43	-1	4	10	0
P4	2014-Aug-27	7.413888889	No	2	43	-1	5	10	0
P4	2014-Aug-28	6.336944444	No	2	43	-1	6	10	0
P4	2014-Aug-29	6.135277778	No	2	43	-1	5	10	0
P4	2014-Aug-30	5.706388889	No	2	43	-1	3	10	0
P4	2014-Aug-31	6.394444444	No	2	43	-1	2	10	0
P4	2014-Sep-02	7.121111111	No	2	43	-1	3	10	0
P4	2014-Sep-03	5.681388889	No	3	43	-1	5	10	0
P4	2014-Sep-04	7.062777778	No	3	43	-1	5	10	0
P4	2014-Sep-05	6.287777778	No	3	43	-1	4	10	0
P4	2014-Sep-06	5.601388889	No	3	43	-1	5	10	0
P4	2014-Sep-08	7.001388889	No	3	43	-1	3	10	0
P4	2014-Sep-09	6.601111111	No	3	43	-1	4	10	0
P5	2014-Nov-22	4.020277778	No	1	43	-0.5	0	7	0
P5	2014-Nov-23	5.543333333	No	1	43	-0.5	0	7	0
P5	2014-Nov-24	6.088333333	No	1	43	-0.5	0	6	0
P5	2014-Nov-26	5.556666667	No	1	43	-0.5	0	5	0
P5	2014-Nov-27	5.806944444	No	2	43	-0.5	0	5	0
P5	2014-Nov-28	6.047777778	No	2	43	-0.5	0	2	0
P5	2014-Nov-29	5.793055556	No	2	43	-0.5	0	5	0
P5	2014-Dec-04	5.866944444	No	2	43	-0.5	0	6	0
P5	2014-Dec-06	6.221388889	No	1	43	-0.5	0	6	0
P5	2014-Dec-07	5.861111111	No	1	43	-0.5	0	6	0
P5	2014-Dec-09	4.623333333	No	1	43	-0.5	0	7	0
P5	2014-Dec-10	5.925	No	1	43	-0.5	0	7	0
P5	2014-Dec-11	5.5825	No	1	43	-0.5	0	7	0
P5	2014-Dec-12	6.376111111	No	1	43	-0.5	0	7	0
P5	2014-Dec-15	6.153611111	No	1	43	-0.5	0	10	0
P5	2014-Dec-16	5.775277778	No	2	43	-0.5	0	4	0
P5	2014-Dec-17	5.676666667	No	1	43	-0.5	0	10	0
P5	2014-Dec-19	5.377222222	No	1	43	-0.5	1	7	0
P5	2014-Dec-20	6.161944444	No	1	43	-0.5	0	7	0
P5	2014-Dec-23	4.604444444	No	1	43	-0.5	0	7	0
P5	2014-Dec-24	5.700555556	No	1	43	-0.5	1	10	0
P5	2014-Dec-27	5.851944444	No	2	43	-0.5	1	7	0
P5	2014-Dec-28	5.635277778	No	2	43	-0.5	1	7	0
P5	2014-Dec-30	6.101944444	No	1	43	-0.5	1	7	0
P5	2015-Jan-06	5.785277778	No	1	44	-0.5	2	7	0
P5	2015-Jan-07	6.003611111	No	1	44	-0.5	3	7	0
P5	2015-Jan-08	6.0425	No	1	44	-0.5	3	7	0
P5	2015-Jan-09	6.081944444	No	1	44	-0.5	3	7	0
P5	2015-Jan-10	5.813333333	No	1	44	-0.5	3	7	0
P5	2015-Jan-11	6.025555556	No	1	44	-0.5	3	7	0
P5	2015-Jan-13	5.623055556	No	1	44	-0.5	2	6	0
P5	2015-Jan-14	6.185277778	No	1	44	-0.5	2	7	0
P5	2015-Jan-15	5.954166667	No	1	44	-0.5	2	7	0
P5	2015-Jan-16	5.749166667	No	1	44	-0.5	2	7	0
P5	2015-Jan-18	6.122777778	No	1	44	-0.5	1	7	0
P5	2015-Jan-19	5.894722222	No	1	44	-0.5	1	6	0
P5	2015-Jan-30	5.105	No	1	44	-0.5	2	8	0
P5	2015-Jan-31	4.864166667	No	1	44	-0.5	2	8	0
P5	2015-Feb-01	4.4325	No	1	44	-0.5	1	8	0
P5	2015-Feb-04	5.876666667	No	1	44	-0.5	2	10	0
P5	2015-Feb-06	5.798055556	No	1	44	-0.5	2	10	0
P5	2015-Feb-08	5.004444444	No	1	44	-0.5	2	10	0
P5	2015-Feb-11	6.265833333	No	1	44	-0.5	1	10	0
P5	2015-Feb-12	3.328888889	No	1	44	-0.5	0	7	0
P5	2015-Feb-23	3.365833333	No	1	44	-0.5	3	9	0
P5	2015-Feb-24	6.258333333	No	1	44	-0.5	4	9	0
P5	2015-Feb-25	5.919722222	No	1	44	-0.5	2	7	0
P5	2015-Feb-27	6.529722222	No	1	44	-0.5	4	6	0
P5	2015-Feb-28	6.235555556	No	1	44	-0.5	6	9	0
P5	2015-Mar-06	4.507222222	No	1	44	-0.5	5	10	0
P5	2015-Mar-07	6.283055556	No	1	44	-0.5	6	10	0
P5	2015-Mar-09	4.602777778	No	1	44	-0.5	6	9	0
P5	2015-Mar-10	6.276388889	No	1	44	-0.5	3	9	0
P5	2015-Mar-12	5.720555556	No	1	44	-0.5	2	8	0
P5	2015-Mar-13	6.392777778	No	1	44	-0.5	4	8	0
P5	2015-Mar-14	4.151111111	No	1	44	-0.5	2	7	0
P5	2015-Mar-15	6.746388889	No	1	44	-0.5	3	7	0
P5	2015-Mar-16	5.731666667	No	1	44	-0.5	5	7	0
P5	2015-Mar-27	4.858888889	No	1	44	-0.5	3	10	0
P5	2015-Mar-30	6.2075	No	1	44	-0.5	2	9	0
P5	2015-Mar-31	3.477222222	No	1	44	-0.5	0	3	0
P5	2015-Apr-01	5.288888889	No	1	44	-0.5	0	3	0
P5	2015-Apr-03	6.125555556	No	1	44	-0.5	0	3	0
P5	2015-Apr-04	6.470555556	No	1	44	-0.5	3	10	0
P5	2015-Apr-05	6.486944444	No	1	44	-0.5	4	10	0
P5	2015-Apr-07	7.683888889	No	1	44	-0.5	5	9	0
P5	2015-Apr-08	4.301388889	No	1	44	-0.5	2	3	0
P5	2015-Apr-09	6.26	No	1	44	-0.5	1	1	0
P5	2015-Apr-10	6.793055556	No	1	44	-0.5	3	9	0
P5	2015-Apr-14	6.072222222	No	1	44	0	3	10	0
P5	2015-Apr-15	6.460555556	No	1	44	0	3	10	0
P3	2013-Sep-23	5.587777778	Ki	3	39	-0.5	4	9	0
P3	2013-Sep-24	5.745	Ki	2	39	-0.5	1	9	0
P3	2013-Oct-02	6.003888889	Ki	3	39	-0.5	5	9	0
P3	2013-Oct-03	6.044444444	Ki	3	39	-0.5	8	9	0
P3	2013-Oct-04	7.014166667	Ki	2	39	-0.5	4	10	0
P3	2013-Oct-06	5.775277778	Ki	2	39	-0.5	4	9	0
P3	2013-Nov-13	5.858611111	Ki	2	39	-0.5	1	6	0
P3	2013-Nov-14	6.331388889	Ki	3	39	-0.5	2	6	0
P3	2013-Nov-17	5.97	Ki	3	39	-0.5	2	5	0
P3	2013-Nov-18	6.009722222	Ki	2	39	-0.5	3	10	0
P3	2013-Nov-19	6.707777778	Ki	2	39	-0.5	2	10	0
P3	2013-Nov-20	5.866944444	Ki	2	39	-0.5	4	10	0
P3	2013-Nov-21	2.351111111	Ki	2	39	-0.5	4	7	0
P3	2013-Nov-22	6.182222222	Ki	2	39	-0.5	5	10	0
P3	2013-Nov-25	5.825	Ki	3	39	-0.5	5	8	0
P3	2013-Nov-26	6.075277778	Ki	2	39	-0.5	3	8	0
P3	2013-Nov-28	9.842222222	Ki	2	39	-0.5	3	9	0
P3	2013-Dec-01	6.043333333	Ki	2	39	-0.5	2	5	0
P3	2013-Dec-02	6.570555556	Ki	2	39	-0.5	4	9	0
P3	2013-Dec-03	6.078333333	Ki	2	39	-0.5	4	8	0
P3	2013-Dec-05	5.071111111	Ki	2	39	-0.5	4	9	0
P3	2013-Dec-07	6.306388889	Ki	2	39	-0.5	5	9	0
P3	2013-Dec-08	5.986388889	Ki	2	39	-0.5	5	9	0
P3	2013-Dec-09	5.721944444	Ki	2	39	-0.5	3	8	0
P3	2013-Dec-10	4.295277778	Ki	2	39	-0.5	3	8	0
P3	2013-Dec-11	5.620833333	Ki	2	39	-0.5	4	10	0
P3	2013-Dec-12	5.994444444	Ki	2	39	-0.5	4	10	0
P3	2013-Dec-13	4.774444444	Ki	2	39	-0.5	4	9	0
P3	2013-Dec-15	5.341111111	Ki	2	39	-0.5	4	10	0
P3	2013-Dec-16	6.019166667	Ki	2	39	-0.5	4	10	0
P3	2013-Dec-17	4.895277778	Ki	2	39	-0.5	3	10	0
P3	2013-Dec-19	6.200833333	Ki	1	39	-0.5	3	10	0
P3	2013-Dec-29	5.605833333	Ki	2	39	-0.5	2	8	0
P3	2013-Dec-30	5.913611111	Ki	2	39	-0.5	1	10	0
P3	2013-Dec-31	3.6125	Ki	1	39	-0.5	2	9	0
P3	2014-Jan-08	5.673333333	Ki	1	40	-0.5	2	8	0
P3	2014-Jan-09	5.715555556	Ki	1	40	-0.5	2	8	0
P3	2014-Jan-11	9.428888889	Ki	1	40	-0.5	3	7	0
P3	2014-Jan-12	8.336944444	Ki	1	40	-0.5	3	7	0
P3	2014-Jan-13	9.246388889	Ki	1	40	-0.5	3	6	0
P3	2014-Jan-14	5.867777778	Ki	1	40	-0.5	3	7	0
P3	2014-Jan-16	9.103888889	Ki	1	40	-0.5	2	7	0
P3	2014-Jan-17	6.229166667	Ki	1	40	-0.5	2	7	0
P3	2014-Jan-18	5.906388889	Ki	1	40	-0.5	2	7	0
P3	2014-Jan-19	4.666666667	Ki	1	40	-0.5	2	7	0
P3	2014-Jan-20	4.351944444	Ki	1	40	-0.5	2	7	0
P3	2014-Jan-21	2.87	Ki	1	40	-0.5	2	7	0
P3	2014-Jan-23	5.4575	Ki	1	40	-0.5	0	5	0
P3	2014-Jan-24	5.356111111	Ki	1	40	-0.5	0	5	0
P3	2014-Jan-25	7.273055556	Ki	1	40	-0.5	0	5	0
P3	2014-Jan-27	5.7475	Ki	1	40	-0.5	0	3	0
P3	2014-Jan-28	5.420833333	Ki	1	40	-0.5	0	3	0
P3	2014-Jan-29	2.751666667	Ki	1	40	-0.5	0	3	0
P3	2014-Feb-04	5.948611111	Ki	1	40	0	1	8	0
P3	2014-Feb-06	4.738888889	Ki	1	40	0	2	9	0
P3	2014-Feb-09	7.048055556	Ki	1	40	0	2	9	0
P3	2014-Feb-10	3.955	Ki	1	40	0	2	9	0
P3	2014-Feb-15	5.595277778	Ki	1	40	0	3	9	0
P3	2014-Feb-21	5.348611111	Ki	1	40	0	2	5	0
P3	2014-Feb-22	4.194444444	Ki	1	40	0	1	5	0
P3	2014-Feb-23	5.988333333	Ki	1	40	0	1	7	0
P3	2014-Feb-24	6.781944444	Ki	1	40	0	1	8	0
P4	2014-Jul-30	8.256944444	Ki	2	40	0	3	7	0
P4	2014-Jul-31	7.058333333	Ki	2	40	0	3	10	0
P4	2014-Aug-02	8.298333333	Ki	2	40	0	3	7	0
P4	2014-Aug-03	6.0125	Ki	2	40	0.5	3	7	0
P4	2014-Aug-04	3.854722222	Ki	2	40	0.5	3	5	0
P4	2014-Aug-06	5.254722222	Ki	2	40	0.5	1	5	0
P4	2014-Aug-07	5.7875	Ki	2	40	0.5	2	5	0
P4	2014-Aug-08	5.629166667	Ki	2	40	0.5	2	5	0
P4	2014-Aug-10	4.8575	Ki	2	40	0.5	3	9	0
P4	2014-Aug-11	5.314444444	Ki	2	40	0.5	2	9	0
P4	2014-Aug-12	5.474722222	Ki	2	40	0.5	3	10	0
P4	2014-Aug-14	8.086666667	Ki	2	40	0.5	4	10	0
P4	2014-Aug-15	6.292222222	Ki	2	40	0.5	3	10	0
P4	2014-Aug-16	7.867777778	Ki	2	40	0.5	3	10	0
P4	2014-Aug-17	6.25	Ki	2	40	0.5	3	10	0
P4	2014-Aug-18	6.208333333	Ki	2	40	0.5	4	10	0
P4	2014-Aug-19	7.015277778	Ki	2	40	0.5	3	10	0
P4	2014-Aug-20	6.756666667	Ki	2	40	0.5	2	10	0
P4	2014-Aug-21	5.270833333	Ki	2	40	0.5	2	10	0
P4	2014-Aug-22	6.846666667	Ki	2	40	0.5	3	10	0
P4	2014-Aug-24	6.335277778	Ki	2	40	0.5	4	10	0
P4	2014-Aug-25	6.180833333	Ki	2	40	0.5	3	10	0
P4	2014-Aug-26	7.9675	Ki	2	40	0.5	4	10	0
P4	2014-Aug-27	7.413888889	Ki	3	40	0.5	5	10	0
P4	2014-Aug-28	6.336944444	Ki	3	40	0.5	6	10	0
P4	2014-Aug-29	6.135277778	Ki	3	40	0.5	5	10	0
P4	2014-Aug-30	5.706388889	Ki	2	40	0.5	3	10	0
P4	2014-Aug-31	6.394444444	Ki	2	40	0.5	2	10	0
P4	2014-Sep-02	7.121111111	Ki	2	40	0.5	3	10	0
P4	2014-Sep-03	5.681388889	Ki	2	40	0.5	5	10	0
P4	2014-Sep-04	7.062777778	Ki	2	40	0.5	5	10	0
P4	2014-Sep-05	6.287777778	Ki	2	40	0.5	4	10	0
P4	2014-Sep-06	5.601388889	Ki	2	40	0.5	5	10	0
P4	2014-Sep-08	7.001388889	Ki	2	40	0.5	3	10	0
P4	2014-Sep-09	6.601111111	Ki	2	40	0.5	4	10	0
P5	2014-Nov-22	4.020277778	Ki	1	40	0.5	0	7	0
P5	2014-Nov-23	5.543333333	Ki	1	40	0.5	0	7	0
P5	2014-Nov-24	6.088333333	Ki	1	40	0.5	0	6	0
P5	2014-Nov-26	5.556666667	Ki	1	40	0.5	0	5	0
P5	2014-Nov-27	5.806944444	Ki	1	40	0.5	0	5	0
P5	2014-Nov-28	6.047777778	Ki	1	40	0.5	0	2	0
P5	2014-Dec-01	5.579444444	Ki	1	40	0.5	0	5	0
P5	2014-Dec-02	6.366111111	Ki	1	40	0.5	2	7	0
P5	2014-Dec-03	5.857777778	Ki	1	40	0.5	0	5	0
P5	2014-Dec-04	5.866944444	Ki	1	40	0.5	0	6	0
P5	2014-Dec-06	6.221388889	Ki	1	40	0.5	0	6	0
P5	2014-Dec-07	5.861111111	Ki	1	40	0.5	0	6	0
P5	2014-Dec-09	4.623333333	Ki	1	40	0.5	0	7	0
P5	2014-Dec-10	5.925	Ki	1	40	0.5	0	7	0
P5	2014-Dec-11	5.5825	Ki	1	40	0.5	0	7	0
P5	2014-Dec-12	6.376111111	Ki	1	40	0.5	0	7	0
P5	2014-Dec-15	6.153611111	Ki	1	40	0.5	0	10	0
P5	2014-Dec-17	5.676666667	Ki	1	40	0.5	0	10	0
P5	2014-Dec-19	5.377222222	Ki	1	40	0.5	1	7	0
P5	2014-Dec-20	6.161944444	Ki	1	40	0.5	0	7	0
P5	2014-Dec-23	4.604444444	Ki	1	40	0.5	0	7	0
P5	2014-Dec-24	5.700555556	Ki	1	40	0.5	1	10	0
P5	2014-Dec-27	5.851944444	Ki	1	40	0.5	1	7	0
P5	2014-Dec-28	5.635277778	Ki	1	40	0.5	1	7	0
P5	2014-Dec-30	6.101944444	Ki	1	40	0.5	1	7	0
P5	2015-Jan-06	5.785277778	Ki	2	41	0.5	2	7	0
P5	2015-Jan-07	6.003611111	Ki	2	41	0.5	3	7	0
P5	2015-Jan-08	6.0425	Ki	2	41	0.5	3	7	0
P5	2015-Jan-09	6.081944444	Ki	2	41	0.5	3	7	0
P5	2015-Jan-10	5.813333333	Ki	2	41	0.5	3	7	0
P5	2015-Jan-11	6.025555556	Ki	2	41	0.5	3	7	0
P5	2015-Jan-13	5.623055556	Ki	2	41	0.5	2	6	0
P5	2015-Jan-14	6.185277778	Ki	2	41	0.5	2	7	0
P5	2015-Jan-15	5.954166667	Ki	2	41	0.5	2	7	0
P5	2015-Jan-16	5.749166667	Ki	2	41	0.5	2	7	0
P5	2015-Jan-18	6.122777778	Ki	2	41	0.5	1	7	0
P5	2015-Jan-19	5.894722222	Ki	2	41	0.5	1	6	0
P5	2015-Jan-20	6.330555556	Ki	2	41	0.5	1	5	0
P5	2015-Jan-21	6.115555556	Ki	2	41	0.5	2	8	0
P5	2015-Jan-22	6.744444444	Ki	2	41	0.5	2	8	0
P5	2015-Jan-23	5.787777778	Ki	2	41	0.5	2	8	0
P5	2015-Jan-24	6.258888889	Ki	2	41	0.5	2	8	0
P5	2015-Jan-25	5.820277778	Ki	2	41	0.5	2	7	0
P5	2015-Jan-26	4.528055556	Ki	2	41	0.5	2	8	0
P5	2015-Jan-27	6.825	Ki	3	41	0.5	3	7	0
P5	2015-Feb-04	5.876666667	Ki	2	41	1	2	10	0
P5	2015-Feb-05	5.735277778	Ki	2	41	1	1	8	0
P5	2015-Feb-06	5.798055556	Ki	2	41	1	2	10	0
P5	2015-Feb-07	6.576666667	Ki	2	41	1	2	10	0
P5	2015-Feb-08	5.004444444	Ki	2	41	1	2	10	0
P5	2015-Feb-09	6.235277778	Ki	2	41	1	1	8	0
P5	2015-Feb-11	6.265833333	Ki	2	41	1	1	10	0
P5	2015-Feb-12	3.328888889	Ki	2	41	1	0	7	0
P5	2015-Feb-16	6.714444444	Ki	2	41	1	1	10	0
P5	2015-Feb-17	5.594444444	Ki	2	41	1	0	6	0
P5	2015-Feb-18	4.269444444	Ki	2	41	1	1	8	0
P5	2015-Feb-20	5.735	Ki	1	41	1	0	3	0
P5	2015-Feb-21	5.452777778	Ki	1	41	1	4	10	0
P5	2015-Feb-23	3.365833333	Ki	1	41	1	3	9	0
P5	2015-Feb-24	6.258333333	Ki	2	41	1	4	9	0
P5	2015-Feb-25	5.919722222	Ki	2	41	1	2	7	0
P5	2015-Feb-27	6.529722222	Ki	2	41	1	4	6	0
P5	2015-Feb-28	6.235555556	Ki	3	41	1	6	9	0
P5	2015-Mar-01	7.313888889	Ki	3	41	1	5	10	0
P5	2015-Mar-03	6.479166667	Ki	3	41	1	5	10	0
P5	2015-Mar-05	7.248055556	Ki	3	41	1	5	10	0
P5	2015-Mar-06	4.507222222	Ki	3	41	1	5	10	0
P5	2015-Mar-07	6.283055556	Ki	3	41	1	6	10	0
P5	2015-Mar-09	4.602777778	Ki	3	41	1	6	9	0
P5	2015-Mar-10	6.276388889	Ki	3	41	1	3	9	0
P5	2015-Mar-12	5.720555556	Ki	2	41	1	2	8	0
P5	2015-Mar-13	6.392777778	Ki	3	41	1	4	8	0
P5	2015-Mar-14	4.151111111	Ki	2	41	1	2	7	0
P5	2015-Mar-15	6.746388889	Ki	3	41	1	3	7	0
P5	2015-Mar-16	5.731666667	Ki	3	41	1	5	7	0
P5	2015-Mar-17	3.858333333	Ki	2	41	1	2	4	0
P5	2015-Mar-18	5.523055556	Ki	3	41	1	4	7	0
P5	2015-Mar-20	3.39	Ki	3	41	1	4	10	0
P5	2015-Mar-21	3.894722222	Ki	3	41	1	4	10	0
P5	2015-Mar-22	6.405277778	Ki	3	41	1	3	10	0
P5	2015-Mar-23	4.398333333	Ki	3	41	1	3	8	0
P5	2015-Mar-25	6.746666667	Ki	3	41	1	4	9	0
P5	2015-Mar-26	5.921944444	Ki	3	41	1	3	9	0
P5	2015-Mar-27	4.858888889	Ki	3	41	1	3	10	0
P5	2015-Mar-29	4.454444444	Ki	3	41	1	3	7	0
P5	2015-Mar-30	6.2075	Ki	3	41	1	2	9	0
P5	2015-Apr-04	6.470555556	Ki	3	41	1	3	10	0
P5	2015-Apr-05	6.486944444	Ki	3	41	1	4	10	0
P5	2015-Apr-07	7.683888889	Ki	3	41	1	5	9	0
P5	2015-Apr-08	4.301388889	Ki	3	41	1	2	3	0
P5	2015-Apr-09	6.26	Ki	3	41	1	1	1	0
P5	2015-Apr-10	6.793055556	Ki	2	41	1	3	9	0
P5	2015-Apr-13	5.589444444	Ki	2	41	1	4	9	0
P5	2015-Apr-14	6.072222222	Ki	1	41	1	3	10	0
P5	2015-Apr-15	6.460555556	Ki	1	41	1	3	10	0
P3	2013-Sep-22	4.197777778	Hs	2	30	-0.5	3	9	0
P3	2013-Sep-23	5.587777778	Hs	2	30	-0.5	4	9	0
P3	2013-Sep-24	5.745	Hs	2	30	-0.5	1	9	0
P3	2013-Sep-26	5.828611111	Hs	2	30	-0.5	2	6	0
P3	2013-Sep-28	6.097222222	Hs	1	30	-0.5	0	4	0
P3	2013-Sep-29	6.068055556	Hs	2	30	-0.5	0	4	0
P3	2013-Oct-01	6.090277778	Hs	2	30	-0.5	4	8	0
P3	2013-Oct-02	6.003888889	Hs	2	30	-0.5	5	9	0
P3	2013-Oct-03	6.044444444	Hs	1	30	-0.5	8	9	0
P3	2013-Oct-04	7.014166667	Hs	1	30	-0.5	4	10	0
P3	2013-Oct-06	5.775277778	Hs	2	30	-0.5	4	9	0
P3	2013-Oct-08	6.308888889	Hs	1	30	-0.5	2	8	0
P3	2013-Oct-09	6.295277778	Hs	2	30	-0.5	3	8	0
P3	2013-Oct-10	5.642777778	Hs	1	30	-0.5	2	7	0
P3	2013-Oct-11	5.504444444	Hs	1	30	-0.5	4	8	0
P3	2013-Oct-12	3.675	Hs	1	30	-0.5	3	8	0
P3	2013-Nov-07	5.618333333	Hs	1	30	-0.5	1	2	0
P3	2013-Nov-08	6.207777778	Hs	2	30	-0.5	1	2	0
P3	2013-Nov-13	5.858611111	Hs	2	30	-0.5	1	6	0
P3	2013-Nov-14	6.331388889	Hs	2	30	-0.5	2	6	0
P3	2013-Nov-17	5.97	Hs	2	30	-0.5	2	5	0
P3	2013-Nov-18	6.009722222	Hs	2	30	-0.5	3	10	0
P3	2013-Nov-19	6.707777778	Hs	2	30	-0.5	2	10	0
P3	2013-Nov-20	5.866944444	Hs	1	30	-0.5	4	10	0
P3	2013-Nov-21	2.351111111	Hs	1	30	-0.5	4	7	0
P3	2013-Nov-22	6.182222222	Hs	1	30	-0.5	5	10	0
P3	2013-Nov-24	6.031111111	Hs	1	30	-0.5	5	9	0
P3	2013-Nov-25	5.825	Hs	1	30	-0.5	5	8	0
P3	2013-Nov-26	6.075277778	Hs	1	30	-0.5	3	8	0
P3	2013-Nov-28	9.842222222	Hs	1	30	-0.5	3	9	0
P3	2013-Dec-01	6.043333333	Hs	1	30	-0.5	2	5	0
P3	2013-Dec-02	6.570555556	Hs	1	30	-0.5	4	9	0
P3	2013-Dec-03	6.078333333	Hs	1	30	-0.5	4	8	0
P3	2013-Dec-05	5.071111111	Hs	1	30	-0.5	4	9	0
P3	2013-Dec-07	6.306388889	Hs	1	30	-0.5	5	9	0
P3	2013-Dec-08	5.986388889	Hs	1	30	-0.5	5	9	0
P3	2013-Dec-09	5.721944444	Hs	1	30	-0.5	3	8	0
P3	2013-Dec-10	4.295277778	Hs	1	30	-0.5	3	8	0
P3	2013-Dec-11	5.620833333	Hs	1	30	-0.5	4	10	0
P3	2013-Dec-12	5.994444444	Hs	1	30	-0.5	4	10	0
P3	2013-Dec-13	4.774444444	Hs	1	30	-0.5	4	9	0
P3	2013-Dec-15	5.341111111	Hs	1	30	-0.5	4	10	0
P3	2013-Dec-16	6.019166667	Hs	1	30	-0.5	4	10	0
P3	2013-Dec-17	4.895277778	Hs	1	30	-0.5	3	10	0
P3	2013-Dec-19	6.200833333	Hs	1	30	-0.5	3	10	0
P3	2013-Dec-21	6.061388889	Hs	1	30	-0.5	3	9	0
P3	2013-Dec-23	5.896944444	Hs	1	30	-0.5	1	8	0
P3	2013-Dec-24	6.038888889	Hs	1	30	-0.5	1	7	0
P3	2013-Dec-25	4.4125	Hs	1	30	-0.5	1	7	0
P3	2013-Dec-29	5.605833333	Hs	1	30	-0.5	2	8	0
P3	2013-Dec-30	5.913611111	Hs	1	30	-0.5	1	10	0
P3	2013-Dec-31	3.6125	Hs	1	30	-0.5	2	9	0
P3	2014-Jan-23	5.4575	Hs	1	31	-0.5	0	5	0
P3	2014-Jan-24	5.356111111	Hs	1	31	-0.5	0	5	0
P3	2014-Jan-25	7.273055556	Hs	1	31	-0.5	0	5	0
P3	2014-Jan-31	5.195	Hs	1	31	-0.5	0	7	0
P3	2014-Feb-01	11.03083333	Hs	1	31	-0.5	1	7	0
P3	2014-Feb-04	5.948611111	Hs	1	31	-0.5	1	8	0
P3	2014-Feb-06	4.738888889	Hs	1	31	0	2	9	0
P3	2014-Feb-08	4.104166667	Hs	1	31	0	2	8	0
P3	2014-Feb-09	7.048055556	Hs	1	31	0	2	9	0
P3	2014-Feb-10	3.955	Hs	1	31	0	2	9	0
P3	2014-Feb-15	5.595277778	Hs	1	31	0	3	9	0
P3	2014-Feb-18	5.988888889	Hs	1	31	0	1	3	0
P3	2014-Feb-21	5.348611111	Hs	1	31	0	2	5	0
P3	2014-Feb-22	4.194444444	Hs	1	31	0	1	5	0
P3	2014-Feb-23	5.988333333	Hs	1	31	0	1	7	0
P3	2014-Feb-24	6.781944444	Hs	1	31	0	1	8	0
P4	2014-Jul-30	8.256944444	Hs	3	31	0	3	7	0
P4	2014-Jul-31	7.058333333	Hs	2	31	0	3	10	0
P4	2014-Aug-02	8.298333333	Hs	2	31	0	3	7	0
P4	2014-Aug-03	6.0125	Hs	2	31	0	3	7	0
P4	2014-Aug-04	3.854722222	Hs	2	31	0	3	5	0
P4	2014-Aug-06	5.254722222	Hs	2	31	0	1	5	0
P4	2014-Aug-07	5.7875	Hs	2	31	0.5	2	5	0
P4	2014-Aug-08	5.629166667	Hs	2	31	0.5	2	5	0
P4	2014-Aug-10	4.8575	Hs	2	31	0.5	3	9	0
P4	2014-Aug-11	5.314444444	Hs	2	31	0.5	2	9	0
P4	2014-Aug-12	5.474722222	Hs	2	31	0.5	3	10	0
P4	2014-Aug-14	8.086666667	Hs	2	31	0.5	4	10	0
P4	2014-Aug-15	6.292222222	Hs	2	31	0.5	3	10	0
P4	2014-Aug-16	7.867777778	Hs	2	31	0.5	3	10	0
P4	2014-Aug-17	6.25	Hs	2	31	0.5	3	10	0
P4	2014-Aug-18	6.208333333	Hs	2	31	0.5	4	10	0
P4	2014-Aug-19	7.015277778	Hs	2	31	0.5	3	10	0
P4	2014-Aug-20	6.756666667	Hs	2	31	0.5	2	10	0
P4	2014-Aug-21	5.270833333	Hs	2	31	0.5	2	10	0
P4	2014-Aug-22	6.846666667	Hs	2	31	0.5	3	10	0
P4	2014-Aug-24	6.335277778	Hs	3	31	0.5	4	10	0
P4	2014-Aug-25	6.180833333	Hs	2	31	0.5	3	10	0
P4	2014-Aug-26	7.9675	Hs	2	31	0.5	4	10	0
P4	2014-Aug-27	7.413888889	Hs	2	31	0.5	5	10	0
P4	2014-Aug-28	6.336944444	Hs	2	31	0.5	6	10	0
P4	2014-Aug-29	6.135277778	Hs	2	31	0.5	5	10	0
P4	2014-Aug-30	5.706388889	Hs	2	31	0.5	3	10	0
P4	2014-Aug-31	6.394444444	Hs	2	31	0.5	2	10	0
P4	2014-Sep-02	7.121111111	Hs	2	31	0.5	3	10	0
P4	2014-Sep-03	5.681388889	Hs	2	31	0.5	5	10	0
P4	2014-Sep-04	7.062777778	Hs	2	31	0.5	5	10	0
P4	2014-Sep-05	6.287777778	Hs	2	31	0.5	4	10	0
P4	2014-Sep-06	5.601388889	Hs	3	31	0.5	5	10	0
P4	2014-Sep-08	7.001388889	Hs	2	31	0.5	3	10	0
P4	2014-Sep-09	6.601111111	Hs	2	31	0.5	4	10	0
P5	2014-Nov-22	4.020277778	Hs	1	31	0.5	0	7	0
P5	2014-Nov-23	5.543333333	Hs	1	31	0.5	0	7	0
P5	2014-Nov-24	6.088333333	Hs	1	31	0.5	0	6	0
P5	2014-Nov-26	5.556666667	Hs	1	31	0.5	0	5	0
P5	2014-Nov-27	5.806944444	Hs	1	31	0.5	0	5	0
P5	2014-Dec-01	5.579444444	Hs	1	31	0.5	0	5	0
P5	2014-Dec-02	6.366111111	Hs	1	31	0.5	2	7	0
P5	2014-Dec-03	5.857777778	Hs	1	31	0.5	0	5	0
P5	2014-Dec-04	5.866944444	Hs	1	31	0.5	0	6	0
P5	2014-Dec-06	6.221388889	Hs	1	31	0.5	0	6	0
P5	2014-Dec-07	5.861111111	Hs	1	31	0.5	0	6	0
P5	2014-Dec-15	6.153611111	Hs	2	31	0.5	0	10	0
P5	2014-Dec-16	5.775277778	Hs	2	31	0.5	0	4	0
P5	2014-Dec-17	5.676666667	Hs	2	31	0.5	0	10	0
P5	2014-Dec-19	5.377222222	Hs	3	31	0.5	1	7	0
P5	2014-Dec-20	6.161944444	Hs	2	31	0.5	0	7	0
P5	2014-Dec-24	5.700555556	Hs	2	31	0.5	1	10	0
P5	2014-Dec-27	5.851944444	Hs	2	31	0.5	1	7	0
P5	2014-Dec-28	5.635277778	Hs	2	31	0.5	1	7	0
P5	2014-Dec-30	6.101944444	Hs	2	31	0.5	1	7	0
P5	2015-Jan-06	5.785277778	Hs	2	32	0.5	2	7	0
P5	2015-Jan-07	6.003611111	Hs	3	32	0.5	3	7	0
P5	2015-Jan-08	6.0425	Hs	3	32	0.5	3	7	0
P5	2015-Jan-09	6.081944444	Hs	3	32	0.5	3	7	0
P5	2015-Jan-10	5.813333333	Hs	3	32	0.5	3	7	0
P5	2015-Jan-11	6.025555556	Hs	3	32	0.5	3	7	0
P5	2015-Jan-13	5.623055556	Hs	3	32	0.5	2	6	0
P5	2015-Jan-14	6.185277778	Hs	3	32	0.5	2	7	0
P5	2015-Jan-15	5.954166667	Hs	3	32	0.5	2	7	0
P5	2015-Jan-16	5.749166667	Hs	3	32	0.5	2	7	0
P5	2015-Jan-18	6.122777778	Hs	2	32	0.5	1	7	0
P5	2015-Jan-19	5.894722222	Hs	2	32	0.5	1	6	0
P5	2015-Jan-30	5.105	Hs	1	32	0.5	2	8	0
P5	2015-Jan-31	4.864166667	Hs	1	32	0.5	2	8	0
P5	2015-Feb-01	4.4325	Hs	1	32	0.5	1	8	0
P5	2015-Feb-04	5.876666667	Hs	2	32	0.5	2	10	0
P5	2015-Feb-06	5.798055556	Hs	2	32	1	2	10	0
P5	2015-Feb-07	6.576666667	Hs	2	32	1	2	10	0
P5	2015-Feb-08	5.004444444	Hs	2	32	1	2	10	0
P5	2015-Feb-09	6.235277778	Hs	2	32	1	1	8	0
P5	2015-Feb-11	6.265833333	Hs	2	32	1	1	10	0
P5	2015-Feb-12	3.328888889	Hs	2	32	1	0	7	0
P5	2015-Feb-16	6.714444444	Hs	2	32	1	1	10	0
P5	2015-Feb-18	4.269444444	Hs	2	32	1	1	8	0
P5	2015-Feb-23	3.365833333	Hs	2	32	1	3	9	0
P5	2015-Feb-24	6.258333333	Hs	2	32	1	4	9	0
P5	2015-Feb-28	6.235555556	Hs	2	32	1	6	9	0
P5	2015-Mar-01	7.313888889	Hs	1	32	1	5	10	0
P5	2015-Mar-03	6.479166667	Hs	2	32	1	5	10	0
P5	2015-Mar-05	7.248055556	Hs	2	32	1	5	10	0
P5	2015-Mar-06	4.507222222	Hs	2	32	1	5	10	0
P5	2015-Mar-07	6.283055556	Hs	2	32	1	6	10	0
P5	2015-Mar-09	4.602777778	Hs	2	32	1	6	9	0
P5	2015-Mar-10	6.276388889	Hs	2	32	1	3	9	0
P5	2015-Mar-12	5.720555556	Hs	2	32	1	2	8	0
P5	2015-Mar-13	6.392777778	Hs	3	32	1	4	8	0
P5	2015-Mar-14	4.151111111	Hs	3	32	1	2	7	0
P5	2015-Mar-15	6.746388889	Hs	3	32	1	3	7	0
P5	2015-Mar-16	5.731666667	Hs	3	32	1	5	7	0
P5	2015-Mar-18	5.523055556	Hs	3	32	1	4	7	0
P5	2015-Mar-20	3.39	Hs	3	32	1	4	10	0
P5	2015-Mar-21	3.894722222	Hs	3	32	1	4	10	0
P5	2015-Mar-22	6.405277778	Hs	3	32	1	3	10	0
P5	2015-Mar-23	4.398333333	Hs	3	32	1	3	8	0
P5	2015-Mar-25	6.746666667	Hs	3	32	1	4	9	0
P5	2015-Mar-26	5.921944444	Hs	3	32	1	3	9	0
P5	2015-Mar-27	4.858888889	Hs	2	32	1	3	10	0
P5	2015-Mar-29	4.454444444	Hs	2	32	1	3	7	0
P5	2015-Mar-30	6.2075	Hs	2	32	1	2	9	0
P5	2015-Mar-31	3.477222222	Hs	2	32	1	0	3	0
P5	2015-Apr-01	5.288888889	Hs	2	32	1	0	3	0
P5	2015-Apr-03	6.125555556	Hs	1	32	1	0	3	0
P5	2015-Apr-04	6.470555556	Hs	1	32	1	3	10	0
P5	2015-Apr-05	6.486944444	Hs	1	32	1	4	10	0
P5	2015-Apr-07	7.683888889	Hs	2	32	1	5	9	0
P5	2015-Apr-08	4.301388889	Hs	2	32	1	2	3	0
P5	2015-Apr-10	6.793055556	Hs	2	32	1	3	9	0
P5	2015-Apr-12	3.8625	Hs	2	32	1	3	6	0
P5	2015-Apr-13	5.589444444	Hs	3	32	1	4	9	0
P5	2015-Apr-14	6.072222222	Hs	2	32	1	3	10	0
P5	2015-Apr-15	6.460555556	Hs	2	32	1	3	10	0
P3	2013-Sep-22	4.197777778	Yk	3	30	-1	3	9	0
P3	2013-Sep-23	5.587777778	Yk	3	30	-1	4	9	0
P3	2013-Sep-24	5.745	Yk	2	30	-1	1	9	0
P3	2013-Sep-26	5.828611111	Yk	2	30	-1	2	6	0
P3	2013-Oct-01	6.090277778	Yk	3	30	-0.5	4	8	0
P3	2013-Oct-02	6.003888889	Yk	3	30	-0.5	5	9	0
P3	2013-Oct-03	6.044444444	Yk	3	30	-0.5	8	9	0
P3	2013-Oct-04	7.014166667	Yk	3	30	-0.5	4	10	0
P3	2013-Oct-06	5.775277778	Yk	3	30	-0.5	4	9	0
P3	2013-Oct-08	6.308888889	Yk	2	30	-0.5	2	8	0
P3	2013-Oct-09	6.295277778	Yk	2	30	-0.5	3	8	0
P3	2013-Oct-10	5.642777778	Yk	2	30	-0.5	2	7	0
P3	2013-Oct-11	5.504444444	Yk	2	30	-0.5	4	8	0
P3	2013-Oct-12	3.675	Yk	2	30	-0.5	3	8	0
P3	2013-Nov-07	5.618333333	Yk	3	30	-0.5	1	2	2
P3	2013-Nov-08	6.207777778	Yk	3	30	-0.5	1	2	1
P3	2013-Nov-13	5.858611111	Yk	3	30	-0.5	1	6	4
P3	2013-Nov-14	6.331388889	Yk	3	30	-0.5	2	6	0
P3	2013-Nov-17	5.97	Yk	3	30	-0.5	2	5	0
P3	2013-Nov-18	6.009722222	Yk	3	30	-0.5	3	10	2
P3	2013-Nov-19	6.707777778	Yk	3	30	-0.5	2	10	0
P3	2013-Nov-20	5.866944444	Yk	3	30	-0.5	4	10	0
P3	2013-Nov-21	2.351111111	Yk	3	30	-0.5	4	7	0
P3	2013-Nov-22	6.182222222	Yk	3	30	-0.5	5	10	0
P3	2013-Nov-24	6.031111111	Yk	3	30	-0.5	5	9	0
P3	2013-Nov-25	5.825	Yk	3	30	-0.5	5	8	0
P3	2013-Nov-26	6.075277778	Yk	2	30	-0.5	3	8	0
P3	2013-Nov-28	9.842222222	Yk	2	30	-0.5	3	9	0
P3	2013-Dec-02	6.570555556	Yk	2	30	-0.5	4	9	0
P3	2013-Dec-03	6.078333333	Yk	2	30	-0.5	4	8	0
P3	2013-Dec-05	5.071111111	Yk	2	30	-0.5	4	9	0
P3	2013-Dec-07	6.306388889	Yk	2	30	-0.5	5	9	0
P3	2013-Dec-08	5.986388889	Yk	2	30	-0.5	5	9	0
P3	2013-Dec-09	5.721944444	Yk	2	30	-0.5	3	8	0
P3	2013-Dec-10	4.295277778	Yk	2	30	-0.5	3	8	0
P3	2013-Dec-11	5.620833333	Yk	2	30	-0.5	4	10	0
P3	2013-Dec-12	5.994444444	Yk	2	30	-0.5	4	10	0
P3	2013-Dec-13	4.774444444	Yk	2	30	-0.5	4	9	0
P3	2013-Dec-15	5.341111111	Yk	2	30	-0.5	4	10	0
P3	2013-Dec-16	6.019166667	Yk	2	30	-0.5	4	10	0
P3	2013-Dec-17	4.895277778	Yk	2	30	-0.5	3	10	0
P3	2013-Dec-19	6.200833333	Yk	2	30	-0.5	3	10	0
P3	2013-Dec-21	6.061388889	Yk	2	30	-0.5	3	9	0
P3	2013-Dec-22	5.718888889	Yk	2	30	-0.5	2	9	0
P3	2013-Dec-23	5.896944444	Yk	2	30	-0.5	1	8	0
P3	2013-Dec-24	6.038888889	Yk	2	30	-0.5	1	7	0
P3	2013-Dec-25	4.4125	Yk	2	30	-0.5	1	7	0
P3	2013-Dec-29	5.605833333	Yk	2	30	-0.5	2	8	0
P3	2013-Dec-30	5.913611111	Yk	2	30	-0.5	1	10	0
P3	2013-Dec-31	3.6125	Yk	2	30	-0.5	2	9	0
P3	2014-Jan-08	5.673333333	Yk	2	31	-0.5	2	8	0
P3	2014-Jan-09	5.715555556	Yk	2	31	-0.5	2	8	0
P3	2014-Jan-23	5.4575	Yk	2	31	-0.5	0	5	0
P3	2014-Jan-24	5.356111111	Yk	2	31	-0.5	0	5	0
P3	2014-Jan-25	7.273055556	Yk	2	31	-0.5	0	5	0
P3	2014-Feb-01	11.03083333	Yk	2	31	-0.5	1	7	0
P3	2014-Feb-03	5.470277778	Yk	2	31	-0.5	1	6	0
P3	2014-Feb-04	5.948611111	Yk	1	31	-0.5	1	8	0
P3	2014-Feb-06	4.738888889	Yk	2	31	-0.5	2	9	0
P3	2014-Feb-08	4.104166667	Yk	2	31	-0.5	2	8	0
P3	2014-Feb-09	7.048055556	Yk	2	31	-0.5	2	9	0
P3	2014-Feb-10	3.955	Yk	2	31	-0.5	2	9	0
P3	2014-Feb-15	5.595277778	Yk	1	31	-0.5	3	9	0
P3	2014-Feb-21	5.348611111	Yk	2	31	-0.5	2	5	0
P3	2014-Feb-22	4.194444444	Yk	1	31	-0.5	1	5	0
P3	2014-Feb-23	5.988333333	Yk	1	31	-0.5	1	7	0
P3	2014-Feb-24	6.781944444	Yk	1	31	-0.5	1	8	0
P3	2014-Feb-25	2.375	Yk	1	31	-0.5	1	5	0
P4	2014-Jul-30	8.256944444	Yk	2	31	0	3	7	0
P4	2014-Jul-31	7.058333333	Yk	2	31	0	3	10	0
P4	2014-Aug-02	8.298333333	Yk	2	31	0	3	7	0
P4	2014-Aug-03	6.0125	Yk	2	31	0	3	7	0
P4	2014-Aug-04	3.854722222	Yk	2	31	0	3	5	0
P4	2014-Aug-06	5.254722222	Yk	2	31	0	1	5	0
P4	2014-Aug-07	5.7875	Yk	2	31	0	2	5	0
P4	2014-Aug-08	5.629166667	Yk	2	31	0	2	5	0
P4	2014-Aug-10	4.8575	Yk	2	31	0	3	9	0
P4	2014-Aug-11	5.314444444	Yk	2	31	0	2	9	0
P4	2014-Aug-12	5.474722222	Yk	2	31	0	3	10	0
P4	2014-Aug-14	8.086666667	Yk	1	31	0	4	10	0
P4	2014-Aug-15	6.292222222	Yk	2	31	0	3	10	0
P4	2014-Aug-16	7.867777778	Yk	2	31	0	3	10	0
P4	2014-Aug-17	6.25	Yk	2	31	0	3	10	0
P4	2014-Aug-18	6.208333333	Yk	2	31	0	4	10	0
P4	2014-Aug-19	7.015277778	Yk	2	31	0	3	10	0
P4	2014-Aug-20	6.756666667	Yk	2	31	0	2	10	0
P4	2014-Aug-21	5.270833333	Yk	2	31	0	2	10	0
P4	2014-Aug-22	6.846666667	Yk	2	31	0	3	10	0
P4	2014-Aug-24	6.335277778	Yk	2	31	0	4	10	0
P4	2014-Aug-25	6.180833333	Yk	2	31	0	3	10	0
P4	2014-Aug-26	7.9675	Yk	2	31	0	4	10	0
P4	2014-Aug-27	7.413888889	Yk	2	31	0	5	10	0
P4	2014-Aug-28	6.336944444	Yk	3	31	0	6	10	0
P4	2014-Aug-29	6.135277778	Yk	3	31	0	5	10	0
P4	2014-Aug-30	5.706388889	Yk	2	31	0	3	10	0
P4	2014-Aug-31	6.394444444	Yk	2	31	0	2	10	0
P4	2014-Sep-02	7.121111111	Yk	2	31	0	3	10	0
P4	2014-Sep-03	5.681388889	Yk	2	31	0	5	10	0
P4	2014-Sep-04	7.062777778	Yk	2	31	0	5	10	0
P4	2014-Sep-05	6.287777778	Yk	2	31	0	4	10	0
P4	2014-Sep-06	5.601388889	Yk	2	31	0	5	10	0
P4	2014-Sep-08	7.001388889	Yk	2	31	0	3	10	0
P4	2014-Sep-09	6.601111111	Yk	2	31	0	4	10	0
P5	2014-Dec-01	5.579444444	Yk	1	31	0.5	0	5	0
P5	2014-Dec-02	6.366111111	Yk	1	31	0.5	2	7	0
P5	2014-Dec-14	5.311944444	Yk	1	31	0.5	0	4	0
P5	2014-Dec-15	6.153611111	Yk	1	31	0.5	0	10	0
P5	2014-Dec-17	5.676666667	Yk	1	31	0.5	0	10	0
P5	2014-Dec-19	5.377222222	Yk	1	31	0.5	1	7	0
P5	2014-Dec-20	6.161944444	Yk	1	31	0.5	0	7	0
P5	2014-Dec-24	5.700555556	Yk	1	31	0.5	1	10	0
P5	2015-Jan-21	6.115555556	Yk	1	32	0.5	2	8	0
P5	2015-Jan-22	6.744444444	Yk	1	32	0.5	2	8	0
P5	2015-Jan-23	5.787777778	Yk	1	32	0.5	2	8	0
P5	2015-Jan-24	6.258888889	Yk	1	32	0.5	2	8	0
P5	2015-Jan-25	5.820277778	Yk	1	32	0.5	2	7	0
P5	2015-Jan-26	4.528055556	Yk	1	32	0.5	2	8	0
P5	2015-Jan-27	6.825	Yk	2	32	0.5	3	7	0
P5	2015-Jan-30	5.105	Yk	2	32	0.5	2	8	0
P5	2015-Jan-31	4.864166667	Yk	2	32	0.5	2	8	0
P5	2015-Feb-01	4.4325	Yk	2	32	0.5	1	8	0
P5	2015-Feb-02	5.963333333	Yk	2	32	0.5	2	8	0
P5	2015-Feb-04	5.876666667	Yk	2	32	0.5	2	10	0
P5	2015-Feb-06	5.798055556	Yk	2	32	0.5	2	10	0
P5	2015-Feb-07	6.576666667	Yk	2	32	0.5	2	10	0
P5	2015-Feb-09	6.235277778	Yk	2	32	0.5	1	8	0
P5	2015-Feb-11	6.265833333	Yk	2	32	0.5	1	10	0
P5	2015-Feb-16	6.714444444	Yk	2	32	0.5	1	10	0
P5	2015-Feb-18	4.269444444	Yk	3	32	0.5	1	8	0
P5	2015-Feb-21	5.452777778	Yk	3	32	0.5	4	10	0
P5	2015-Feb-23	3.365833333	Yk	2	32	0.5	3	9	0
P5	2015-Feb-24	6.258333333	Yk	3	32	0.5	4	9	0
P5	2015-Feb-25	5.919722222	Yk	3	32	0.5	2	7	0
P5	2015-Feb-27	6.529722222	Yk	3	32	0.5	4	6	0
P5	2015-Feb-28	6.235555556	Yk	3	32	0.5	6	9	0
P5	2015-Mar-01	7.313888889	Yk	3	32	0.5	5	10	0
P5	2015-Mar-03	6.479166667	Yk	3	32	0.5	5	10	0
P5	2015-Mar-05	7.248055556	Yk	3	32	0.5	5	10	0
P5	2015-Mar-06	4.507222222	Yk	3	32	0.5	5	10	0
P5	2015-Mar-07	6.283055556	Yk	3	32	0.5	6	10	0
P5	2015-Mar-09	4.602777778	Yk	3	32	0.5	6	9	0
P5	2015-Mar-10	6.276388889	Yk	2	32	0.5	3	9	0
P5	2015-Mar-12	5.720555556	Yk	2	32	0.5	2	8	0
P5	2015-Mar-13	6.392777778	Yk	2	32	0.5	4	8	0
P5	2015-Mar-14	4.151111111	Yk	2	32	0.5	2	7	0
P5	2015-Mar-15	6.746388889	Yk	2	32	0.5	3	7	0
P5	2015-Mar-16	5.731666667	Yk	3	32	0.5	5	7	0
P5	2015-Mar-18	5.523055556	Yk	3	32	0.5	4	7	0
P5	2015-Mar-20	3.39	Yk	3	32	0.5	4	10	0
P5	2015-Mar-21	3.894722222	Yk	3	32	0.5	4	10	0
P5	2015-Mar-22	6.405277778	Yk	3	32	0.5	3	10	0
P5	2015-Mar-23	4.398333333	Yk	3	32	0.5	3	8	0
P5	2015-Mar-25	6.746666667	Yk	3	32	0.5	4	9	0
P5	2015-Mar-26	5.921944444	Yk	3	32	0.5	3	9	0
P5	2015-Mar-27	4.858888889	Yk	3	32	0.5	3	10	0
P5	2015-Mar-29	4.454444444	Yk	3	32	0.5	3	7	0
P5	2015-Mar-30	6.2075	Yk	2	32	0.5	2	9	0
P5	2015-Apr-04	6.470555556	Yk	2	32	1	3	10	0
P5	2015-Apr-05	6.486944444	Yk	2	32	1	4	10	0
P5	2015-Apr-07	7.683888889	Yk	2	32	1	5	9	0
P5	2015-Apr-10	6.793055556	Yk	2	32	1	3	9	0
P5	2015-Apr-12	3.8625	Yk	2	32	1	3	6	0
P5	2015-Apr-13	5.589444444	Yk	2	32	1	4	9	0
P5	2015-Apr-14	6.072222222	Yk	2	32	1	3	10	0
P5	2015-Apr-15	6.460555556	Yk	2	32	1	3	10	0
P3	2013-Sep-22	4.197777778	Jk	3	25	1.5	3	9	0
P3	2013-Sep-23	5.587777778	Jk	3	25	1.5	4	9	0
P3	2013-Sep-24	5.745	Jk	2	25	1.5	1	9	0
P3	2013-Sep-26	5.828611111	Jk	3	25	1.5	2	6	0
P3	2013-Oct-01	6.090277778	Jk	3	25	1.5	4	8	0
P3	2013-Oct-02	6.003888889	Jk	3	25	1.5	5	9	0
P3	2013-Oct-03	6.044444444	Jk	3	25	1.5	8	9	0
P3	2013-Oct-04	7.014166667	Jk	3	25	1.5	4	10	0
P3	2013-Oct-06	5.775277778	Jk	2	25	1.5	4	9	0
P3	2013-Oct-08	6.308888889	Jk	2	25	1.5	2	8	0
P3	2013-Oct-09	6.295277778	Jk	3	25	1.5	3	8	0
P3	2013-Oct-10	5.642777778	Jk	2	25	1.5	2	7	0
P3	2013-Oct-11	5.504444444	Jk	3	25	1.5	4	8	0
P3	2013-Oct-12	3.675	Jk	3	25	1.5	3	8	0
P3	2013-Nov-07	5.618333333	Jk	1	25	1.5	1	2	0
P3	2013-Nov-08	6.207777778	Jk	1	25	1.5	1	2	0
P3	2013-Nov-13	5.858611111	Jk	2	25	1.5	1	6	0
P3	2013-Nov-14	6.331388889	Jk	1	25	1.5	2	6	0
P3	2013-Nov-17	5.97	Jk	2	25	1.5	2	5	0
P3	2013-Nov-18	6.009722222	Jk	3	25	1.5	3	10	0
P3	2013-Nov-19	6.707777778	Jk	3	25	1.5	2	10	0
P3	2013-Nov-20	5.866944444	Jk	3	25	1.5	4	10	0
P3	2013-Nov-21	2.351111111	Jk	3	25	1.5	4	7	0
P3	2013-Nov-22	6.182222222	Jk	3	25	1.5	5	10	0
P3	2013-Nov-24	6.031111111	Jk	3	25	1.5	5	9	0
P3	2013-Nov-25	5.825	Jk	3	25	1.5	5	8	0
P3	2013-Nov-26	6.075277778	Jk	3	25	1.5	3	8	0
P3	2013-Nov-28	9.842222222	Jk	3	25	1.5	3	9	0
P3	2013-Dec-02	6.570555556	Jk	3	25	1.5	4	9	0
P3	2013-Dec-03	6.078333333	Jk	3	25	1.5	4	8	0
P3	2013-Dec-05	5.071111111	Jk	3	25	1.5	4	9	0
P3	2013-Dec-07	6.306388889	Jk	3	25	1.5	5	9	0
P3	2013-Dec-08	5.986388889	Jk	3	25	1.5	5	9	0
P3	2013-Dec-09	5.721944444	Jk	3	25	1.5	3	8	0
P3	2013-Dec-10	4.295277778	Jk	3	25	1.5	3	8	0
P3	2013-Dec-11	5.620833333	Jk	3	25	1.5	4	10	0
P3	2013-Dec-12	5.994444444	Jk	3	25	1.5	4	10	0
P3	2013-Dec-13	4.774444444	Jk	3	25	1.5	4	9	0
P3	2013-Dec-15	5.341111111	Jk	3	25	1.5	4	10	0
P3	2013-Dec-16	6.019166667	Jk	3	25	1.5	4	10	0
P3	2013-Dec-17	4.895277778	Jk	3	25	1.5	3	10	0
P3	2013-Dec-19	6.200833333	Jk	3	25	1.5	3	10	0
P3	2013-Dec-21	6.061388889	Jk	3	25	1.5	3	9	0
P3	2013-Dec-22	5.718888889	Jk	3	25	1.5	2	9	0
P3	2013-Dec-23	5.896944444	Jk	3	25	1.5	1	8	0
P3	2013-Dec-24	6.038888889	Jk	3	25	1.5	1	7	0
P3	2013-Dec-25	4.4125	Jk	3	25	1.5	1	7	0
P3	2013-Dec-29	5.605833333	Jk	1	25	1.5	2	8	0
P3	2013-Dec-30	5.913611111	Jk	1	25	1.5	1	10	0
P3	2013-Dec-31	3.6125	Jk	1	25	1.5	2	9	0
P3	2014-Jan-06	4.168611111	Jk	1	26	1.5	1	3	0
P3	2014-Jan-31	5.195	Jk	2	26	2	0	7	0
P3	2014-Feb-01	11.03083333	Jk	2	26	2	1	7	0
P3	2014-Feb-02	5.704722222	Jk	1	26	2	1	7	0
P3	2014-Feb-03	5.470277778	Jk	1	26	2	1	6	0
P3	2014-Feb-04	5.948611111	Jk	2	26	2	1	8	0
P3	2014-Feb-06	4.738888889	Jk	3	26	2	2	9	0
P3	2014-Feb-08	4.104166667	Jk	3	26	2	2	8	0
P3	2014-Feb-09	7.048055556	Jk	3	26	2	2	9	0
P3	2014-Feb-10	3.955	Jk	3	26	2	2	9	0
P3	2014-Feb-12	5.690833333	Jk	3	26	2	2	9	0
P3	2014-Feb-13	4.976666667	Jk	3	26	2	3	4	0
P3	2014-Feb-14	4.515277778	Jk	3	26	2	3	6	0
P3	2014-Feb-15	5.595277778	Jk	3	26	2	3	9	0
P3	2014-Feb-18	5.988888889	Jk	3	26	2	1	3	0
P3	2014-Feb-21	5.348611111	Jk	2	26	2	2	5	0
P3	2014-Feb-22	4.194444444	Jk	2	26	2	1	5	0
P3	2014-Feb-23	5.988333333	Jk	2	26	2	1	7	0
P3	2014-Feb-24	6.781944444	Jk	2	26	2	1	8	0
P3	2014-Feb-25	2.375	Jk	2	26	2	1	5	0
P4	2014-Jul-30	8.256944444	Jk	1	26	2.5	3	7	0
P4	2014-Jul-31	7.058333333	Jk	1	26	2.5	3	10	0
P4	2014-Aug-10	4.8575	Jk	3	26	2.5	3	9	0
P4	2014-Aug-11	5.314444444	Jk	3	26	2.5	2	9	0
P4	2014-Aug-12	5.474722222	Jk	3	26	2.5	3	10	0
P4	2014-Aug-14	8.086666667	Jk	3	26	2.5	4	10	0
P4	2014-Aug-15	6.292222222	Jk	3	26	2.5	3	10	0
P4	2014-Aug-16	7.867777778	Jk	3	26	2.5	3	10	0
P4	2014-Aug-17	6.25	Jk	3	26	2.5	3	10	0
P4	2014-Aug-18	6.208333333	Jk	3	26	2.5	4	10	0
P4	2014-Aug-19	7.015277778	Jk	3	26	2.5	3	10	0
P4	2014-Aug-20	6.756666667	Jk	3	26	2.5	2	10	0
P4	2014-Aug-21	5.270833333	Jk	2	26	2.5	2	10	0
P4	2014-Aug-22	6.846666667	Jk	3	26	2.5	3	10	0
P4	2014-Aug-24	6.335277778	Jk	3	26	2.5	4	10	0
P4	2014-Aug-25	6.180833333	Jk	3	26	2.5	3	10	0
P4	2014-Aug-26	7.9675	Jk	3	26	2.5	4	10	0
P4	2014-Aug-27	7.413888889	Jk	3	26	2.5	5	10	0
P4	2014-Aug-28	6.336944444	Jk	3	26	2.5	6	10	0
P4	2014-Aug-29	6.135277778	Jk	3	26	2.5	5	10	0
P4	2014-Aug-30	5.706388889	Jk	3	26	2.5	3	10	0
P4	2014-Aug-31	6.394444444	Jk	3	26	2.5	2	10	0
P4	2014-Sep-02	7.121111111	Jk	3	26	2.5	3	10	0
P4	2014-Sep-03	5.681388889	Jk	3	26	2.5	5	10	3
P4	2014-Sep-04	7.062777778	Jk	3	26	2.5	5	10	0
P4	2014-Sep-05	6.287777778	Jk	2	26	2.5	4	10	0
P4	2014-Sep-06	5.601388889	Jk	2	26	2.5	5	10	0
P4	2014-Sep-08	7.001388889	Jk	2	26	2.5	3	10	0
P4	2014-Sep-09	6.601111111	Jk	1	26	2.5	4	10	0
P5	2014-Nov-22	4.020277778	Jk	2	26	2.5	0	7	0
P5	2014-Dec-02	6.366111111	Jk	3	26	2.5	2	7	0
P5	2014-Dec-14	5.311944444	Jk	2	26	2.5	0	4	0
P5	2014-Dec-15	6.153611111	Jk	1	26	2.5	0	10	0
P5	2014-Dec-17	5.676666667	Jk	1	26	2.5	0	10	0
P5	2014-Dec-24	5.700555556	Jk	1	26	2.5	1	10	0
P5	2015-Jan-21	6.115555556	Jk	3	27	3	2	8	0
P5	2015-Jan-22	6.744444444	Jk	3	27	3	2	8	0
P5	2015-Jan-23	5.787777778	Jk	3	27	3	2	8	0
P5	2015-Jan-24	6.258888889	Jk	3	27	3	2	8	0
P5	2015-Jan-25	5.820277778	Jk	3	27	3	2	7	0
P5	2015-Jan-26	4.528055556	Jk	3	27	3	2	8	0
P5	2015-Jan-27	6.825	Jk	3	27	3	3	7	0
P5	2015-Jan-28	7.058888889	Jk	3	27	3	1	4	0
P5	2015-Jan-30	5.105	Jk	3	27	3	2	8	0
P5	2015-Jan-31	4.864166667	Jk	3	27	3	2	8	0
P5	2015-Feb-01	4.4325	Jk	3	27	3	1	8	0
P5	2015-Feb-02	5.963333333	Jk	3	27	3	2	8	0
P5	2015-Feb-04	5.876666667	Jk	3	27	3	2	10	5
P5	2015-Feb-05	5.735277778	Jk	3	27	3	1	8	8
P5	2015-Feb-06	5.798055556	Jk	3	27	3	2	10	8
P5	2015-Feb-07	6.576666667	Jk	3	27	3	2	10	6
P5	2015-Feb-08	5.004444444	Jk	3	27	3	2	10	4
P5	2015-Feb-09	6.235277778	Jk	2	27	3	1	8	0
P5	2015-Feb-11	6.265833333	Jk	1	27	3	1	10	0
P5	2015-Feb-16	6.714444444	Jk	1	27	3	1	10	0
P5	2015-Feb-21	5.452777778	Jk	1	27	3	4	10	0
P5	2015-Feb-23	3.365833333	Jk	1	27	3	3	9	0
P5	2015-Feb-24	6.258333333	Jk	1	27	3	4	9	0
P5	2015-Feb-25	5.919722222	Jk	2	27	3	2	7	0
P5	2015-Feb-27	6.529722222	Jk	3	27	3	4	6	0
P5	2015-Feb-28	6.235555556	Jk	3	27	3	6	9	0
P5	2015-Mar-01	7.313888889	Jk	3	27	3	5	10	0
P5	2015-Mar-03	6.479166667	Jk	3	27	3	5	10	0
P5	2015-Mar-05	7.248055556	Jk	3	27	3	5	10	0
P5	2015-Mar-06	4.507222222	Jk	3	27	3	5	10	0
P5	2015-Mar-07	6.283055556	Jk	3	27	3	6	10	0
P5	2015-Mar-09	4.602777778	Jk	3	27	3	6	9	0
P5	2015-Mar-10	6.276388889	Jk	3	27	3	3	9	0
P5	2015-Mar-12	5.720555556	Jk	3	27	3	2	8	1
P5	2015-Mar-13	6.392777778	Jk	3	27	3	4	8	0
P5	2015-Mar-14	4.151111111	Jk	2	27	3	2	7	0
P5	2015-Mar-15	6.746388889	Jk	2	27	3	3	7	0
P5	2015-Mar-16	5.731666667	Jk	2	27	3	5	7	0
P5	2015-Mar-18	5.523055556	Jk	1	27	3	4	7	0
P5	2015-Mar-20	3.39	Jk	1	27	3	4	10	0
P5	2015-Mar-21	3.894722222	Jk	2	27	3	4	10	0
P5	2015-Mar-22	6.405277778	Jk	2	27	3	3	10	0
P5	2015-Mar-23	4.398333333	Jk	2	27	3	3	8	0
P5	2015-Mar-25	6.746666667	Jk	1	27	3	4	9	0
P5	2015-Mar-26	5.921944444	Jk	1	27	3	3	9	0
P5	2015-Mar-27	4.858888889	Jk	1	27	3	3	10	0
P5	2015-Mar-29	4.454444444	Jk	1	27	3	3	7	0
P5	2015-Apr-04	6.470555556	Jk	3	27	3	3	10	0
P5	2015-Apr-05	6.486944444	Jk	3	27	3	4	10	0
P5	2015-Apr-07	7.683888889	Jk	3	27	3	5	9	0
P5	2015-Apr-10	6.793055556	Jk	3	27	3	3	9	0
P5	2015-Apr-12	3.8625	Jk	3	27	3	3	6	0
P5	2015-Apr-13	5.589444444	Jk	3	27	3	4	9	1
P5	2015-Apr-14	6.072222222	Jk	3	27	3	3	10	3
P5	2015-Apr-15	6.460555556	Jk	3	27	3	3	10	5
P3	2013-Sep-22	4.197777778	Sl	2	22	1.5	3	9	0
P3	2013-Sep-23	5.587777778	Sl	2	22	1.5	4	9	0
P3	2013-Sep-24	5.745	Sl	2	22	1.5	1	9	0
P3	2013-Sep-26	5.828611111	Sl	2	22	1.5	2	6	0
P3	2013-Sep-28	6.097222222	Sl	2	22	1.5	0	4	0
P3	2013-Sep-29	6.068055556	Sl	2	22	1.5	0	4	0
P3	2013-Oct-01	6.090277778	Sl	3	22	1.5	4	8	0
P3	2013-Oct-02	6.003888889	Sl	3	22	1.5	5	9	0
P3	2013-Oct-03	6.044444444	Sl	3	22	1.5	8	9	0
P3	2013-Oct-04	7.014166667	Sl	3	22	1.5	4	10	0
P3	2013-Oct-06	5.775277778	Sl	3	22	1.5	4	9	0
P3	2013-Oct-08	6.308888889	Sl	2	22	1.5	2	8	0
P3	2013-Oct-09	6.295277778	Sl	2	22	1.5	3	8	0
P3	2013-Oct-10	5.642777778	Sl	2	22	1.5	2	7	0
P3	2013-Oct-11	5.504444444	Sl	3	22	1.5	4	8	0
P3	2013-Oct-12	3.675	Sl	2	22	1.5	3	8	0
P3	2013-Oct-15	5.530833333	Sl	3	22	1.5	2	7	0
P3	2013-Oct-16	6.014722222	Sl	2	22	1.5	1	6	0
P3	2013-Oct-17	5.736111111	Sl	2	22	1.5	0	6	0
P3	2013-Oct-18	5.761111111	Sl	2	22	1.5	0	5	0
P3	2013-Oct-20	5.406944444	Sl	2	22	1.5	0	3	0
P3	2013-Oct-22	5.806388889	Sl	1	22	1.5	0	3	0
P3	2013-Oct-23	5.886111111	Sl	1	22	1.5	0	3	0
P3	2013-Oct-25	5.65	Sl	2	22	1.5	0	5	0
P3	2013-Oct-26	5.644722222	Sl	2	22	1.5	1	5	0
P3	2013-Oct-27	4.274444444	Sl	1	22	1.5	1	4	0
P3	2013-Oct-29	4.089166667	Sl	2	22	1.5	1	5	0
P3	2013-Nov-04	5.905277778	Sl	1	22	1.5	1	5	0
P3	2013-Nov-05	5.605	Sl	1	22	1.5	1	5	0
P3	2013-Nov-06	5.926388889	Sl	1	22	1.5	1	5	0
P3	2013-Nov-13	5.858611111	Sl	2	22	1.5	1	6	0
P3	2013-Nov-14	6.331388889	Sl	2	22	1.5	2	6	0
P3	2013-Nov-17	5.97	Sl	2	22	1.5	2	5	0
P3	2013-Nov-18	6.009722222	Sl	3	22	1.5	3	10	0
P3	2013-Nov-19	6.707777778	Sl	2	22	1.5	2	10	0
P3	2013-Nov-20	5.866944444	Sl	3	22	1.5	4	10	0
P3	2013-Nov-21	2.351111111	Sl	3	22	1.5	4	7	0
P3	2013-Nov-22	6.182222222	Sl	3	22	1.5	5	10	0
P3	2013-Nov-24	6.031111111	Sl	3	22	1.5	5	9	0
P3	2013-Nov-25	5.825	Sl	3	22	1.5	5	8	0
P3	2013-Nov-26	6.075277778	Sl	3	22	1.5	3	8	0
P3	2013-Nov-28	9.842222222	Sl	3	22	1.5	3	9	0
P3	2013-Dec-01	6.043333333	Sl	3	22	1.5	2	5	0
P3	2013-Dec-02	6.570555556	Sl	3	22	1.5	4	9	0
P3	2013-Dec-03	6.078333333	Sl	3	22	1.5	4	8	0
P3	2013-Dec-05	5.071111111	Sl	3	22	1.5	4	9	0
P3	2013-Dec-07	6.306388889	Sl	3	22	1.5	5	9	0
P3	2013-Dec-08	5.986388889	Sl	3	22	1.5	5	9	0
P3	2013-Dec-09	5.721944444	Sl	3	22	1.5	3	8	0
P3	2013-Dec-10	4.295277778	Sl	3	22	1.5	3	8	0
P3	2013-Dec-11	5.620833333	Sl	3	22	2	4	10	0
P3	2013-Dec-12	5.994444444	Sl	3	22	2	4	10	0
P3	2013-Dec-13	4.774444444	Sl	3	22	2	4	9	0
P3	2013-Dec-15	5.341111111	Sl	3	22	2	4	10	0
P3	2013-Dec-16	6.019166667	Sl	3	22	2	4	10	0
P3	2013-Dec-17	4.895277778	Sl	3	22	2	3	10	0
P3	2013-Dec-19	6.200833333	Sl	3	22	2	3	10	0
P3	2013-Dec-21	6.061388889	Sl	3	22	2	3	9	0
P3	2013-Dec-22	5.718888889	Sl	2	22	2	2	9	0
P3	2013-Dec-23	5.896944444	Sl	2	22	2	1	8	0
P3	2013-Dec-24	6.038888889	Sl	2	22	2	1	7	0
P3	2013-Dec-25	4.4125	Sl	2	22	2	1	7	0
P3	2013-Dec-29	5.605833333	Sl	2	22	2	2	8	0
P3	2013-Dec-30	5.913611111	Sl	2	22	2	1	10	0
P3	2013-Dec-31	3.6125	Sl	2	22	2	2	9	0
P3	2014-Jan-06	4.168611111	Sl	2	23	2	1	3	0
P3	2014-Jan-08	5.673333333	Sl	2	23	2	2	8	0
P3	2014-Jan-09	5.715555556	Sl	2	23	2	2	8	0
P3	2014-Jan-11	9.428888889	Sl	3	23	2	3	7	0
P3	2014-Jan-12	8.336944444	Sl	3	23	2	3	7	0
P3	2014-Jan-13	9.246388889	Sl	3	23	2	3	6	0
P3	2014-Jan-14	5.867777778	Sl	3	23	2	3	7	0
P3	2014-Jan-16	9.103888889	Sl	3	23	2	2	7	0
P3	2014-Jan-17	6.229166667	Sl	3	23	2	2	7	0
P3	2014-Jan-18	5.906388889	Sl	3	23	2	2	7	0
P3	2014-Jan-19	4.666666667	Sl	3	23	2	2	7	0
P3	2014-Jan-20	4.351944444	Sl	3	23	2	2	7	0
P3	2014-Jan-21	2.87	Sl	3	23	2	2	7	0
P3	2014-Feb-01	11.03083333	Sl	2	23	2	1	7	0
P3	2014-Feb-02	5.704722222	Sl	2	23	2	1	7	0
P3	2014-Feb-03	5.470277778	Sl	2	23	2	1	6	0
P3	2014-Feb-04	5.948611111	Sl	2	23	2	1	8	0
P3	2014-Feb-06	4.738888889	Sl	2	23	2	2	9	0
P3	2014-Feb-08	4.104166667	Sl	2	23	2	2	8	0
P3	2014-Feb-09	7.048055556	Sl	3	23	2	2	9	0
P3	2014-Feb-10	3.955	Sl	3	23	2	2	9	0
P3	2014-Feb-12	5.690833333	Sl	3	23	2	2	9	0
P3	2014-Feb-13	4.976666667	Sl	3	23	2	3	4	0
P3	2014-Feb-14	4.515277778	Sl	3	23	2	3	6	0
P3	2014-Feb-15	5.595277778	Sl	3	23	2	3	9	0
P3	2014-Feb-21	5.348611111	Sl	3	23	2	2	5	0
P3	2014-Feb-22	4.194444444	Sl	2	23	2	1	5	0
P3	2014-Feb-23	5.988333333	Sl	2	23	2	1	7	0
P3	2014-Feb-24	6.781944444	Sl	2	23	2	1	8	0
P3	2014-Feb-25	2.375	Sl	2	23	2	1	5	0
P4	2014-Jul-30	8.256944444	Sl	3	23	2.5	3	7	1
P4	2014-Jul-31	7.058333333	Sl	3	23	2.5	3	10	1
P4	2014-Aug-02	8.298333333	Sl	3	23	2.5	3	7	0
P4	2014-Aug-03	6.0125	Sl	3	23	2.5	3	7	0
P4	2014-Aug-04	3.854722222	Sl	3	23	2.5	3	5	0
P4	2014-Aug-06	5.254722222	Sl	2	23	2.5	1	5	0
P4	2014-Aug-07	5.7875	Sl	2	23	2.5	2	5	0
P4	2014-Aug-08	5.629166667	Sl	2	23	2.5	2	5	0
P4	2014-Aug-10	4.8575	Sl	1	23	2.5	3	9	0
P4	2014-Aug-11	5.314444444	Sl	1	23	2.5	2	9	0
P4	2014-Aug-12	5.474722222	Sl	2	23	2.5	3	10	0
P4	2014-Aug-14	8.086666667	Sl	1	23	2.5	4	10	0
P4	2014-Aug-15	6.292222222	Sl	1	23	2.5	3	10	0
P4	2014-Aug-16	7.867777778	Sl	1	23	2.5	3	10	0
P4	2014-Aug-17	6.25	Sl	2	23	2.5	3	10	0
P4	2014-Aug-18	6.208333333	Sl	2	23	2.5	4	10	0
P4	2014-Aug-19	7.015277778	Sl	2	23	2.5	3	10	0
P4	2014-Aug-20	6.756666667	Sl	2	23	2.5	2	10	0
P4	2014-Aug-21	5.270833333	Sl	2	23	2.5	2	10	0
P4	2014-Aug-22	6.846666667	Sl	2	23	2.5	3	10	0
P4	2014-Aug-24	6.335277778	Sl	2	23	2.5	4	10	0
P4	2014-Aug-25	6.180833333	Sl	2	23	2.5	3	10	0
P4	2014-Aug-26	7.9675	Sl	3	23	2.5	4	10	0
P4	2014-Aug-27	7.413888889	Sl	3	23	2.5	5	10	0
P4	2014-Aug-28	6.336944444	Sl	3	23	2.5	6	10	0
P4	2014-Aug-29	6.135277778	Sl	3	23	2.5	5	10	0
P4	2014-Aug-30	5.706388889	Sl	3	23	2.5	3	10	0
P4	2014-Aug-31	6.394444444	Sl	3	23	2.5	2	10	0
P4	2014-Sep-02	7.121111111	Sl	3	23	2.5	3	10	0
P4	2014-Sep-03	5.681388889	Sl	3	23	2.5	5	10	0
P4	2014-Sep-04	7.062777778	Sl	3	23	2.5	5	10	0
P4	2014-Sep-05	6.287777778	Sl	3	23	2.5	4	10	0
P4	2014-Sep-06	5.601388889	Sl	3	23	2.5	5	10	0
P4	2014-Sep-08	7.001388889	Sl	3	23	2.5	3	10	0
P4	2014-Sep-09	6.601111111	Sl	3	23	2.5	4	10	0
P5	2014-Nov-22	4.020277778	Sl	1	23	2.5	0	7	0
P5	2014-Nov-23	5.543333333	Sl	1	23	2.5	0	7	0
P5	2014-Nov-24	6.088333333	Sl	1	23	2.5	0	6	0
P5	2014-Nov-26	5.556666667	Sl	1	23	2.5	0	5	0
P5	2014-Nov-27	5.806944444	Sl	1	23	2.5	0	5	0
P5	2014-Nov-28	6.047777778	Sl	1	23	2.5	0	2	0
P5	2014-Nov-29	5.793055556	Sl	1	23	2.5	0	5	0
P5	2014-Dec-02	6.366111111	Sl	1	23	2.5	2	7	0
P5	2014-Dec-03	5.857777778	Sl	1	23	2.5	0	5	0
P5	2014-Dec-04	5.866944444	Sl	1	23	2.5	0	6	0
P5	2014-Dec-06	6.221388889	Sl	1	23	2.5	0	6	0
P5	2014-Dec-07	5.861111111	Sl	1	23	2.5	0	6	0
P5	2014-Dec-09	4.623333333	Sl	1	23	2.5	0	7	0
P5	2014-Dec-10	5.925	Sl	1	23	2.5	0	7	0
P5	2014-Dec-11	5.5825	Sl	2	23	3	0	7	0
P5	2014-Dec-12	6.376111111	Sl	2	23	3	0	7	0
P5	2014-Dec-15	6.153611111	Sl	2	23	3	0	10	0
P5	2014-Dec-16	5.775277778	Sl	2	23	3	0	4	0
P5	2014-Dec-17	5.676666667	Sl	2	23	3	0	10	0
P5	2014-Dec-19	5.377222222	Sl	2	23	3	1	7	0
P5	2014-Dec-20	6.161944444	Sl	2	23	3	0	7	0
P5	2014-Dec-23	4.604444444	Sl	2	23	3	0	7	0
P5	2014-Dec-24	5.700555556	Sl	3	23	3	1	10	0
P5	2014-Dec-27	5.851944444	Sl	3	23	3	1	7	0
P5	2014-Dec-28	5.635277778	Sl	3	23	3	1	7	0
P5	2014-Dec-30	6.101944444	Sl	3	23	3	1	7	0
P5	2015-Jan-06	5.785277778	Sl	3	24	3	2	7	0
P5	2015-Jan-07	6.003611111	Sl	3	24	3	3	7	0
P5	2015-Jan-08	6.0425	Sl	3	24	3	3	7	0
P5	2015-Jan-09	6.081944444	Sl	3	24	3	3	7	0
P5	2015-Jan-10	5.813333333	Sl	3	24	3	3	7	0
P5	2015-Jan-11	6.025555556	Sl	3	24	3	3	7	0
P5	2015-Jan-13	5.623055556	Sl	2	24	3	2	6	0
P5	2015-Jan-14	6.185277778	Sl	2	24	3	2	7	0
P5	2015-Jan-15	5.954166667	Sl	2	24	3	2	7	0
P5	2015-Jan-16	5.749166667	Sl	2	24	3	2	7	0
P5	2015-Jan-18	6.122777778	Sl	2	24	3	1	7	0
P5	2015-Jan-19	5.894722222	Sl	2	24	3	1	6	0
P5	2015-Jan-20	6.330555556	Sl	2	24	3	1	5	0
P5	2015-Jan-21	6.115555556	Sl	2	24	3	2	8	0
P5	2015-Jan-22	6.744444444	Sl	2	24	3	2	8	0
P5	2015-Jan-23	5.787777778	Sl	2	24	3	2	8	0
P5	2015-Jan-24	6.258888889	Sl	2	24	3	2	8	0
P5	2015-Jan-25	5.820277778	Sl	2	24	3	2	7	0
P5	2015-Jan-26	4.528055556	Sl	2	24	3	2	8	0
P5	2015-Jan-27	6.825	Sl	2	24	3	3	7	0
P5	2015-Jan-28	7.058888889	Sl	2	24	3	1	4	1
P5	2015-Jan-30	5.105	Sl	2	24	3	2	8	0
P5	2015-Jan-31	4.864166667	Sl	2	24	3	2	8	0
P5	2015-Feb-01	4.4325	Sl	2	24	3	1	8	0
P5	2015-Feb-02	5.963333333	Sl	2	24	3	2	8	0
P5	2015-Feb-04	5.876666667	Sl	2	24	3	2	10	0
P5	2015-Feb-05	5.735277778	Sl	2	24	3	1	8	0
P5	2015-Feb-06	5.798055556	Sl	2	24	3	2	10	0
P5	2015-Feb-07	6.576666667	Sl	2	24	3	2	10	0
P5	2015-Feb-09	6.235277778	Sl	2	24	3	1	8	0
P5	2015-Feb-11	6.265833333	Sl	2	24	3	1	10	0
P5	2015-Feb-12	3.328888889	Sl	2	24	3	0	7	0
P5	2015-Feb-16	6.714444444	Sl	2	24	3	1	10	0
P5	2015-Feb-17	5.594444444	Sl	2	24	3	0	6	0
P5	2015-Feb-18	4.269444444	Sl	2	24	3	1	8	0
P5	2015-Feb-21	5.452777778	Sl	3	24	3	4	10	2
P5	2015-Feb-23	3.365833333	Sl	3	24	3	3	9	2
P5	2015-Feb-24	6.258333333	Sl	3	24	3	4	9	2
P5	2015-Feb-25	5.919722222	Sl	2	24	3	2	7	0
P5	2015-Feb-27	6.529722222	Sl	3	24	3	4	6	5
P5	2015-Feb-28	6.235555556	Sl	3	24	3	6	9	5
P5	2015-Mar-01	7.313888889	Sl	2	24	3	5	10	3
P5	2015-Mar-03	6.479166667	Sl	3	24	3	5	10	3
P5	2015-Mar-05	7.248055556	Sl	2	24	3	5	10	2
P5	2015-Mar-06	4.507222222	Sl	3	24	3	5	10	3
P5	2015-Mar-07	6.283055556	Sl	3	24	3	6	10	3
P5	2015-Mar-09	4.602777778	Sl	3	24	3	6	9	4
P5	2015-Mar-10	6.276388889	Sl	2	24	3	3	9	2
P5	2015-Mar-12	5.720555556	Sl	2	24	3	2	8	0
P5	2015-Mar-13	6.392777778	Sl	2	24	3	4	8	0
P5	2015-Mar-14	4.151111111	Sl	2	24	3	2	7	0
P5	2015-Mar-15	6.746388889	Sl	2	24	3	3	7	0
P5	2015-Mar-16	5.731666667	Sl	2	24	3	5	7	0
P5	2015-Mar-27	4.858888889	Sl	1	24	3	3	10	0
P5	2015-Mar-29	4.454444444	Sl	1	24	3	3	7	0
P5	2015-Mar-30	6.2075	Sl	1	24	3	2	9	0
P5	2015-Mar-31	3.477222222	Sl	1	24	3	0	3	0
P5	2015-Apr-01	5.288888889	Sl	1	24	3	0	3	0
P5	2015-Apr-03	6.125555556	Sl	1	24	3	0	3	0
P5	2015-Apr-04	6.470555556	Sl	2	24	3	3	10	0
P5	2015-Apr-05	6.486944444	Sl	2	24	3	4	10	0
P5	2015-Apr-07	7.683888889	Sl	3	24	3	5	9	0
P5	2015-Apr-10	6.793055556	Sl	3	24	3	3	9	0
P5	2015-Apr-12	3.8625	Sl	3	24	3	3	6	0
P5	2015-Apr-13	5.589444444	Sl	3	24	3	4	9	0
P5	2015-Apr-14	6.072222222	Sl	3	24	3	3	10	0
P5	2015-Apr-15	6.460555556	Sl	3	24	3	3	10	0
P3	2013-Sep-22	4.197777778	Nv	2	18	0	3	9	0
P3	2013-Sep-23	5.587777778	Nv	2	18	0	4	9	0
P3	2013-Sep-24	5.745	Nv	2	18	0	1	9	0
P3	2013-Sep-26	5.828611111	Nv	2	18	0	2	6	0
P3	2013-Sep-28	6.097222222	Nv	2	18	0	0	4	0
P3	2013-Sep-29	6.068055556	Nv	2	18	0	0	4	0
P3	2013-Oct-01	6.090277778	Nv	2	18	0	4	8	0
P3	2013-Oct-02	6.003888889	Nv	2	18	0	5	9	0
P3	2013-Oct-03	6.044444444	Nv	3	18	0	8	9	0
P3	2013-Oct-04	7.014166667	Nv	2	18	0	4	10	0
P3	2013-Oct-06	5.775277778	Nv	2	18	0	4	9	0
P3	2013-Oct-08	6.308888889	Nv	2	18	0	2	8	0
P3	2013-Oct-09	6.295277778	Nv	2	18	0	3	8	0
P3	2013-Oct-10	5.642777778	Nv	2	18	0	2	7	0
P3	2013-Oct-11	5.504444444	Nv	2	18	0	4	8	0
P3	2013-Oct-12	3.675	Nv	2	18	0	3	8	0
P3	2013-Nov-07	5.618333333	Nv	1	18	0	1	2	0
P3	2013-Nov-08	6.207777778	Nv	1	18	0	1	2	0
P3	2013-Nov-13	5.858611111	Nv	2	18	0	1	6	0
P3	2013-Nov-14	6.331388889	Nv	2	18	0	2	6	0
P3	2013-Nov-17	5.97	Nv	2	18	0	2	5	0
P3	2013-Nov-18	6.009722222	Nv	2	18	0	3	10	0
P3	2013-Nov-19	6.707777778	Nv	2	18	0	2	10	0
P3	2013-Nov-20	5.866944444	Nv	2	18	0	4	10	0
P3	2013-Nov-21	2.351111111	Nv	2	18	0	4	7	0
P3	2013-Nov-22	6.182222222	Nv	3	18	0	5	10	0
P3	2013-Nov-24	6.031111111	Nv	3	18	0	5	9	0
P3	2013-Nov-25	5.825	Nv	2	18	0	5	8	0
P3	2013-Nov-26	6.075277778	Nv	2	18	0	3	8	0
P3	2013-Nov-28	9.842222222	Nv	2	18	0	3	9	0
P3	2013-Dec-02	6.570555556	Nv	2	18	0	4	9	0
P3	2013-Dec-03	6.078333333	Nv	2	18	0	4	8	0
P3	2013-Dec-05	5.071111111	Nv	2	18	0	4	9	0
P3	2013-Dec-07	6.306388889	Nv	3	18	0	5	9	0
P3	2013-Dec-08	5.986388889	Nv	3	18	0	5	9	0
P3	2013-Dec-11	5.620833333	Nv	2	18	0	4	10	0
P3	2013-Dec-12	5.994444444	Nv	2	18	0	4	10	0
P3	2013-Dec-13	4.774444444	Nv	2	18	0	4	9	0
P3	2013-Dec-15	5.341111111	Nv	2	18	0	4	10	0
P3	2013-Dec-16	6.019166667	Nv	2	18	0	4	10	0
P3	2013-Dec-17	4.895277778	Nv	2	18	0	3	10	0
P3	2013-Dec-19	6.200833333	Nv	1	18	0	3	10	0
P3	2013-Dec-21	6.061388889	Nv	1	18	0	3	9	0
P3	2013-Dec-22	5.718888889	Nv	1	18	0	2	9	0
P3	2013-Dec-23	5.896944444	Nv	2	18	0	1	8	0
P3	2013-Dec-24	6.038888889	Nv	2	18	0	1	7	0
P3	2013-Dec-25	4.4125	Nv	2	18	0	1	7	0
P3	2013-Dec-29	5.605833333	Nv	2	18	0	2	8	0
P3	2013-Dec-30	5.913611111	Nv	2	18	0	1	10	0
P3	2013-Dec-31	3.6125	Nv	2	18	0	2	9	0
P3	2014-Feb-01	11.03083333	Nv	1	19	0.5	1	7	0
P3	2014-Feb-03	5.470277778	Nv	1	19	0.5	1	6	0
P3	2014-Feb-04	5.948611111	Nv	1	19	0.5	1	8	0
P3	2014-Feb-06	4.738888889	Nv	1	19	0.5	2	9	0
P3	2014-Feb-08	4.104166667	Nv	1	19	0.5	2	8	0
P3	2014-Feb-09	7.048055556	Nv	1	19	0.5	2	9	0
P3	2014-Feb-10	3.955	Nv	2	19	0.5	2	9	0
P3	2014-Feb-12	5.690833333	Nv	2	19	0.5	2	9	0
P3	2014-Feb-13	4.976666667	Nv	2	19	0.5	3	4	0
P3	2014-Feb-14	4.515277778	Nv	2	19	0.5	3	6	0
P3	2014-Feb-15	5.595277778	Nv	2	19	0.5	3	9	0
P3	2014-Feb-18	5.988888889	Nv	2	19	0.5	1	3	0
P3	2014-Feb-24	6.781944444	Nv	1	19	0.5	1	8	0
P4	2014-Jul-30	8.256944444	Nv	2	19	1	3	7	0
P4	2014-Jul-31	7.058333333	Nv	2	19	1	3	10	0
P4	2014-Aug-10	4.8575	Nv	1	19	1	3	9	0
P4	2014-Aug-11	5.314444444	Nv	1	19	1	2	9	0
P4	2014-Aug-12	5.474722222	Nv	2	19	1	3	10	0
P4	2014-Aug-14	8.086666667	Nv	1	19	1	4	10	0
P4	2014-Aug-15	6.292222222	Nv	2	19	1	3	10	0
P4	2014-Aug-16	7.867777778	Nv	2	19	1	3	10	0
P4	2014-Aug-17	6.25	Nv	2	19	1	3	10	0
P4	2014-Aug-18	6.208333333	Nv	3	19	1	4	10	0
P4	2014-Aug-19	7.015277778	Nv	2	19	1	3	10	0
P4	2014-Aug-20	6.756666667	Nv	2	19	1	2	10	0
P4	2014-Aug-21	5.270833333	Nv	3	19	1	2	10	0
P4	2014-Aug-22	6.846666667	Nv	3	19	1	3	10	0
P4	2014-Aug-24	6.335277778	Nv	3	19	1	4	10	0
P4	2014-Aug-25	6.180833333	Nv	3	19	1	3	10	0
P4	2014-Aug-26	7.9675	Nv	3	19	1	4	10	0
P4	2014-Aug-27	7.413888889	Nv	3	19	1	5	10	0
P4	2014-Aug-28	6.336944444	Nv	3	19	1	6	10	0
P4	2014-Aug-29	6.135277778	Nv	3	19	1	5	10	0
P4	2014-Aug-30	5.706388889	Nv	3	19	1	3	10	0
P4	2014-Sep-02	7.121111111	Nv	3	19	1	3	10	0
P4	2014-Sep-03	5.681388889	Nv	3	19	1	5	10	0
P4	2014-Sep-04	7.062777778	Nv	3	19	1	5	10	0
P4	2014-Sep-05	6.287777778	Nv	3	19	1	4	10	0
P4	2014-Sep-06	5.601388889	Nv	3	19	1	5	10	0
P4	2014-Sep-08	7.001388889	Nv	3	19	1	3	10	0
P4	2014-Sep-09	6.601111111	Nv	3	19	1	4	10	0
P5	2014-Dec-02	6.366111111	Nv	3	19	1	2	7	0
P5	2014-Dec-14	5.311944444	Nv	1	19	1	0	4	0
P5	2014-Dec-15	6.153611111	Nv	1	19	1	0	10	0
P5	2014-Dec-17	5.676666667	Nv	1	19	1	0	10	0
P5	2014-Dec-23	4.604444444	Nv	1	19	1	0	7	0
P5	2015-Jan-21	6.115555556	Nv	1	20	1.5	2	8	0
P5	2015-Jan-22	6.744444444	Nv	1	20	1.5	2	8	0
P5	2015-Jan-23	5.787777778	Nv	1	20	1.5	2	8	0
P5	2015-Jan-24	6.258888889	Nv	1	20	1.5	2	8	0
P5	2015-Jan-25	5.820277778	Nv	2	20	1.5	2	7	0
P5	2015-Jan-26	4.528055556	Nv	2	20	1.5	2	8	0
P5	2015-Jan-27	6.825	Nv	2	20	1.5	3	7	0
P5	2015-Jan-30	5.105	Nv	3	20	1.5	2	8	0
P5	2015-Jan-31	4.864166667	Nv	3	20	1.5	2	8	0
P5	2015-Feb-01	4.4325	Nv	2	20	1.5	1	8	0
P5	2015-Feb-02	5.963333333	Nv	3	20	1.5	2	8	0
P5	2015-Feb-04	5.876666667	Nv	3	20	1.5	2	10	0
P5	2015-Feb-06	5.798055556	Nv	3	20	1.5	2	10	0
P5	2015-Feb-07	6.576666667	Nv	3	20	1.5	2	10	0
P5	2015-Feb-08	5.004444444	Nv	3	20	1.5	2	10	0
P5	2015-Feb-09	6.235277778	Nv	3	20	1.5	1	8	0
P5	2015-Feb-11	6.265833333	Nv	3	20	1.5	1	10	0
P5	2015-Feb-16	6.714444444	Nv	3	20	1.5	1	10	0
P5	2015-Feb-18	4.269444444	Nv	2	20	1.5	1	8	0
P5	2015-Feb-21	5.452777778	Nv	3	20	1.5	4	10	0
P5	2015-Feb-23	3.365833333	Nv	3	20	1.5	3	9	0
P5	2015-Feb-24	6.258333333	Nv	3	20	1.5	4	9	0
P5	2015-Feb-28	6.235555556	Nv	3	20	1.5	6	9	0
P5	2015-Mar-01	7.313888889	Nv	3	20	1.5	5	10	0
P5	2015-Mar-03	6.479166667	Nv	2	20	1.5	5	10	0
P5	2015-Mar-05	7.248055556	Nv	3	20	1.5	5	10	0
P5	2015-Mar-06	4.507222222	Nv	2	20	1.5	5	10	0
P5	2015-Mar-07	6.283055556	Nv	3	20	1.5	6	10	0
P5	2015-Mar-09	4.602777778	Nv	3	20	1.5	6	9	0
P5	2015-Mar-10	6.276388889	Nv	2	20	1.5	3	9	0
P5	2015-Mar-12	5.720555556	Nv	2	20	1.5	2	8	0
P5	2015-Mar-13	6.392777778	Nv	2	20	1.5	4	8	0
P5	2015-Mar-14	4.151111111	Nv	2	20	1.5	2	7	0
P5	2015-Mar-15	6.746388889	Nv	2	20	1.5	3	7	0
P5	2015-Mar-16	5.731666667	Nv	3	20	1.5	5	7	0
P5	2015-Mar-17	3.858333333	Nv	3	20	1.5	2	4	0
P5	2015-Mar-18	5.523055556	Nv	3	20	1.5	4	7	0
P5	2015-Mar-20	3.39	Nv	3	20	1.5	4	10	0
P5	2015-Mar-21	3.894722222	Nv	3	20	1.5	4	10	0
P5	2015-Mar-25	6.746666667	Nv	3	20	1.5	4	9	0
P5	2015-Mar-26	5.921944444	Nv	2	20	1.5	3	9	0
P5	2015-Mar-27	4.858888889	Nv	3	20	1.5	3	10	0
P5	2015-Mar-29	4.454444444	Nv	3	20	1.5	3	7	0
P5	2015-Mar-30	6.2075	Nv	3	20	1.5	2	9	0
P5	2015-Apr-04	6.470555556	Nv	3	20	1.5	3	10	0
P5	2015-Apr-05	6.486944444	Nv	3	20	1.5	4	10	0
P5	2015-Apr-07	7.683888889	Nv	3	20	1.5	5	9	1
P5	2015-Apr-08	4.301388889	Nv	3	20	1.5	2	3	2
P5	2015-Apr-10	6.793055556	Nv	2	20	1.5	3	9	0
P5	2015-Apr-14	6.072222222	Nv	1	20	1.5	3	10	0
P5	2015-Apr-15	6.460555556	Nv	1	20	1.5	3	10	0
P3	2013-Sep-22	4.197777778	Ot	2	16	-0.5	3	9	0
P3	2013-Sep-23	5.587777778	Ot	2	16	-0.5	4	9	0
P3	2013-Sep-24	5.745	Ot	2	16	-0.5	1	9	0
P3	2013-Oct-02	6.003888889	Ot	2	16	-0.5	5	9	0
P3	2013-Oct-03	6.044444444	Ot	3	16	-0.5	8	9	0
P3	2013-Oct-04	7.014166667	Ot	2	16	-0.5	4	10	0
P3	2013-Oct-06	5.775277778	Ot	3	16	-0.5	4	9	0
P3	2013-Oct-08	6.308888889	Ot	3	16	-0.5	2	8	0
P3	2013-Oct-09	6.295277778	Ot	3	16	-0.5	3	8	0
P3	2013-Oct-10	5.642777778	Ot	2	16	-0.5	2	7	0
P3	2013-Oct-11	5.504444444	Ot	2	16	-0.5	4	8	0
P3	2013-Oct-12	3.675	Ot	2	16	-0.5	3	8	0
P3	2013-Nov-07	5.618333333	Ot	1	16	-0.5	1	2	0
P3	2013-Nov-08	6.207777778	Ot	2	16	-0.5	1	2	0
P3	2013-Nov-13	5.858611111	Ot	2	16	-0.5	1	6	0
P3	2013-Nov-14	6.331388889	Ot	2	16	-0.5	2	6	0
P3	2013-Nov-17	5.97	Ot	2	16	-0.5	2	5	0
P3	2013-Nov-18	6.009722222	Ot	2	16	-0.5	3	10	0
P3	2013-Nov-19	6.707777778	Ot	2	16	-0.5	2	10	0
P3	2013-Nov-20	5.866944444	Ot	2	16	-0.5	4	10	0
P3	2013-Nov-21	2.351111111	Ot	2	16	-0.5	4	7	0
P3	2013-Nov-22	6.182222222	Ot	2	16	-0.5	5	10	0
P3	2013-Nov-24	6.031111111	Ot	1	16	-0.5	5	9	0
P3	2013-Nov-26	6.075277778	Ot	2	16	-0.5	3	8	0
P3	2013-Nov-28	9.842222222	Ot	1	16	-0.5	3	9	0
P3	2013-Dec-01	6.043333333	Ot	2	16	-0.5	2	5	0
P3	2013-Dec-02	6.570555556	Ot	2	16	-0.5	4	9	0
P3	2013-Dec-05	5.071111111	Ot	1	16	-0.5	4	9	0
P3	2013-Dec-07	6.306388889	Ot	1	16	-0.5	5	9	0
P3	2013-Dec-08	5.986388889	Ot	1	16	-0.5	5	9	0
P3	2013-Dec-11	5.620833333	Ot	2	16	-0.5	4	10	0
P3	2013-Dec-12	5.994444444	Ot	2	16	-0.5	4	10	0
P3	2013-Dec-13	4.774444444	Ot	1	16	-0.5	4	9	0
P3	2013-Dec-15	5.341111111	Ot	2	16	-0.5	4	10	0
P3	2013-Dec-16	6.019166667	Ot	1	16	-0.5	4	10	0
P3	2013-Dec-17	4.895277778	Ot	1	16	-0.5	3	10	0
P3	2013-Dec-19	6.200833333	Ot	1	16	-0.5	3	10	0
P3	2013-Dec-21	6.061388889	Ot	1	16	-0.5	3	9	0
P3	2013-Dec-22	5.718888889	Ot	1	16	-0.5	2	9	0
P3	2013-Dec-23	5.896944444	Ot	2	16	-0.5	1	8	0
P3	2013-Dec-24	6.038888889	Ot	1	16	-0.5	1	7	0
P3	2013-Dec-25	4.4125	Ot	1	16	-0.5	1	7	0
P3	2013-Dec-29	5.605833333	Ot	1	16	-0.5	2	8	0
P3	2013-Dec-30	5.913611111	Ot	2	16	-0.5	1	10	0
P3	2013-Dec-31	3.6125	Ot	1	16	-0.5	2	9	0
P3	2014-Jan-08	5.673333333	Ot	2	17	-0.5	2	8	0
P3	2014-Jan-09	5.715555556	Ot	2	17	-0.5	2	8	0
P3	2014-Jan-27	5.7475	Ot	1	17	-0.5	0	3	0
P3	2014-Jan-28	5.420833333	Ot	1	17	-0.5	0	3	0
P3	2014-Jan-29	2.751666667	Ot	1	17	-0.5	0	3	0
P3	2014-Feb-03	5.470277778	Ot	1	17	-0.5	1	6	0
P3	2014-Feb-04	5.948611111	Ot	1	17	-0.5	1	8	0
P3	2014-Feb-06	4.738888889	Ot	1	17	-0.5	2	9	0
P3	2014-Feb-09	7.048055556	Ot	1	17	-0.5	2	9	0
P3	2014-Feb-10	3.955	Ot	1	17	-0.5	2	9	0
P3	2014-Feb-12	5.690833333	Ot	1	17	-0.5	2	9	0
P3	2014-Feb-13	4.976666667	Ot	1	17	-0.5	3	4	0
P3	2014-Feb-14	4.515277778	Ot	1	17	-0.5	3	6	0
P3	2014-Feb-15	5.595277778	Ot	1	17	-0.5	3	9	0
P3	2014-Feb-23	5.988333333	Ot	1	17	-0.5	1	7	0
P3	2014-Feb-24	6.781944444	Ot	1	17	-0.5	1	8	0
P3	2014-Feb-25	2.375	Ot	1	17	-0.5	1	5	0
P4	2014-Jul-30	8.256944444	Ot	2	17	3.5	3	7	0
P4	2014-Jul-31	7.058333333	Ot	3	17	3.5	3	10	0
P4	2014-Aug-02	8.298333333	Ot	3	17	3.5	3	7	0
P4	2014-Aug-03	6.0125	Ot	3	17	3.5	3	7	0
P4	2014-Aug-04	3.854722222	Ot	3	17	3.5	3	5	0
P4	2014-Aug-06	5.254722222	Ot	2	17	3.5	1	5	0
P4	2014-Aug-07	5.7875	Ot	3	17	3.5	2	5	0
P4	2014-Aug-08	5.629166667	Ot	3	17	3.5	2	5	1
P4	2014-Aug-10	4.8575	Ot	3	17	3.5	3	9	0
P4	2014-Aug-12	5.474722222	Ot	2	17	3.5	3	10	0
P4	2014-Aug-14	8.086666667	Ot	3	17	3.5	4	10	0
P4	2014-Aug-15	6.292222222	Ot	3	17	3.5	3	10	0
P4	2014-Aug-16	7.867777778	Ot	3	17	3.5	3	10	0
P4	2014-Aug-17	6.25	Ot	3	17	3.5	3	10	0
P4	2014-Aug-18	6.208333333	Ot	3	17	3.5	4	10	4
P4	2014-Aug-19	7.015277778	Ot	3	17	3.5	3	10	4
P4	2014-Aug-20	6.756666667	Ot	2	17	3.5	2	10	0
P4	2014-Aug-21	5.270833333	Ot	2	17	3.5	2	10	0
P4	2014-Aug-22	6.846666667	Ot	2	17	-1	3	10	0
P4	2014-Aug-24	6.335277778	Ot	2	17	-1	4	10	0
P4	2014-Aug-25	6.180833333	Ot	1	17	-1	3	10	0
P4	2014-Aug-26	7.9675	Ot	1	17	-1	4	10	0
P4	2014-Aug-27	7.413888889	Ot	2	17	-1	5	10	0
P4	2014-Aug-28	6.336944444	Ot	2	17	-1	6	10	0
P4	2014-Aug-29	6.135277778	Ot	2	17	-1	5	10	0
P4	2014-Aug-30	5.706388889	Ot	2	17	-1	3	10	0
P4	2014-Aug-31	6.394444444	Ot	2	17	-1	2	10	0
P4	2014-Sep-02	7.121111111	Ot	2	17	-1	3	10	0
P4	2014-Sep-03	5.681388889	Ot	3	17	-1	5	10	0
P4	2014-Sep-04	7.062777778	Ot	3	17	-1	5	10	0
P4	2014-Sep-05	6.287777778	Ot	3	17	-1	4	10	0
P4	2014-Sep-06	5.601388889	Ot	3	17	-1	5	10	0
P4	2014-Sep-08	7.001388889	Ot	2	17	-1	3	10	0
P4	2014-Sep-09	6.601111111	Ot	3	17	-1	4	10	0
P5	2014-Dec-14	5.311944444	Ot	2	17	-0.5	0	4	0
P5	2014-Dec-15	6.153611111	Ot	1	17	-0.5	0	10	0
P5	2014-Dec-17	5.676666667	Ot	1	17	-0.5	0	10	0
P5	2014-Dec-19	5.377222222	Ot	1	17	-0.5	1	7	0
P5	2014-Dec-20	6.161944444	Ot	1	17	-0.5	0	7	0
P5	2014-Dec-24	5.700555556	Ot	1	17	-0.5	1	10	0
P5	2014-Dec-27	5.851944444	Ot	2	17	-0.5	1	7	0
P5	2014-Dec-28	5.635277778	Ot	1	17	-0.5	1	7	0
P5	2015-Jan-21	6.115555556	Ot	2	18	-0.5	2	8	0
P5	2015-Jan-22	6.744444444	Ot	1	18	-0.5	2	8	0
P5	2015-Jan-23	5.787777778	Ot	1	18	-0.5	2	8	0
P5	2015-Jan-24	6.258888889	Ot	1	18	-0.5	2	8	0
P5	2015-Jan-25	5.820277778	Ot	1	18	-0.5	2	7	0
P5	2015-Jan-26	4.528055556	Ot	1	18	-0.5	2	8	0
P5	2015-Jan-27	6.825	Ot	1	18	-0.5	3	7	0
P5	2015-Jan-28	7.058888889	Ot	1	18	-0.5	1	4	0
P5	2015-Jan-30	5.105	Ot	1	18	-0.5	2	8	0
P5	2015-Jan-31	4.864166667	Ot	1	18	-0.5	2	8	0
P5	2015-Feb-01	4.4325	Ot	1	18	-0.5	1	8	0
P5	2015-Feb-02	5.963333333	Ot	1	18	-0.5	2	8	0
P5	2015-Feb-04	5.876666667	Ot	1	18	-0.5	2	10	0
P5	2015-Feb-06	5.798055556	Ot	1	18	-0.5	2	10	0
P5	2015-Feb-08	5.004444444	Ot	1	18	-0.5	2	10	0
P5	2015-Feb-11	6.265833333	Ot	1	18	-0.5	1	10	0
P5	2015-Feb-16	6.714444444	Ot	1	18	-0.5	1	10	0
P5	2015-Feb-17	5.594444444	Ot	1	18	-0.5	0	6	0
P5	2015-Feb-18	4.269444444	Ot	1	18	-0.5	1	8	0
P5	2015-Feb-23	3.365833333	Ot	1	18	-0.5	3	9	0
P5	2015-Feb-24	6.258333333	Ot	1	18	-0.5	4	9	0
P5	2015-Feb-25	5.919722222	Ot	1	18	-0.5	2	7	0
P5	2015-Feb-27	6.529722222	Ot	1	18	-0.5	4	6	0
P5	2015-Feb-28	6.235555556	Ot	1	18	-0.5	6	9	0
P5	2015-Mar-05	7.248055556	Ot	1	18	-0.5	5	10	0
P5	2015-Mar-06	4.507222222	Ot	1	18	-0.5	5	10	0
P5	2015-Mar-07	6.283055556	Ot	1	18	-0.5	6	10	0
P5	2015-Mar-09	4.602777778	Ot	1	18	-0.5	6	9	0
P5	2015-Mar-10	6.276388889	Ot	1	18	-0.5	3	9	0
P5	2015-Mar-12	5.720555556	Ot	1	18	-0.5	2	8	0
P5	2015-Mar-13	6.392777778	Ot	1	18	-0.5	4	8	0
P5	2015-Mar-20	3.39	Ot	1	18	-0.5	4	10	0
P5	2015-Mar-21	3.894722222	Ot	1	18	-0.5	4	10	0
P5	2015-Mar-22	6.405277778	Ot	1	18	-0.5	3	10	0
P5	2015-Mar-27	4.858888889	Ot	1	18	-0.5	3	10	0
P5	2015-Mar-29	4.454444444	Ot	1	18	-0.5	3	7	0
P5	2015-Apr-04	6.470555556	Ot	1	18	-0.5	3	10	0
P5	2015-Apr-05	6.486944444	Ot	1	18	0	4	10	0
P5	2015-Apr-14	6.072222222	Ot	1	18	0	3	10	0
P5	2015-Apr-15	6.460555556	Ot	1	18	0	3	10	0
P3	2013-Sep-22	4.197777778	Fk	1	15	2.5	3	9	0
P3	2013-Sep-23	5.587777778	Fk	1	15	2.5	4	9	0
P3	2013-Sep-24	5.745	Fk	1	15	2.5	1	9	0
P3	2013-Sep-26	5.828611111	Fk	2	15	2.5	2	6	0
P3	2013-Oct-01	6.090277778	Fk	3	15	2.5	4	8	0
P3	2013-Oct-02	6.003888889	Fk	3	15	2.5	5	9	0
P3	2013-Oct-03	6.044444444	Fk	3	15	2.5	8	9	0
P3	2013-Oct-04	7.014166667	Fk	3	15	2.5	4	10	0
P3	2013-Oct-06	5.775277778	Fk	3	15	2.5	4	9	0
P3	2013-Oct-08	6.308888889	Fk	3	15	2.5	2	8	0
P3	2013-Oct-09	6.295277778	Fk	3	15	2.5	3	8	0
P3	2013-Oct-10	5.642777778	Fk	3	15	2.5	2	7	0
P3	2013-Oct-11	5.504444444	Fk	3	15	2.5	4	8	0
P3	2013-Oct-12	3.675	Fk	3	15	2.5	3	8	0
P3	2013-Nov-07	5.618333333	Fk	1	15	2.5	1	2	0
P3	2013-Nov-08	6.207777778	Fk	1	15	2.5	1	2	0
P3	2013-Nov-13	5.858611111	Fk	1	15	2.5	1	6	0
P3	2013-Nov-14	6.331388889	Fk	1	15	2.5	2	6	0
P3	2013-Nov-17	5.97	Fk	2	15	2.5	2	5	0
P3	2013-Nov-18	6.009722222	Fk	2	15	2.5	3	10	0
P3	2013-Nov-19	6.707777778	Fk	2	15	2.5	2	10	0
P3	2013-Nov-20	5.866944444	Fk	3	15	2.5	4	10	0
P3	2013-Nov-21	2.351111111	Fk	3	15	2.5	4	7	0
P3	2013-Nov-22	6.182222222	Fk	3	15	2.5	5	10	0
P3	2013-Nov-24	6.031111111	Fk	3	15	2.5	5	9	0
P3	2013-Nov-25	5.825	Fk	3	15	2.5	5	8	0
P3	2013-Nov-26	6.075277778	Fk	3	15	2.5	3	8	0
P3	2013-Nov-28	9.842222222	Fk	3	15	2.5	3	9	0
P3	2013-Dec-02	6.570555556	Fk	3	15	2.5	4	9	0
P3	2013-Dec-03	6.078333333	Fk	3	15	2.5	4	8	0
P3	2013-Dec-05	5.071111111	Fk	3	15	2.5	4	9	0
P3	2013-Dec-07	6.306388889	Fk	3	15	2.5	5	9	0
P3	2013-Dec-08	5.986388889	Fk	3	15	2.5	5	9	0
P3	2013-Dec-11	5.620833333	Fk	3	15	2.5	4	10	0
P3	2013-Dec-12	5.994444444	Fk	3	15	2.5	4	10	0
P3	2013-Dec-13	4.774444444	Fk	3	15	2.5	4	9	0
P3	2013-Dec-15	5.341111111	Fk	2	15	2.5	4	10	0
P3	2013-Dec-16	6.019166667	Fk	2	15	2.5	4	10	0
P3	2013-Dec-17	4.895277778	Fk	2	15	2.5	3	10	0
P3	2013-Dec-19	6.200833333	Fk	2	15	2.5	3	10	0
P3	2013-Dec-21	6.061388889	Fk	2	15	2.5	3	9	0
P3	2013-Dec-22	5.718888889	Fk	2	15	2.5	2	9	0
P3	2013-Dec-23	5.896944444	Fk	2	15	2.5	1	8	0
P3	2013-Dec-24	6.038888889	Fk	2	15	2.5	1	7	0
P3	2013-Dec-25	4.4125	Fk	2	15	2.5	1	7	0
P3	2013-Dec-29	5.605833333	Fk	3	15	2.5	2	8	0
P3	2013-Dec-30	5.913611111	Fk	2	15	2.5	1	10	0
P3	2013-Dec-31	3.6125	Fk	3	15	2.5	2	9	0
P3	2014-Jan-08	5.673333333	Fk	3	16	3	2	8	0
P3	2014-Jan-09	5.715555556	Fk	3	16	3	2	8	0
P3	2014-Jan-11	9.428888889	Fk	3	16	3	3	7	0
P3	2014-Jan-12	8.336944444	Fk	3	16	3	3	7	0
P3	2014-Jan-13	9.246388889	Fk	3	16	3	3	6	0
P3	2014-Jan-14	5.867777778	Fk	3	16	3	3	7	0
P3	2014-Jan-16	9.103888889	Fk	3	16	3	2	7	2
P3	2014-Jan-17	6.229166667	Fk	3	16	3	2	7	1
P3	2014-Jan-18	5.906388889	Fk	3	16	3	2	7	0
P3	2014-Jan-19	4.666666667	Fk	3	16	3	2	7	3
P3	2014-Jan-20	4.351944444	Fk	3	16	3	2	7	2
P3	2014-Jan-21	2.87	Fk	3	16	3	2	7	1
P3	2014-Jan-31	5.195	Fk	1	16	3	0	7	0
P3	2014-Feb-01	11.03083333	Fk	1	16	3	1	7	0
P3	2014-Feb-02	5.704722222	Fk	1	16	3	1	7	0
P3	2014-Feb-03	5.470277778	Fk	1	16	3	1	6	0
P3	2014-Feb-04	5.948611111	Fk	1	16	3	1	8	0
P3	2014-Feb-06	4.738888889	Fk	1	16	3	2	9	0
P3	2014-Feb-08	4.104166667	Fk	1	16	3	2	8	0
P3	2014-Feb-09	7.048055556	Fk	1	16	3	2	9	0
P3	2014-Feb-10	3.955	Fk	1	16	3	2	9	0
P3	2014-Feb-12	5.690833333	Fk	1	16	3	2	9	0
P3	2014-Feb-13	4.976666667	Fk	1	16	3	3	4	0
P3	2014-Feb-14	4.515277778	Fk	1	16	3	3	6	0
P3	2014-Feb-15	5.595277778	Fk	1	16	3	3	9	0
P3	2014-Feb-23	5.988333333	Fk	1	16	3	1	7	0
P3	2014-Feb-24	6.781944444	Fk	1	16	3	1	8	0
P4	2014-Jul-30	8.256944444	Fk	1	16	3.5	3	7	0
P4	2014-Jul-31	7.058333333	Fk	1	16	3.5	3	10	0
P4	2014-Aug-02	8.298333333	Fk	1	16	3.5	3	7	0
P4	2014-Aug-03	6.0125	Fk	1	16	3.5	3	7	0
P4	2014-Aug-04	3.854722222	Fk	1	16	3.5	3	5	0
P4	2014-Aug-06	5.254722222	Fk	1	16	3.5	1	5	0
P4	2014-Aug-07	5.7875	Fk	2	16	3.5	2	5	0
P4	2014-Aug-08	5.629166667	Fk	2	16	3.5	2	5	0
P4	2014-Aug-11	5.314444444	Fk	2	16	3.5	2	9	0
P4	2014-Aug-12	5.474722222	Fk	3	16	3.5	3	10	0
P4	2014-Aug-14	8.086666667	Fk	3	16	3.5	4	10	0
P4	2014-Aug-15	6.292222222	Fk	3	16	3.5	3	10	0
P4	2014-Aug-16	7.867777778	Fk	3	16	3.5	3	10	0
P4	2014-Aug-17	6.25	Fk	3	16	3.5	3	10	0
P4	2014-Aug-18	6.208333333	Fk	3	16	3.5	4	10	0
P4	2014-Aug-19	7.015277778	Fk	3	16	3.5	3	10	0
P4	2014-Aug-20	6.756666667	Fk	3	16	3.5	2	10	1
P4	2014-Aug-21	5.270833333	Fk	3	16	3.5	2	10	1
P4	2014-Aug-22	6.846666667	Fk	3	16	3.5	3	10	1
P4	2014-Aug-24	6.335277778	Fk	3	16	3.5	4	10	6
P4	2014-Aug-25	6.180833333	Fk	3	16	3.5	3	10	4
P4	2014-Aug-26	7.9675	Fk	3	16	3.5	4	10	8
P4	2014-Aug-27	7.413888889	Fk	3	16	3.5	5	10	3
P4	2014-Aug-28	6.336944444	Fk	3	16	3.5	6	10	3
P4	2014-Aug-29	6.135277778	Fk	2	16	3.5	5	10	0
P4	2014-Aug-30	5.706388889	Fk	2	16	3.5	3	10	0
P4	2014-Aug-31	6.394444444	Fk	2	16	3.5	2	10	0
P4	2014-Sep-02	7.121111111	Fk	2	16	3.5	3	10	0
P4	2014-Sep-03	5.681388889	Fk	1	16	3.5	5	10	0
P4	2014-Sep-04	7.062777778	Fk	1	16	3.5	5	10	0
P4	2014-Sep-05	6.287777778	Fk	1	16	3.5	4	10	0
P4	2014-Sep-06	5.601388889	Fk	1	16	3.5	5	10	0
P4	2014-Sep-08	7.001388889	Fk	1	16	3.5	3	10	0
P4	2014-Sep-09	6.601111111	Fk	1	16	3.5	4	10	0
P5	2014-Dec-01	5.579444444	Fk	1	16	3.5	0	5	0
P5	2014-Dec-02	6.366111111	Fk	1	16	3.5	2	7	0
P5	2014-Dec-03	5.857777778	Fk	1	16	3.5	0	5	0
P5	2014-Dec-04	5.866944444	Fk	1	16	3.5	0	6	0
P5	2014-Dec-06	6.221388889	Fk	1	16	3.5	0	6	0
P5	2014-Dec-07	5.861111111	Fk	1	16	3.5	0	6	0
P5	2014-Dec-14	5.311944444	Fk	1	16	3.5	0	4	0
P5	2014-Dec-15	6.153611111	Fk	1	16	3.5	0	10	0
P5	2014-Dec-16	5.775277778	Fk	1	16	3.5	0	4	0
P5	2014-Dec-17	5.676666667	Fk	1	16	3.5	0	10	0
P5	2014-Dec-19	5.377222222	Fk	1	16	3.5	1	7	0
P5	2014-Dec-20	6.161944444	Fk	1	16	3.5	0	7	0
P5	2014-Dec-24	5.700555556	Fk	1	16	3.5	1	10	0
P5	2014-Dec-30	6.101944444	Fk	1	16	3.5	1	7	0
P5	2015-Jan-06	5.785277778	Fk	3	17	4	2	7	0
P5	2015-Jan-07	6.003611111	Fk	3	17	4	3	7	0
P5	2015-Jan-08	6.0425	Fk	3	17	4	3	7	0
P5	2015-Jan-09	6.081944444	Fk	3	17	4	3	7	0
P5	2015-Jan-10	5.813333333	Fk	3	17	4	3	7	0
P5	2015-Jan-11	6.025555556	Fk	3	17	4	3	7	0
P5	2015-Jan-13	5.623055556	Fk	3	17	4	2	6	0
P5	2015-Jan-14	6.185277778	Fk	3	17	4	2	7	0
P5	2015-Jan-15	5.954166667	Fk	3	17	4	2	7	0
P5	2015-Jan-16	5.749166667	Fk	3	17	4	2	7	0
P5	2015-Jan-18	6.122777778	Fk	3	17	4	1	7	0
P5	2015-Jan-19	5.894722222	Fk	3	17	4	1	6	5
P5	2015-Jan-20	6.330555556	Fk	3	17	4	1	5	5
P5	2015-Jan-21	6.115555556	Fk	3	17	4	2	8	3
P5	2015-Jan-22	6.744444444	Fk	3	17	4	2	8	5
P5	2015-Jan-23	5.787777778	Fk	3	17	4	2	8	6
P5	2015-Jan-24	6.258888889	Fk	3	17	4	2	8	6
P5	2015-Jan-25	5.820277778	Fk	3	17	4	2	7	6
P5	2015-Jan-26	4.528055556	Fk	3	17	4	2	8	8
P5	2015-Jan-27	6.825	Fk	3	17	4	3	7	6
P5	2015-Jan-30	5.105	Fk	2	17	4	2	8	0
P5	2015-Jan-31	4.864166667	Fk	2	17	4	2	8	0
P5	2015-Feb-01	4.4325	Fk	1	17	4	1	8	0
P5	2015-Feb-02	5.963333333	Fk	1	17	4	2	8	0
P5	2015-Feb-04	5.876666667	Fk	1	17	4	2	10	0
P5	2015-Feb-05	5.735277778	Fk	1	17	4	1	8	0
P5	2015-Feb-06	5.798055556	Fk	1	17	4	2	10	0
P5	2015-Feb-07	6.576666667	Fk	1	17	4	2	10	0
P5	2015-Feb-08	5.004444444	Fk	1	17	4	2	10	0
P5	2015-Feb-11	6.265833333	Fk	1	17	4	1	10	0
P5	2015-Feb-16	6.714444444	Fk	1	17	4	1	10	0
P5	2015-Feb-21	5.452777778	Fk	3	17	4	4	10	0
P5	2015-Feb-23	3.365833333	Fk	3	17	4	3	9	0
P5	2015-Feb-24	6.258333333	Fk	3	17	4	4	9	0
P5	2015-Feb-25	5.919722222	Fk	3	17	4	2	7	0
P5	2015-Feb-27	6.529722222	Fk	3	17	4	4	6	0
P5	2015-Feb-28	6.235555556	Fk	3	17	4	6	9	0
P5	2015-Mar-01	7.313888889	Fk	3	17	4	5	10	0
P5	2015-Mar-03	6.479166667	Fk	3	17	4	5	10	0
P5	2015-Mar-05	7.248055556	Fk	3	17	4	5	10	4
P5	2015-Mar-06	4.507222222	Fk	3	17	4	5	10	2
P5	2015-Mar-07	6.283055556	Fk	3	17	4	6	10	2
P5	2015-Mar-09	4.602777778	Fk	3	17	4	6	9	2
P5	2015-Mar-10	6.276388889	Fk	3	17	4	3	9	3
P5	2015-Mar-12	5.720555556	Fk	3	17	4	2	8	4
P5	2015-Mar-13	6.392777778	Fk	3	17	4	4	8	5
P5	2015-Mar-14	4.151111111	Fk	3	17	4	2	7	5
P5	2015-Mar-15	6.746388889	Fk	3	17	4	3	7	5
P5	2015-Mar-16	5.731666667	Fk	3	17	4	5	7	6
P5	2015-Mar-17	3.858333333	Fk	3	17	4	2	4	3
P5	2015-Mar-18	5.523055556	Fk	2	17	4	4	7	0
P5	2015-Mar-20	3.39	Fk	2	17	4	4	10	0
P5	2015-Mar-21	3.894722222	Fk	2	17	4	4	10	0
P5	2015-Mar-22	6.405277778	Fk	1	17	4	3	10	0
P5	2015-Mar-23	4.398333333	Fk	1	17	4	3	8	0
P5	2015-Mar-25	6.746666667	Fk	1	17	4	4	9	0
P5	2015-Mar-26	5.921944444	Fk	1	17	4	3	9	0
P5	2015-Mar-27	4.858888889	Fk	1	17	4	3	10	0
P5	2015-Mar-29	4.454444444	Fk	1	17	4	3	7	0
P5	2015-Mar-30	6.2075	Fk	1	17	4	2	9	0
P5	2015-Apr-04	6.470555556	Fk	2	17	4	3	10	0
P5	2015-Apr-05	6.486944444	Fk	3	17	4	4	10	0
P5	2015-Apr-07	7.683888889	Fk	3	17	4	5	9	0
P5	2015-Apr-10	6.793055556	Fk	3	17	4	3	9	0
P5	2015-Apr-12	3.8625	Fk	3	17	4	3	6	0
P5	2015-Apr-13	5.589444444	Fk	3	17	4	4	9	0
P5	2015-Apr-14	6.072222222	Fk	3	17	4	3	10	0
P5	2015-Apr-15	6.460555556	Fk	3	17	4	3	10	0
