# Supplementary material for: Male bonobo mating strategies target female fertile windows despite noisy ovulatory signals during sexual swelling
Source: PLoS Biol. 2025 Dec 9;23(12):e3003503. doi: 10.1371/journal.pbio.3003503 (PMC12688130; doi:10.1371/journal.pbio.3003503)
Supplement: S1 Data — This repository contains the data and R code underlying all statistical analyses and figures presented in our study, “Male bonobo mating strategies target female fertile windows despite noisy ovulatory signals during sexual swelling.” The dataset includes daily records of female swelling status and reproductive history, hormone-based estimates of ovulation timing, and male behavior measures such as intensive following, interventions, copulations, and male–male aggression. Each raw data file CSV format is named to correspond with the relevant figure number and statistical model described in the manuscript and supplementary materials. We provide analysis-ready tables, a fully reproducible R workflow for fitting all reported models, and scripts to regenerate every main and supplementary figure. To replicate the figures and statistical analyses, users can run the R code by following the instructions provided within the script. The data and R code underlying the figures and statistical analyses can be found in the Figshare repository (https://doi.org/10.6084/m9.figshare.30403564). (ZIP) [file pbio.3003503.s008.zip › Data_Fig1C_GLMM1B.csv]

Periods	Date	fl_hours	ID	cycle_no	es	f_age	no_cp	cp_1st	cp_2nd	cp_3rd	cp_4th	cp_5th	cp_6th	cp_7th	cp_8th	cp_9th	cp_10th	cp_high	cp_low	detum_d	detum_re	detum_st	t_ago	ovul_d	pop	pop_ox	cycle_ovul	infant_age	ifa	obs_hour	flm_ox_id	flm_ox_id_num	FLM_day	fld_fm1	fld_fm2	flm_female_day	no_fms_day	no_fms_party	no_females_day	no_f_party_no_fms	no_m_day	flm_day	no_male_party	1st_flm	pc_1st	obsto_1	ago_1_p	mg_1	age_1st
P3	22-Sep-13	4.197777778	No	No01	3	42	0	0	0	0	0	0	0	0	0	0	0	0	0	-12	non	7	2	non	non	non	X	4.5	4	5	x	0	X			0	3	12	8	20	9	0	21	x	4	3	0	0	12
P3	23-Sep-13	5.587777778	No	No01	3	42	0	0	0	0	0	0	0	0	0	0	0	0	0	-11	non	8	2	non	non	non	X	4.5	4	4	x	0	X			0	4	11	9	17	9	0	23	x	7	4	0	0	12
P3	24-Sep-13	5.745	No	No01	3	42	0	0	0	0	0	0	0	0	0	0	0	0	0	-10	non	9	0	non	non	non	X	4.5	4	3	x	0	X			0	1	3	9	17	9	0	15	x	1	1	0	0	12
P3	26-Sep-13	5.828611111	No	No01	3	42	0	0	0	0	0	0	0	0	0	0	0	0	0	-8	a	11	0	non	non	non	X	4.5	4	5	x	0	X			0	2	9	7	19	6	0	17	x	6	4	0	0	12
P3	03-Oct-13	6.044444444	No	No01	3	42	1	1	0	0	0	0	0	0	0	0	0	1	0	-1	b	18	16	non	non	non	X	4.5	4	6	o	1	O	No		1	8	37	9	5	9	5	40	o	6	5	3	0	12
P3	10-Oct-13	5.642777778	No	No02	3	42	0	0	0	0	0	0	0	0	0	0	0	0	0	-7	a	1	0	non	non	non	X	4.5	4	5	x	0	X			0	2	10	8	20	7	0	22	x	6	4	0	0	12
P3	11-Oct-13	5.504444444	No	No02	3	42	0	0	0	0	0	0	0	0	0	0	0	0	0	-6	a	2	2	non	non	non	X	4.5	4	2	x	0	X			0	4	5	8	4	8	0	11	x	6	2	0	0	12
P3	12-Oct-13	3.675	No	No02	3	42	0	0	0	0	0	0	0	0	0	0	0	0	0	-5	a	3	2	non	non	non	X	4.5	4	4	x	0	X			0	3	8	8	7	8	0	18	x	3	2	0	0	12
P3	15-Oct-13	5.530833333	No	No02	3	42	0	0	0	0	0	0	0	0	0	0	0	0	0	-2	b	6	1	non	non	non	X	4.5	4	7	x	0	X			0	2	12	2	0	7	0	28	x	0	0	0	0	12
P3	16-Oct-13	6.014722222	No	No02	3	42	0	0	0	0	0	0	0	0	0	0	0	0	0	-1	b	7	0	non	non	non	X	4.5	4	5	x	0	X			0	1	5	2	5	6	0	24	x	0	0	0	0	12
P3	26-Oct-13	5.644722222	No	No03	3	42	0	0	0	0	0	0	0	0	0	0	0	0	0	-18	non	1	1	non	non	non	X	4.5	4	6	x	0	X			0	1	6	2	6	5	0	21	x	0	0	0	0	12
P3	27-Oct-13	4.274444444	No	No03	3	42	0	0	0	0	0	0	0	0	0	0	0	0	0	-17	non	2	0	non	non	non	X	4.5	4	5	x	0	X			0	1	5	2	2	4	0	7	x	0	0	0	0	12
P3	29-Oct-13	4.089166667	No	No03	3	42	0	0	0	0	0	0	0	0	0	0	0	0	0	-15	non	4	1	non	non	non	X	4.5	4	5	x	0	X			0	1	5	2	1	5	0	13	x	0	0	0	0	12
P3	04-Nov-13	5.905277778	No	No03	3	42	0	0	0	0	0	0	0	0	0	0	0	0	0	-9	non	10	5	non	non	non	X	4.5	4	7	o	1	OX	No		1	1	7	2	7	5	3	25	x	0	0	0	0	12
P3	05-Nov-13	5.605	No	No03	3	42	0	0	0	0	0	0	0	0	0	0	0	0	0	-8	a	11	1	non	non	non	X	4.5	4	4	o	1	OX	No		1	1	4	2	3	5	2	12	x	0	0	0	0	12
P3	06-Nov-13	5.926388889	No	No03	3	42	0	0	0	0	0	0	0	0	0	0	0	0	0	-7	a	12	1	non	non	non	X	4.5	4	6	o	1	O	No		1	1	6	2	5	5	4	24	x	0	0	0	0	12
P3	10-Nov-13	6.225555556	No	No03	3	42	0	0	0	0	0	0	0	0	0	0	0	0	0	-3	b	16	0	non	non	non	X	5	4.5	6	o	1	O	No		1	1	6	1	0	4	4	20	x	0	0	0	0	12
P3	11-Nov-13	5.979722222	No	No03	3	42	0	0	0	0	0	0	0	0	0	0	0	0	0	-2	b	17	0	non	non	non	X	5	4.5	7	o	1	O	No		1	1	7	1	0	4	3	24	x	0	0	0	0	12
P3	12-Nov-13	6.375833333	No	No03	3	42	0	0	0	0	0	0	0	0	0	0	0	0	0	-1	b	18	0	non	non	non	X	5	4.5	8	o	1	OX	No		1	1	8	1	0	4	4	29	x	0	0	0	0	12
P3	01-Dec-13	6.043333333	No	No04	3	42	4	0	2	2	0	0	0	0	0	0	0	4	0	-16	non	1	0	-13	pre	non	O	5	4.5	7	o	1	OX	No		1	2	14	5	21	5	1	35	x	0	0	0	0	12
P3	02-Dec-13	6.570555556	No	No04	3	42	2	1	1	0	0	0	0	0	0	0	0	2	0	-15	non	2	2	-12	pre	non	O	5	4.5	8	o	1	O	No		1	4	25	9	22	9	4	42	o	5	5	1	0	12
P3	03-Dec-13	6.078333333	No	No04	3	42	0	0	0	0	0	0	0	0	0	0	0	0	0	-14	non	3	5	-11	pre	non	O	5	4.5	5	o	1	O	No		1	4	17	8	10	8	2	28	o	6	5	5	1	12
P3	05-Dec-13	5.071111111	No	No04	3	42	0	0	0	0	0	0	0	0	0	0	0	0	0	-12	non	5	7	-9	pre	non	O	5	4.5	6	o	1	OX	No		1	4	22	9	21	9	1	37	o	5	5	4	0	12
P3	07-Dec-13	6.306388889	No	No04	3	42	0	0	0	0	0	0	0	0	0	0	0	0	0	-10	non	7	4	-7	pre	non	O	5	4.5	6	o	1	OX	No		1	5	28	9	18	9	1	38	o	5	5	2	0	12
P3	08-Dec-13	5.986388889	No	No04	3	42	0	0	0	0	0	0	0	0	0	0	0	0	0	-9	non	8	7	-6	pre	non	O	5	4.5	6	o	1	OX	No		1	5	23	9	18	9	4	40	o	6	6	2	0	12
P3	09-Dec-13	5.721944444	No	No04	3	42	0	0	0	0	0	0	0	0	0	0	0	0	0	-8	a	9	6	-5	pre	non	O	5	4.5	7	o	1	O	No		1	3	18	6	14	8	6	38	o	6	6	2	0	12
P3	10-Dec-13	4.295277778	No	No04	3	42	1	0	1	0	0	0	0	0	0	0	0	1	0	-7	a	10	1	-4	pre	non	O	5	4.5	4	o	1	O	No		1	3	12	6	10	8	5	25	o	5	4	1	0	12
P3	11-Dec-13	5.620833333	No	No04	3	42	0	0	0	0	0	0	0	0	0	0	0	0	0	-6	a	11	7	-3	pop	pop	O	5	4.5	7	o	1	O	No		1	4	22	9	24	10	5	42	o	6	6	1	0	12
P3	12-Dec-13	5.994444444	No	No04	3	42	0	0	0	0	0	0	0	0	0	0	0	0	0	-5	a	12	2	-2	pop	pop	O	5	4.5	5	o	1	O	No		1	4	16	9	22	10	4	39	o	6	5	0	0	12
P3	13-Dec-13	4.774444444	No	No04	3	42	0	0	0	0	0	0	0	0	0	0	0	0	0	-4	b	13	1	-1	pop	pop	O	5	4.5	4	o	1	O	No		1	4	14	9	14	9	3	28	o	4	4	0	0	12
P3	15-Dec-13	5.341111111	No	No04	3	42	3	0	1	2	0	0	0	0	0	0	0	3	0	-2	b	15	4	1	post	non	O	5	4.5	6	o	1	O	No		1	4	22	9	17	10	2	32	o	4	3	0	0	12
P3	16-Dec-13	6.019166667	No	No04	3	42	0	0	0	0	0	0	0	0	0	0	0	0	0	-1	b	16	5	2	post	non	O	5	4.5	7	x	0	X			0	4	28	9	32	10	0	51	x	7	7	3	1	12
P3	29-Dec-13	5.605833333	No	No05	3	42	0	0	0	0	0	0	0	0	0	0	0	0	0	-18	non	1	2	-16	pre	non	O	5	4.5	5	x	0	x			0	2	8	9	17	8	0	18	x	5	5	1	0	12
P3	30-Dec-13	5.913611111	No	No05	3	42	1	0	0	0	0	0	0	0	0	1	0	0	1	-17	non	2	15	-15	pre	non	O	5	4.5	5	x	0	x			0	1	5	9	30	10	0	39	x	5	4	7	0	12
P3	31-Dec-13	3.6125	No	No05	3	42	0	0	0	0	0	0	0	0	0	0	0	0	0	-16	non	3	4	-14	pre	non	O	5	4.5	3	x	0	x			0	2	6	9	17	9	0	18	x	4	2	1	0	12
P3	06-Jan-14	4.168611111	No	No05	3	43	0	0	0	0	0	0	0	0	0	0	0	0	0	-10	non	9	0	-8	pre	non	O	5	4.5	5	x	0	x			0	1	5	3	6	3	0	12	x	5	5	0	0	13
P3	08-Jan-14	5.673333333	No	No05	3	43	6	0	0	5	0	0	0	0	0	0	1	5	1	-8	a	11	3	-6	pre	non	O	5	4.5	6	o	1	OX	No		1	2	12	6	18	8	2	28	x	0	0	0	0	13
P3	09-Jan-14	5.715555556	No	No05	3	43	1	0	0	1	0	0	0	0	0	0	0	1	0	-7	a	12	7	-5	pre	non	O	5	4.5	6	o	1	O	No		1	2	12	6	18	8	2	44	x	0	0	0	0	13
P3	11-Jan-14	9.428888889	No	No05	3	43	5	0	0	5	0	0	0	0	0	0	0	5	0	-5	a	14	7	-3	pop	pop	O	5	4.5	11	o	1	O	No		1	3	32	4	9	7	5	62	x	0	0	0	0	13
P3	12-Jan-14	8.336944444	No	No05	3	43	2	0	0	2	0	0	0	0	0	0	0	2	0	-4	b	15	9	-2	pop	pop	O	5	4.5	10	o	1	O	No		1	3	29	4	9	7	3	59	x	0	0	0	0	13
P3	13-Jan-14	9.246388889	No	No05	3	43	3	0	0	3	0	0	0	0	0	0	0	3	0	-3	b	16	7	-1	pop	pop	O	5	4.5	10	o	1	O	No		1	3	29	4	8	6	5	54	x	0	0	0	0	13
P3	14-Jan-14	5.867777778	No	No05	3	43	0	0	0	0	0	0	0	0	0	0	0	0	0	-2	b	17	5	0	pop	pop	O	5	4.5	7	o	1	O	No		1	3	21	4	6	7	4	38	x	0	0	0	0	13
P3	01-Feb-14	11.03083333	No	No06	3	43	2	0	0	0	0	0	2	0	0	0	0	0	2	-8	a	1	7	post	con	non	X	5	4.5	9	x	0	X			0	1	9	7	32	7	0	44	x	9	7	1	0	13
P3	02-Feb-14	5.704722222	No	No06	3	43	5	0	0	0	0	1	3	0	0	1	0	0	5	-7	a	2	6	post	con	non	X	5	4.5	7	o	1	OX	No		1	1	7	4	13	7	1	24	x	2	2	1	0	13
P3	03-Feb-14	5.470277778	No	No06	3	43	2	1	0	0	0	1	0	0	0	0	0	1	1	-6	a	3	2	post	con	non	X	5	4.5	5	o	1	OX	No		1	1	5	7	14	6	2	20	o	6	5	2	0	13
P3	04-Feb-14	5.948611111	No	No06	3	43	5	1	2	0	1	0	0	0	0	1	0	3	2	-5	a	4	6	post	con	non	X	5	4.5	6	x	0	X			0	1	6	9	35	8	0	34	x	6	5	1	0	13
P3	06-Feb-14	4.738888889	No	No06	3	43	0	0	0	0	0	0	0	0	0	0	0	0	0	-3	b	6	2	post	con	non	X	5	4.5	3	o	1	OX	No		1	2	5	9	7	9	1	18	x	3	3	0	0	13
P3	08-Feb-14	4.104166667	No	No06	3	43	0	0	0	0	0	0	0	0	0	0	0	0	0	-1	b	8	1	post	con	non	X	5	4.5	5	x	0	X			0	2	6	7	20	8	0	23	x	4	4	0	0	13
P3	13-Feb-14	4.976666667	No	No07	3	43	0	0	0	0	0	0	0	0	0	0	0	0	0	-18	non	1	1	post	con	non	X	5	4.5	6	x	0	X			0	3	17	6	14	4	0	17	x	6	5	0	0	13
P3	14-Feb-14	4.515277778	No	No07	3	43	1	0	0	0	0	1	0	0	0	0	0	0	1	-17	non	2	0	post	con	non	X	5	4.5	5	x	0	X			0	3	15	6	12	6	0	21	x	3	3	0	0	13
P3	15-Feb-14	5.595277778	No	No07	3	43	0	0	0	0	0	0	0	0	0	0	0	0	0	-16	non	3	7	post	con	non	X	5	4.5	2	x	0	X			0	3	5	9	6	9	0	11	x	4	0	0	0	13
P3	21-Feb-14	5.348611111	No	No07	3	43	3	1	0	0	0	0	0	0	0	0	2	1	2	-10	non	9	3	post	con	non	X	5	4.5	4	x	0	x			0	2	7	6	9	5	0	11	x	6	3	3	0	13
P3	22-Feb-14	4.194444444	No	No07	3	43	1	0	0	0	0	0	0	0	0	0	1	0	1	-9	non	10	0	post	con	non	X	5	4.5	4	x	0	x			0	1	4	6	18	5	0	17	x	4	4	0	0	13
P3	23-Feb-14	5.988333333	No	No07	3	43	4	1	0	0	1	0	1	0	0	0	1	1	3	-8	a	11	8	post	con	non	X	5	4.5	5	o	1	O	No		1	1	5	8	26	7	5	32	o	6	5	8	0	13
P3	24-Feb-14	6.781944444	No	No07	3	43	2	0	0	0	0	0	0	0	0	0	2	0	2	-7	a	12	21	post	con	non	X	5	4.5	5	o	1	O	No		1	1	5	9	16	8	8	31	o	8	5	13	7	13
P3	25-Feb-14	2.375	No	No07	3	43	2	1	0	0	0	0	0	0	0	0	1	1	1	-6	a	13	4	post	con	non	X	5	4.5	4	o	1	O	No		1	1	4	5	9	5	4	15	o	4	4	2	2	13
P4	30-Jul-14	8.256944444	No	No08	3	43	0	0	0	0	0	0	0	0	0	0	0	0	0	-16	non	1	4	-14	pre	non	O	5.5	5	7	x	0	OX	Sl		1	3	19	9	22	7	0	33	x	7	7	2	0	11
P4	31-Jul-14	7.058333333	No	No08	3	43	0	0	0	0	0	0	0	0	0	0	0	0	0	-15	non	2	4	-13	pre	non	O	5.5	5	6	x	0	OX	Sl		1	3	15	9	20	10	0	37	x	6	5	1	0	11
P4	02-Aug-14	8.298333333	No	No08	3	43	0	0	0	0	0	0	0	0	0	0	0	0	0	-13	non	4	2	-11	pre	non	O	5.5	5	7	x	0	X			0	3	20	7	23	7	0	33	x	8	7	2	0	11
P4	03-Aug-14	6.0125	No	No08	3	43	0	0	0	0	0	0	0	0	0	0	0	0	0	-12	non	5	2	-10	pre	non	O	5.5	5	4	x	0	X			0	3	12	7	8	7	0	16	x	3	3	0	0	11
P4	04-Aug-14	3.854722222	No	No08	3	43	0	0	0	0	0	0	0	0	0	0	0	0	0	-11	non	6	0	-9	pre	non	O	5.5	5	4	x	0	X			0	3	12	7	15	5	0	15	x	4	4	0	0	11
P4	06-Aug-14	5.254722222	No	No08	3	43	0	0	0	0	0	0	0	0	0	0	0	0	0	-9	non	8	0	-7	pre	non	O	5.5	5	5	x	0	X			0	1	5	7	27	5	0	13	x	3	3	0	0	11
P4	07-Aug-14	5.7875	No	No08	3	43	1	0	0	0	0	0	0	0	0	1	0	0	1	-8	a	9	4	-6	pre	non	O	5.5	5	6	x	0	X			0	2	11	7	22	5	0	14	x	5	5	2	0	11
P4	08-Aug-14	5.629166667	No	No08	3	43	0	0	0	0	0	0	0	0	0	0	0	0	0	-7	a	10	1	-5	pre	non	O	5.5	5	6	x	0	OX	Ot		1	2	12	7	28	5	0	27	x	6	6	0	0	11
P4	10-Aug-14	4.8575	No	No08	3	43	5	0	0	0	0	0	0	0	0	5	0	0	5	-5	a	12	5	-3	pop	pop	O	5.5	5	5	o	1	OX	No		1	3	10	8	15	9	2	20	x	1	1	1	0	11
P4	11-Aug-14	5.314444444	No	No08	3	43	1	0	0	0	0	0	0	0	0	1	0	0	1	-4	b	13	1	-2	pop	pop	O	5.5	5	6	o	1	O	No		1	2	11	8	21	9	4	27	x	1	1	0	0	11
P4	12-Aug-14	5.474722222	No	No08	3	43	0	0	0	0	0	0	0	0	0	0	0	0	0	-3	b	14	8	-1	pop	pop	O	5.5	5	5	o	1	OX	No		1	3	9	9	23	10	2	37	o	4	4	0	0	11
P4	14-Aug-14	8.086666667	No	No08	3	43	2	0	1	0	0	0	1	0	0	0	0	1	1	-1	b	16	7	1	post	non	O	5.5	5	9	x	0	x			0	4	31	9	35	10	0	63	x	7	7	4	0	11
P4	03-Sep-14	5.681388889	No	No09	3	43	0	0	0	0	0	0	0	0	0	0	0	0	0	-8	a	1	6	post	con	non	X	-1	-1	6	x	0	OX	Jk		1	5	29	9	21	10	0	47	x	6	6	1	0	11
P4	04-Sep-14	7.062777778	No	No09	3	43	0	0	0	0	0	0	0	0	0	0	0	0	0	-7	a	2	21	post	con	non	X	-1	-1	3	x	0	X			0	5	13	9	9	10	0	26	x	7	3	4	0	11
P4	05-Sep-14	6.287777778	No	No09	3	43	0	0	0	0	0	0	0	0	0	0	0	0	0	-6	a	3	9	post	con	non	X	-1	-1	7	x	0	X			0	4	23	9	28	10	0	50	x	6	6	1	0	11
P4	06-Sep-14	5.601388889	No	No09	3	43	0	0	0	0	0	0	0	0	0	0	0	0	0	-5	a	4	3	post	con	non	X	-1	-1	6	x	0	X			0	5	25	9	21	10	0	41	x	5	5	0	0	11
P4	08-Sep-14	7.001388889	No	No09	3	43	1	0	0	0	0	0	0	0	0	0	1	0	1	-3	b	6	3	post	con	non	X	-1	-1	7	x	0	X			0	3	19	9	13	10	0	33	x	7	6	0	0	11
P4	09-Sep-14	6.601111111	No	No09	3	43	0	0	0	0	0	0	0	0	0	0	0	0	0	-2	b	7	7	post	con	non	X	-1	-1	4	x	0	X			0	4	16	9	16	10	0	29	x	4	4	2	0	11
P3	23-Sep-13	5.587777778	Ki	Ki01	3	39	0	0	0	0	0	0	0	0	0	0	0	0	0	-11	non	1	2	non	non	non	X	-0.5	-0.5	2	x	0	X			0	4	6	9	7	9	0	10	x	7	2	0	0	12
P3	02-Oct-13	6.003888889	Ki	Ki01	3	39	0	0	0	0	0	0	0	0	0	0	0	0	0	-2	b	10	6	non	non	non	X	-0.5	-0.5	7	x	0	X			0	5	27	9	18	9	0	40	x	4	4	0	0	12
P3	03-Oct-13	6.044444444	Ki	Ki01	3	39	0	0	0	0	0	0	0	0	0	0	0	0	0	-1	b	11	16	non	non	non	X	-0.5	-0.5	6	x	0	O	No		1	8	35	9	4	9	0	39	x	6	5	1	0	12
P3	14-Nov-13	6.331388889	Ki	Ki02	3	39	0	0	0	0	0	0	0	0	0	0	0	0	0	-12	non	1	1	non	non	non	X	-0.5	-0.5	5	x	0	x			0	2	10	8	22	6	0	30	x	6	5	1	0	12
P3	17-Nov-13	5.97	Ki	Ki02	3	39	0	0	0	0	0	0	0	0	0	0	0	0	0	-9	non	4	0	non	non	non	X	-0.5	-0.5	2	x	0	x			0	2	4	8	10	5	0	8	x	6	2	0	0	12
P3	25-Nov-13	5.825	Ki	Ki02	3	39	0	0	0	0	0	0	0	0	0	0	0	0	0	-1	b	12	1	non	non	non	X	-0.5	-0.5	5	x	0	X			0	5	20	7	6	8	0	26	x	6	5	1	0	12
P4	27-Aug-14	7.413888889	Ki	Ki03	3	40	0	0	0	0	0	0	0	0	0	0	0	0	0	-3	b	1	5	non	non	non	X	1	0.5	7	x	0	OX	Fk		1	5	32	9	21	10	0	52	x	8	7	2	0	11
P4	28-Aug-14	6.336944444	Ki	Ki03	3	40	0	0	0	0	0	0	0	0	0	0	0	0	0	-2	b	2	7	non	non	non	X	1	0.5	5	x	0	OX	Fk		1	6	29	9	13	10	0	39	x	5	5	2	0	11
P4	29-Aug-14	6.135277778	Ki	Ki03	3	40	0	0	0	0	0	0	0	0	0	0	0	0	0	-1	b	3	2	non	non	non	X	1	0.5	5	x	0	X			0	5	21	9	17	10	0	31	x	3	3	0	0	11
P5	28-Feb-15	6.235555556	Ki	Ki04	3	41	0	0	0	0	0	0	0	0	0	0	0	0	0	-41	non	1	6	non	non	non	X	1.5	1	7	x	0	O	Sl		1	6	34	9	8	9	0	50	x	6	6	0	0	11
P5	01-Mar-15	7.313888889	Ki	Ki04	3	41	0	0	0	0	0	0	0	0	0	0	0	0	0	-40	non	2	11	non	non	non	X	1.5	1	10	x	0	O	Sl		1	5	35	7	19	10	0	61	x	9	9	5	0	11
P5	03-Mar-15	6.479166667	Ki	Ki04	3	41	0	0	0	0	0	0	0	0	0	0	0	0	0	-38	non	4	7	non	non	non	X	1.5	1	8	x	0	OX	Sl		1	5	36	7	12	10	0	67	x	8	8	1	0	11
P5	05-Mar-15	7.248055556	Ki	Ki04	3	41	0	0	0	0	0	0	0	0	0	0	0	0	0	-36	non	6	6	non	non	non	X	1.5	1	8	x	0	OX	Fk	Sl	2	5	33	8	20	10	0	61	x	8	8	0	0	11
P5	06-Mar-15	4.507222222	Ki	Ki04	3	41	0	0	0	0	0	0	0	0	0	0	0	0	0	-35	non	7	1	non	non	non	X	1.5	1	6	x	0	O	Fk	Sl	2	5	24	9	13	10	0	35	x	5	5	1	0	11
P5	07-Mar-15	6.283055556	Ki	Ki04	3	41	0	0	0	0	0	0	0	0	0	0	0	0	0	-34	non	8	9	non	non	non	X	1.5	1	6	x	0	O	Fk	Sl	2	6	34	9	14	10	0	44	x	7	6	6	0	11
P5	09-Mar-15	4.602777778	Ki	Ki04	3	41	0	0	0	0	0	0	0	0	0	0	0	0	0	-32	non	10	2	non	non	non	X	1.5	1	5	x	0	O	Fk	Sl	2	6	23	9	12	9	0	25	x	5	4	1	0	11
P5	10-Mar-15	6.276388889	Ki	Ki04	3	41	0	0	0	0	0	0	0	0	0	0	0	0	0	-31	non	11	0	non	non	non	X	1.5	1	7	x	0	OX	Fk	Sl	2	3	19	9	31	9	0	44	x	6	6	0	0	11
P5	13-Mar-15	6.392777778	Ki	Ki04	3	41	0	0	0	0	0	0	0	0	0	0	0	0	0	-28	non	14	7	non	non	non	X	1.5	1	7	x	0	O	Fk		1	4	26	9	26	8	0	41	x	8	7	2	0	11
P5	15-Mar-15	6.746388889	Ki	Ki04	3	41	0	0	0	0	0	0	0	0	0	0	0	0	0	-26	non	16	5	non	non	non	X	1.5	1	6	x	0	O	Fk		1	3	18	8	19	7	0	35	x	8	6	1	0	11
P5	16-Mar-15	5.731666667	Ki	Ki04	3	41	0	0	0	0	0	0	0	0	0	0	0	0	0	-25	non	17	14	non	non	non	X	1.5	1	7	x	0	O	Fk		1	5	32	8	17	7	0	43	x	7	7	11	0	11
P5	18-Mar-15	5.523055556	Ki	Ki04	3	41	0	0	0	0	0	0	0	0	0	0	0	0	0	-23	non	19	5	non	non	non	X	1.5	1	6	x	0	X			0	4	22	6	12	7	0	35	x	6	6	1	0	11
P5	20-Mar-15	3.39	Ki	Ki04	3	41	0	0	0	0	0	0	0	0	0	0	0	0	0	-21	non	21	3	non	non	non	X	1.5	1	5	x	0	X			0	4	14	7	15	10	0	37	x	5	5	2	0	11
P5	21-Mar-15	3.894722222	Ki	Ki04	3	41	1	0	0	0	1	0	0	0	0	0	0	0	1	-20	non	22	5	non	non	non	X	1.5	1	4	x	0	X			0	4	12	7	8	10	0	28	x	4	4	2	0	11
P5	22-Mar-15	6.405277778	Ki	Ki04	3	41	0	0	0	0	0	0	0	0	0	0	0	0	0	-19	non	23	4	non	non	non	X	1.5	1	4	x	0	X			0	3	10	6	9	10	0	26	x	6	4	1	0	11
P5	23-Mar-15	4.398333333	Ki	Ki04	3	41	0	0	0	0	0	0	0	0	0	0	0	0	0	-18	non	24	2	non	non	non	X	1.5	1	5	x	0	X			0	3	11	5	5	8	0	30	x	5	5	0	0	11
P5	25-Mar-15	6.746666667	Ki	Ki04	3	41	2	0	0	0	1	1	0	0	0	0	0	0	2	-16	non	26	6	non	non	non	X	1.5	1	6	x	0	X			0	4	22	6	12	9	0	44	x	7	6	2	0	11
P5	26-Mar-15	5.921944444	Ki	Ki04	3	41	0	0	0	0	0	0	0	0	0	0	0	0	0	-15	non	27	8	non	non	non	X	1.5	1	3	x	0	X			0	3	7	6	4	9	0	19	x	5	3	2	0	11
P5	27-Mar-15	4.858888889	Ki	Ki04	3	41	0	0	0	0	0	0	0	0	0	0	0	0	0	-14	non	28	3	non	non	non	X	1.5	1	5	x	0	X			0	3	9	9	11	10	0	21	x	5	4	0	0	11
P5	29-Mar-15	4.454444444	Ki	Ki04	3	41	0	0	0	0	0	0	0	0	0	0	0	0	0	-12	non	30	1	non	non	non	X	1.5	1	2	x	0	X			0	3	4	8	3	7	0	6	x	2	2	0	0	11
P5	30-Mar-15	6.2075	Ki	Ki04	3	41	0	0	0	0	0	0	0	0	0	0	0	0	0	-11	non	31	1	non	non	non	X	1.5	1	3	x	0	X			0	2	5	7	12	9	0	17	x	5	2	0	0	11
P5	04-Apr-15	6.470555556	Ki	Ki04	3	41	0	0	0	0	0	0	0	0	0	0	0	0	0	-6	a	36	5	non	non	non	X	1.5	1	7	x	0	X			0	3	16	9	30	10	0	52	x	7	6	3	0	11
P5	05-Apr-15	6.486944444	Ki	Ki04	3	41	0	0	0	0	0	0	0	0	0	0	0	0	0	-5	a	37	5	non	non	non	X	1.5	1	1	x	0	X			0	4	2	9	1	10	0	10	x	4	1	1	0	11
P5	07-Apr-15	7.683888889	Ki	Ki04	3	41	0	0	0	0	0	0	0	0	0	0	0	0	0	-3	b	39	3	non	non	non	X	1.5	1	5	x	0	OX	Nv		1	5	22	8	12	9	0	37	x	6	5	0	0	11
P5	08-Apr-15	4.301388889	Ki	Ki04	3	41	0	0	0	0	0	0	0	0	0	0	0	0	0	-2	b	40	0	non	non	non	X	1.5	1	5	x	0	OX	Nv		1	2	10	4	8	3	0	12	x	5	5	0	0	11
P5	09-Apr-15	6.26	Ki	Ki04	3	41	0	0	0	0	0	0	0	0	0	0	0	0	0	-1	b	41	0	non	non	non	X	1.5	1	7	x	0	X			0	1	7	2	7	1	0	3	x	0	0	0	0	11
P4	30-Jul-14	8.256944444	Hs	Hs01	3	31	0	0	0	0	0	0	0	0	0	0	0	0	0	-1	b	1	4	non	non	non	X	0.5	0	6	x	0	OX	Sl		1	3	17	9	21	7	0	30	x	7	5	1	0	11
P5	07-Jan-15	6.003611111	Hs	Hs02	3	32	0	0	0	0	0	0	0	0	0	0	0	0	0	-11	non	1	1	anovul	non	non	X	1	0.5	7	x	0	X			0	3	20	5	13	7	0	39	x	6	6	0	0	11
P5	08-Jan-15	6.0425	Hs	Hs02	3	32	2	1	0	0	0	0	0	0	0	1	0	1	1	-10	non	2	3	anovul	non	non	X	1	0.5	7	x	0	X			0	3	21	5	11	7	0	40	x	5	5	0	0	11
P5	09-Jan-15	6.081944444	Hs	Hs02	3	32	6	0	0	0	0	0	0	0	0	6	0	0	6	-9	non	3	2	anovul	non	non	X	1	0.5	7	x	0	X			0	3	19	5	9	7	0	38	x	7	7	0	0	11
P5	10-Jan-15	5.813333333	Hs	Hs02	3	32	7	0	0	0	0	0	0	0	0	7	0	0	7	-8	a	4	2	anovul	non	non	X	1	0.5	6	x	0	X			0	3	18	5	12	7	0	37	x	7	6	0	0	11
P5	11-Jan-15	6.025555556	Hs	Hs02	3	32	2	2	0	0	0	0	0	0	0	0	0	2	0	-7	a	5	1	anovul	non	non	X	1	0.5	7	x	0	X			0	3	21	5	14	7	0	46	x	7	7	0	0	11
P5	13-Jan-15	5.623055556	Hs	Hs02	3	32	0	0	0	0	0	0	0	0	0	0	0	0	0	-5	a	7	0	anovul	non	non	X	1	0.5	6	x	0	X			0	2	12	5	17	6	0	30	x	6	6	0	0	11
P5	14-Jan-15	6.185277778	Hs	Hs02	3	32	4	1	0	1	0	0	0	0	0	2	0	2	2	-4	b	8	1	anovul	non	non	X	1	0.5	7	x	0	X			0	2	13	5	16	7	0	38	x	6	6	0	0	11
P5	15-Jan-15	5.954166667	Hs	Hs02	3	32	4	0	0	0	0	0	0	0	0	4	0	0	4	-3	b	9	1	anovul	non	non	X	1	0.5	6	x	0	X			0	2	12	5	17	7	0	33	x	5	5	0	0	11
P5	16-Jan-15	5.749166667	Hs	Hs02	3	32	0	0	0	0	0	0	0	0	0	0	0	0	0	-2	b	10	4	anovul	non	non	X	1	0.5	6	x	0	X			0	2	12	5	16	7	0	37	x	6	6	2	0	11
P5	13-Mar-15	6.392777778	Hs	Hs03	3	32	1	1	0	0	0	0	0	0	0	0	0	1	0	-14	non	1	7	anovul	non	non	X	1.5	1	6	x	0	O	Fk		1	4	24	9	23	8	0	37	x	8	6	2	0	11
P5	14-Mar-15	4.151111111	Hs	Hs03	3	32	0	0	0	0	0	0	0	0	0	0	0	0	0	-13	non	2	3	anovul	non	non	X	1.5	1	3	x	0	O	Fk		1	2	6	8	15	7	0	20	x	5	3	0	0	11
P5	15-Mar-15	6.746388889	Hs	Hs03	3	32	0	0	0	0	0	0	0	0	0	0	0	0	0	-12	non	3	5	anovul	non	non	X	1.5	1	8	x	0	O	Fk		1	3	22	8	25	7	0	44	x	8	8	1	0	11
P5	16-Mar-15	5.731666667	Hs	Hs03	3	32	1	0	0	0	0	0	1	0	0	0	0	0	1	-11	non	4	14	anovul	non	non	X	1.5	1	7	x	0	O	Fk		1	5	32	8	17	7	0	43	x	7	7	11	0	11
P5	18-Mar-15	5.523055556	Hs	Hs03	3	32	0	0	0	0	0	0	0	0	0	0	0	0	0	-9	non	6	5	anovul	non	non	X	1.5	1	6	x	0	X			0	4	22	6	12	7	0	35	x	6	6	1	0	11
P5	20-Mar-15	3.39	Hs	Hs03	3	32	0	0	0	0	0	0	0	0	0	0	0	0	0	-7	a	8	3	anovul	non	non	X	1.5	1	3	x	0	X			0	4	12	7	9	10	0	26	x	5	3	2	0	11
P5	21-Mar-15	3.894722222	Hs	Hs03	3	32	2	0	0	1	0	0	0	0	0	1	0	1	1	-6	a	9	5	anovul	non	non	X	1.5	1	4	x	0	X			0	4	11	7	9	10	0	27	x	4	3	2	0	11
P5	22-Mar-15	6.405277778	Hs	Hs03	3	32	0	0	0	0	0	0	0	0	0	0	0	0	0	-5	a	10	4	anovul	non	non	X	1.5	1	4	x	0	X			0	3	10	6	9	10	0	26	x	6	4	1	0	11
P5	23-Mar-15	4.398333333	Hs	Hs03	3	32	2	0	0	0	0	1	1	0	0	0	0	0	2	-4	b	11	2	anovul	non	non	X	1.5	1	5	x	0	X			0	3	11	5	5	8	0	30	x	5	5	0	0	11
P5	25-Mar-15	6.746666667	Hs	Hs03	3	32	4	2	0	1	0	0	1	0	0	0	0	3	1	-2	b	13	6	anovul	non	non	X	1.5	1	7	x	0	X			0	4	24	6	14	9	0	53	x	7	6	2	0	11
P5	26-Mar-15	5.921944444	Hs	Hs03	3	32	0	0	0	0	0	0	0	0	0	0	0	0	0	-1	b	14	8	anovul	non	non	X	1.5	1	5	x	0	X			0	3	8	6	8	9	0	30	x	5	3	0	0	11
P5	13-Apr-15	5.589444444	Hs	Hs04	3	32	0	0	0	0	0	0	0	0	0	0	0	0	0	-1	non	1	4	non	non	non	X	1.5	1	6	x	0	O	Jk		1	4	18	6	9	9	0	35	x	5	5	2	0	11
P3	22-Sep-13	4.197777778	Yk	Yk01	3	30	0	0	0	0	0	0	0	0	0	0	0	0	0	-15	non	1	2	non	non	non	X	-1	-1	5	x	0	X			0	3	13	8	18	9	0	26	x	4	4	0	0	12
P3	23-Sep-13	5.587777778	Yk	Yk01	3	30	0	0	0	0	0	0	0	0	0	0	0	0	0	-14	non	2	2	non	non	non	X	-1	-1	6	x	0	X			0	4	16	9	23	9	0	32	x	7	6	0	0	12
P3	01-Oct-13	6.090277778	Yk	Yk01	3	30	0	0	0	0	0	0	0	0	0	0	0	0	0	-6	a	10	3	non	non	non	X	-0.5	-0.5	7	x	0	X			0	4	25	7	15	8	0	31	x	6	6	0	0	12
P3	02-Oct-13	6.003888889	Yk	Yk01	3	30	0	0	0	0	0	0	0	0	0	0	0	0	0	-5	a	11	6	non	non	non	X	-0.5	-0.5	6	x	0	X			0	5	23	9	16	9	0	34	x	4	3	0	0	12
P3	03-Oct-13	6.044444444	Yk	Yk01	3	30	0	0	0	0	0	0	0	0	0	0	0	0	0	-4	b	12	16	non	non	non	X	-0.5	-0.5	3	x	0	O	No		1	8	22	9	2	9	0	20	x	6	2	1	0	12
P3	04-Oct-13	7.014166667	Yk	Yk01	3	30	0	0	0	0	0	0	0	0	0	0	0	0	0	-3	b	13	3	non	non	non	X	-0.5	-0.5	7	x	0	X			0	4	22	9	24	10	0	37	x	9	7	1	0	12
P3	06-Oct-13	5.775277778	Yk	Yk01	3	30	0	0	0	0	0	0	0	0	0	0	0	0	0	-1	b	15	3	non	non	non	X	-0.5	-0.5	1	x	0	X			0	4	4	9	4	9	0	0	x	3	0	0	0	12
P3	07-Nov-13	5.618333333	Yk	Yk02	3	30	1	0	0	0	0	0	1	0	0	0	0	0	1	-19	non	1	1	post	con	non	X	-0.5	-0.5	6	o	1	OX	Yk		1	1	6	6	26	2	2	11	o	6	6	1	0	12
P3	08-Nov-13	6.207777778	Yk	Yk02	3	30	1	1	0	0	0	0	0	0	0	0	0	1	0	-18	non	2	1	post	con	non	X	-0.5	-0.5	7	o	1	OX	Yk		1	1	7	6	24	2	1	13	o	8	7	1	0	12
P3	13-Nov-13	5.858611111	Yk	Yk02	3	30	3	1	1	1	0	0	0	0	0	0	0	3	0	-13	non	7	1	post	con	non	X	-0.5	-0.5	6	o	1	OX	Yk		1	1	6	8	29	6	4	28	o	7	6	1	0	12
P3	14-Nov-13	6.331388889	Yk	Yk02	3	30	1	0	0	0	0	0	0	0	0	0	1	0	1	-12	non	8	1	post	con	non	X	-0.5	-0.5	7	x	0	x			0	2	12	8	30	6	0	36	x	6	6	1	0	12
P3	17-Nov-13	5.97	Yk	Yk02	3	30	2	0	0	0	0	0	1	0	0	0	1	0	2	-9	non	11	0	post	con	non	X	-0.5	-0.5	7	x	0	x			0	2	9	8	36	5	0	19	x	6	6	0	0	12
P3	18-Nov-13	6.009722222	Yk	Yk02	3	30	1	0	1	0	0	0	0	0	0	0	0	1	0	-8	a	12	4	post	con	non	X	-0.5	-0.5	6	o	1	OX	Yk		1	3	18	8	19	10	2	34	x	6	5	3	0	12
P3	19-Nov-13	6.707777778	Yk	Yk02	3	30	0	0	0	0	0	0	0	0	0	0	0	0	0	-7	a	13	4	post	con	non	X	-0.5	-0.5	7	x	0	x			0	2	14	8	39	10	0	56	x	6	5	0	0	12
P3	20-Nov-13	5.866944444	Yk	Yk02	3	30	0	0	0	0	0	0	0	0	0	0	0	0	0	-6	a	14	1	post	con	non	X	-0.5	-0.5	5	x	0	x			0	4	15	8	12	10	0	23	x	4	3	0	0	12
P3	21-Nov-13	2.351111111	Yk	Yk02	3	30	0	0	0	0	0	0	0	0	0	0	0	0	0	-5	a	15	0	post	con	non	X	-0.5	-0.5	3	x	0	x			0	4	10	8	10	7	0	11	x	3	3	0	0	12
P3	22-Nov-13	6.182222222	Yk	Yk02	3	30	0	0	0	0	0	0	0	0	0	0	0	0	0	-4	b	16	0	post	con	non	X	-0.5	-0.5	5	x	0	x			0	5	21	8	11	10	0	28	x	5	3	0	0	12
P3	24-Nov-13	6.031111111	Yk	Yk02	3	30	0	0	0	0	0	0	0	0	0	0	0	0	0	-2	b	18	8	post	con	non	X	-0.5	-0.5	4	x	0	X	Zn		1	5	15	7	5	9	0	21	x	6	3	1	0	12
P3	25-Nov-13	5.825	Yk	Yk02	3	30	0	0	0	0	0	0	0	0	0	0	0	0	0	-1	b	19	1	post	con	non	X	-0.5	-0.5	5	x	0	X			0	5	20	7	6	8	0	26	x	6	5	1	0	12
P4	28-Aug-14	6.336944444	Yk	Yk03	3	31	0	0	0	0	0	0	0	0	0	0	0	0	0	-2	b	1	7	non	non	non	X	0.5	0	6	x	0	OX	Fk		1	6	32	9	15	10	0	43	x	5	5	2	0	11
P4	29-Aug-14	6.135277778	Yk	Yk03	3	31	0	0	0	0	0	0	0	0	0	0	0	0	0	-1	b	2	2	non	non	non	X	0.5	0	6	x	0	X			0	5	25	9	18	10	0	34	x	3	3	0	0	11
P5	18-Feb-15	4.269444444	Yk	Yk04	3	32	0	0	0	0	0	0	0	0	0	0	0	0	0	-20	non	1	1	non	non	non	X	1	0.5	3	x	0	X			0	1	3	6	14	8	0	21	x	4	3	0	0	11
P5	21-Feb-15	5.452777778	Yk	Yk04	3	32	0	0	0	0	0	0	0	0	0	0	0	0	0	-17	non	4	7	non	non	non	X	1	0.5	4	x	0	O	Sl		1	4	13	6	6	10	0	28	x	6	3	0	0	11
P5	24-Feb-15	6.258333333	Yk	Yk04	3	32	0	0	0	0	0	0	0	0	0	0	0	0	0	-14	non	7	6	non	non	non	X	1	0.5	3	x	0	OX	Sl		1	4	12	9	12	9	0	22	x	6	3	1	0	11
P5	25-Feb-15	5.919722222	Yk	Yk04	3	32	0	0	0	0	0	0	0	0	0	0	0	0	0	-13	non	8	2	non	non	non	X	1	0.5	6	x	0	X			0	2	12	7	29	7	0	41	x	6	6	0	0	11
P5	27-Feb-15	6.529722222	Yk	Yk04	3	32	0	0	0	0	0	0	0	0	0	0	0	0	0	-11	non	10	6	non	non	non	X	1	0.5	3	x	0	O	Sl		1	4	10	7	9	6	0	15	x	7	3	3	0	11
P5	28-Feb-15	6.235555556	Yk	Yk04	3	32	0	0	0	0	0	0	0	0	0	0	0	0	0	-10	non	11	6	non	non	non	X	1	0.5	5	x	0	O	Sl		1	6	29	9	6	9	0	38	x	6	4	0	0	11
P5	01-Mar-15	7.313888889	Yk	Yk04	3	32	0	0	0	0	0	0	0	0	0	0	0	0	0	-9	non	12	11	non	non	non	X	1	0.5	6	x	0	O	Sl		1	5	24	7	11	10	0	40	x	9	5	4	0	11
P5	03-Mar-15	6.479166667	Yk	Yk04	3	32	0	0	0	0	0	0	0	0	0	0	0	0	0	-7	a	14	7	non	non	non	X	1	0.5	6	x	0	OX	Sl		1	5	29	7	11	10	0	55	x	8	6	1	0	11
P5	05-Mar-15	7.248055556	Yk	Yk04	3	32	0	0	0	0	0	0	0	0	0	0	0	0	0	-5	a	16	6	non	non	non	X	1	0.5	6	x	0	OX	Fk	Sl	2	5	27	8	15	10	0	46	x	8	5	0	0	11
P5	06-Mar-15	4.507222222	Yk	Yk04	3	32	0	0	0	0	0	0	0	0	0	0	0	0	0	-4	b	17	1	non	non	non	X	1	0.5	3	x	0	O	Fk	Sl	2	5	14	9	12	10	0	19	x	5	3	1	0	11
P5	07-Mar-15	6.283055556	Yk	Yk04	3	32	0	0	0	0	0	0	0	0	0	0	0	0	0	-3	b	18	9	non	non	non	X	1	0.5	6	x	0	O	Fk	Sl	2	6	35	9	16	10	0	49	x	7	6	5	0	11
P5	09-Mar-15	4.602777778	Yk	Yk04	3	32	0	0	0	0	0	0	0	0	0	0	0	0	0	-1	b	20	2	non	non	non	X	1	0.5	5	x	0	O	Fk	Sl	2	6	23	9	12	9	0	25	x	5	4	1	0	11
P5	16-Mar-15	5.731666667	Yk	Yk05	3	32	0	0	0	0	0	0	0	0	0	0	0	0	0	-14	non	1	14	non	non	non	X	1	0.5	6	x	0	O	Fk		1	5	29	8	15	7	0	37	x	7	6	11	0	11
P5	18-Mar-15	5.523055556	Yk	Yk05	3	32	0	0	0	0	0	0	0	0	0	0	0	0	0	-12	non	3	5	non	non	non	X	1	0.5	5	x	0	X			0	4	19	6	10	7	0	30	x	6	5	1	0	11
P5	20-Mar-15	3.39	Yk	Yk05	3	32	0	0	0	0	0	0	0	0	0	0	0	0	0	-10	non	5	3	non	non	non	X	1	0.5	3	x	0	X			0	4	12	7	9	10	0	26	x	5	3	2	0	11
P5	21-Mar-15	3.894722222	Yk	Yk05	3	32	0	0	0	0	0	0	0	0	0	0	0	0	0	-9	non	6	5	non	non	non	X	1	0.5	1	x	0	X			0	4	4	7	0	10	0	5	x	4	1	0	0	11
P5	22-Mar-15	6.405277778	Yk	Yk05	3	32	0	0	0	0	0	0	0	0	0	0	0	0	0	-8	a	7	4	non	non	non	X	1	0.5	2	x	0	X			0	3	6	6	5	10	0	16	x	6	2	1	0	11
P5	23-Mar-15	4.398333333	Yk	Yk05	3	32	0	0	0	0	0	0	0	0	0	0	0	0	0	-7	a	8	2	non	non	non	X	1	0.5	1	x	0	X			0	3	3	5	1	8	0	6	x	5	1	0	0	11
P5	25-Mar-15	6.746666667	Yk	Yk05	3	32	0	0	0	0	0	0	0	0	0	0	0	0	0	-5	a	10	6	non	non	non	X	1	0.5	8	x	0	X			0	4	27	6	16	9	0	58	x	7	7	2	0	11
P5	26-Mar-15	5.921944444	Yk	Yk05	3	32	0	0	0	0	0	0	0	0	0	0	0	0	0	-4	b	11	8	non	non	non	X	1	0.5	2	x	0	X			0	3	5	6	3	9	0	14	x	5	2	2	0	11
P5	27-Mar-15	4.858888889	Yk	Yk05	3	32	0	0	0	0	0	0	0	0	0	0	0	0	0	-3	b	12	3	non	non	non	X	1	0.5	3	x	0	X			0	3	8	9	12	10	0	18	x	5	3	0	0	11
P5	29-Mar-15	4.454444444	Yk	Yk05	3	32	0	0	0	0	0	0	0	0	0	0	0	0	0	-1	b	14	1	non	non	non	X	1	0.5	2	x	0	X			0	3	3	8	5	7	0	4	x	2	0	0	0	11
P3	22-Sep-13	4.197777778	Jk	Jk01	3	25	0	0	0	0	0	0	0	0	0	0	0	0	0	-21	non	6	2	non	non	non	X	2	1.5	4	x	0	X			0	3	11	8	13	9	0	19	x	4	3	0	0	12
P3	23-Sep-13	5.587777778	Jk	Jk01	3	25	0	0	0	0	0	0	0	0	0	0	0	0	0	-20	non	7	2	non	non	non	X	2	1.5	6	x	0	X			0	4	17	9	24	9	0	33	x	7	6	0	0	12
P3	26-Sep-13	5.828611111	Jk	Jk01	3	25	0	0	0	0	0	0	0	0	0	0	0	0	0	-17	non	10	0	non	non	non	X	2	1.5	4	x	0	X			0	2	8	7	14	6	0	13	x	6	3	0	0	12
P3	01-Oct-13	6.090277778	Jk	Jk01	3	25	0	0	0	0	0	0	0	0	0	0	0	0	0	-12	non	15	3	non	non	non	X	2	1.5	5	x	0	X			0	4	19	7	12	8	0	26	x	6	4	0	0	12
P3	02-Oct-13	6.003888889	Jk	Jk01	3	25	0	0	0	0	0	0	0	0	0	0	0	0	0	-11	non	16	6	non	non	non	X	2	1.5	5	x	0	X			0	5	22	9	13	9	0	30	x	4	3	0	0	12
P3	03-Oct-13	6.044444444	Jk	Jk01	3	25	0	0	0	0	0	0	0	0	0	0	0	0	0	-10	non	17	16	non	non	non	X	2	1.5	7	x	0	O	No		1	8	39	9	5	9	0	45	x	6	6	3	0	12
P3	04-Oct-13	7.014166667	Jk	Jk01	3	25	0	0	0	0	0	0	0	0	0	0	0	0	0	-9	non	18	3	non	non	non	X	2	1.5	7	x	0	X			0	4	21	9	24	10	0	38	x	9	7	1	0	12
P3	09-Oct-13	6.295277778	Jk	Jk01	3	25	0	0	0	0	0	0	0	0	0	0	0	0	0	-4	b	23	0	non	non	non	X	2	1.5	5	x	0	X			0	3	11	8	21	8	0	30	x	4	3	0	0	12
P3	11-Oct-13	5.504444444	Jk	Jk01	3	25	0	0	0	0	0	0	0	0	0	0	0	0	0	-2	b	25	2	non	non	non	X	2	1.5	5	x	0	X			0	4	13	8	11	8	0	23	x	6	5	0	0	12
P3	12-Oct-13	3.675	Jk	Jk01	3	25	0	0	0	0	0	0	0	0	0	0	0	0	0	-1	b	26	2	non	non	non	X	2	1.5	5	x	0	X			0	3	11	8	12	8	0	23	x	3	3	0	0	12
P3	18-Nov-13	6.009722222	Jk	Jk02	3	25	5	0	0	3	0	0	0	0	0	0	2	3	2	-38	non	1	4	-34	pre	non	O	2	1.5	6	x	0	OX	Yk		1	3	18	8	19	10	0	34	x	6	5	3	0	12
P3	19-Nov-13	6.707777778	Jk	Jk02	3	25	0	0	0	0	0	0	0	0	0	0	0	0	0	-37	non	2	4	-33	pre	non	O	2	1.5	7	x	0	x			0	2	14	8	39	10	0	56	x	6	5	0	0	12
P3	20-Nov-13	5.866944444	Jk	Jk02	3	25	0	0	0	0	0	0	0	0	0	0	0	0	0	-36	non	3	1	-32	pre	non	O	2	1.5	3	x	0	x			0	4	10	8	7	10	0	18	x	4	3	0	0	12
P3	21-Nov-13	2.351111111	Jk	Jk02	3	25	0	0	0	0	0	0	0	0	0	0	0	0	0	-35	non	4	0	-31	pre	non	O	2	1.5	3	x	0	x			0	4	10	8	10	7	0	11	x	3	3	0	0	12
P3	22-Nov-13	6.182222222	Jk	Jk02	3	25	0	0	0	0	0	0	0	0	0	0	0	0	0	-34	non	5	0	-30	pre	non	O	2	1.5	4	x	0	x			0	5	16	8	9	10	0	23	x	5	3	0	0	12
P3	24-Nov-13	6.031111111	Jk	Jk02	3	25	1	0	0	1	0	0	0	0	0	0	0	1	0	-32	non	7	8	-28	pre	non	O	2	1.5	6	x	0	X	Zn		1	5	22	7	6	9	0	40	x	6	6	1	0	12
P3	25-Nov-13	5.825	Jk	Jk02	3	25	0	0	0	0	0	0	0	0	0	0	0	0	0	-31	non	8	1	-27	pre	non	O	2	1.5	6	x	0	X			0	5	23	7	7	8	0	31	x	6	6	1	0	12
P3	26-Nov-13	6.075277778	Jk	Jk02	3	25	0	0	0	0	0	0	0	0	0	0	0	0	0	-30	non	9	0	-26	pre	non	O	2	1.5	6	x	0	x			0	3	16	8	25	8	0	31	x	7	6	0	0	12
P3	28-Nov-13	9.842222222	Jk	Jk02	3	25	0	0	0	0	0	0	0	0	0	0	0	0	0	-28	non	11	0	-24	pre	non	O	2	1.5	9	x	0	x			0	3	21	8	24	9	0	37	x	10	9	0	0	12
P3	02-Dec-13	6.570555556	Jk	Jk02	3	25	4	0	0	4	0	0	0	0	0	0	0	4	0	-24	non	15	2	-20	pre	non	O	2	1.5	5	x	0	O	No		1	4	20	9	19	9	0	36	x	5	5	1	0	12
P3	03-Dec-13	6.078333333	Jk	Jk02	3	25	1	0	0	0	0	0	0	0	0	0	1	0	1	-23	non	16	5	-19	pre	non	O	2	1.5	4	x	0	O	No		1	4	13	8	10	8	0	22	x	6	3	3	0	12
P3	05-Dec-13	5.071111111	Jk	Jk02	3	25	3	0	0	3	0	0	0	0	0	0	0	3	0	-21	non	18	7	-17	pre	non	O	2	1.5	4	x	0	OX	No		1	4	16	9	13	9	0	22	x	5	3	2	0	12
P3	07-Dec-13	6.306388889	Jk	Jk02	3	25	6	0	1	5	0	0	0	0	0	0	0	6	0	-19	non	20	4	-15	pre	non	O	2	1.5	6	x	0	OX	No		1	5	28	9	18	9	0	38	x	5	5	2	0	12
P3	08-Dec-13	5.986388889	Jk	Jk02	3	25	0	0	0	0	0	0	0	0	0	0	0	0	0	-18	non	21	7	-14	pre	non	O	2	1.5	6	x	0	OX	No		1	5	23	9	18	9	0	40	x	6	6	2	0	12
P3	09-Dec-13	5.721944444	Jk	Jk02	3	25	4	0	0	0	0	2	0	0	0	0	2	0	4	-17	non	22	6	-13	pre	non	O	2	1.5	6	x	0	O	No		1	3	17	6	12	8	0	33	x	6	5	2	0	12
P3	10-Dec-13	4.295277778	Jk	Jk02	3	25	1	0	0	0	0	0	0	0	0	0	1	0	1	-16	non	23	1	-12	pre	non	O	2	1.5	5	x	0	O	No		1	3	14	6	12	8	0	29	x	5	5	1	0	12
P3	11-Dec-13	5.620833333	Jk	Jk02	3	25	0	0	0	0	0	0	0	0	0	0	0	0	0	-15	non	24	7	-11	pre	non	O	2	1.5	7	x	0	O	No		1	4	22	9	24	10	0	42	x	6	6	1	0	12
P3	12-Dec-13	5.994444444	Jk	Jk02	3	25	0	0	0	0	0	0	0	0	0	0	0	0	0	-14	non	25	2	-10	pre	non	O	2	1.5	5	x	0	O	No		1	4	17	9	22	10	0	38	x	6	5	0	0	12
P3	13-Dec-13	4.774444444	Jk	Jk02	3	25	0	0	0	0	0	0	0	0	0	0	0	0	0	-13	non	26	1	-9	pre	non	O	2	1.5	5	x	0	O	No		1	4	17	9	19	9	0	35	x	4	4	0	0	12
P3	15-Dec-13	5.341111111	Jk	Jk02	3	25	3	0	0	2	0	0	0	0	0	0	1	2	1	-11	non	28	4	-7	pre	non	O	2	1.5	7	x	0	O	No		1	4	25	9	21	10	0	41	x	4	4	0	0	12
P3	16-Dec-13	6.019166667	Jk	Jk02	3	25	1	0	0	0	0	0	0	0	0	1	0	0	1	-10	non	29	5	-6	pre	non	O	2	1.5	7	x	0	X			0	4	28	9	32	10	0	51	x	7	7	3	0	12
P3	17-Dec-13	4.895277778	Jk	Jk02	3	25	3	0	0	1	1	0	1	0	0	0	0	1	2	-9	non	30	4	-5	pre	non	O	2	1.5	5	x	0	X			0	3	15	9	16	10	0	37	x	5	5	3	0	12
P3	19-Dec-13	6.200833333	Jk	Jk02	3	25	5	0	1	2	0	1	1	0	0	0	0	3	2	-7	a	32	7	-3	pop	pop	O	2	1.5	7	x	0	x			0	3	19	9	23	10	0	47	x	6	6	1	0	12
P3	21-Dec-13	6.061388889	Jk	Jk02	3	25	4	0	2	2	0	0	0	0	0	0	0	4	0	-5	a	34	4	-1	pop	pop	O	2	1.5	7	x	0	x			0	3	16	8	21	9	0	41	x	5	5	1	0	12
P3	22-Dec-13	5.718888889	Jk	Jk02	3	25	1	0	0	0	1	0	0	0	0	0	0	0	1	-4	b	35	1	0	pop	pop	O	2	1.5	6	x	0	x			0	2	12	7	29	9	0	38	x	6	6	0	0	12
P3	23-Dec-13	5.896944444	Jk	Jk02	3	25	0	0	0	0	0	0	0	0	0	0	0	0	0	-3	b	36	3	1	post	non	O	2	1.5	7	x	0	x			0	1	7	8	37	8	0	38	x	6	6	0	0	12
P3	24-Dec-13	6.038888889	Jk	Jk02	3	25	0	0	0	0	0	0	0	0	0	0	0	0	0	-2	b	37	0	2	post	non	O	2	1.5	7	x	0	x			0	1	7	8	44	7	0	39	x	4	4	0	0	12
P3	25-Dec-13	4.4125	Jk	Jk02	3	25	0	0	0	0	0	0	0	0	0	0	0	0	0	-1	b	38	2	3	post	non	O	2	1.5	4	x	0	x			0	1	4	8	16	7	0	17	x	5	4	1	0	12
P3	06-Feb-14	4.738888889	Jk	Jk03	3	26	0	0	0	0	0	0	0	0	0	0	0	0	0	-13	non	2	2	-6	pre	non	O	2.5	2	4	x	0	OX	No		1	2	6	9	18	9	0	17	x	3	2	0	0	13
P3	08-Feb-14	4.104166667	Jk	Jk03	3	26	0	0	0	0	0	0	0	0	0	0	0	0	0	-11	non	4	1	-4	pre	non	O	2.5	2	1	x	0	X			0	2	2	7	4	8	0	6	x	4	0	0	0	13
P3	09-Feb-14	7.048055556	Jk	Jk03	3	26	1	0	0	1	0	0	0	0	0	0	0	1	0	-10	non	5	3	-3	pop	pop	O	2.5	2	6	x	0	X			0	2	10	9	35	9	0	43	x	5	5	1	0	13
P3	10-Feb-14	3.955	Jk	Jk03	3	26	0	0	0	0	0	0	0	0	0	0	0	0	0	-9	non	6	4	-2	pop	pop	O	2.5	2	3	x	0	X			0	2	5	9	17	9	0	15	x	3	2	1	0	13
P3	12-Feb-14	5.690833333	Jk	Jk03	3	26	2	0	0	0	0	0	0	0	0	0	2	0	2	-7	a	8	7	0	pop	pop	O	2.5	2	4	x	0	X			0	2	8	6	15	9	0	26	x	6	4	4	0	13
P3	13-Feb-14	4.976666667	Jk	Jk03	3	26	0	0	0	0	0	0	0	0	0	0	0	0	0	-6	a	9	1	1	post	non	O	2.5	2	6	x	0	X			0	3	17	6	15	4	0	20	x	6	6	0	0	13
P3	14-Feb-14	4.515277778	Jk	Jk03	3	26	2	0	0	0	0	0	0	0	0	0	2	0	2	-5	a	10	0	2	post	non	O	2.5	2	5	x	0	X			0	3	15	6	12	6	0	21	x	3	3	0	0	13
P3	15-Feb-14	5.595277778	Jk	Jk03	3	26	0	0	0	0	0	0	0	0	0	0	0	0	0	-4	b	11	7	3	post	non	O	2.5	2	5	x	0	X			0	3	7	9	17	9	0	15	x	4	4	0	0	13
P3	18-Feb-14	5.988888889	Jk	Jk03	3	26	1	0	0	0	0	0	1	0	0	0	0	0	1	-1	b	14	0	6	post	non	O	2.5	2	7	x	0	X			0	1	7	3	8	3	0	15	x	4	4	0	0	13
P4	10-Aug-14	4.8575	Jk	Jk04	3	26	0	0	0	0	0	0	0	0	0	0	0	0	0	-26	non	2	5	-23	pre	non	O	3	2.5	5	x	0	OX	No		1	3	10	8	14	9	0	22	x	1	1	1	0	11
P4	11-Aug-14	5.314444444	Jk	Jk04	3	26	0	0	0	0	0	0	0	0	0	0	0	0	0	-25	non	3	1	-22	pre	non	O	3	2.5	6	x	0	O	No		1	2	11	8	22	9	0	23	x	1	1	0	0	11
P4	12-Aug-14	5.474722222	Jk	Jk04	3	26	0	0	0	0	0	0	0	0	0	0	0	0	0	-24	non	4	8	-21	pre	non	O	3	2.5	3	x	0	OX	No		1	3	6	9	15	10	0	22	x	4	2	0	0	11
P4	14-Aug-14	8.086666667	Jk	Jk04	3	26	0	0	0	0	0	0	0	0	0	0	0	0	0	-22	non	6	7	-19	pre	non	O	3	2.5	6	x	0	x			0	4	24	9	25	10	0	49	x	7	6	4	0	11
P4	15-Aug-14	6.292222222	Jk	Jk04	3	26	0	0	0	0	0	0	0	0	0	0	0	0	0	-21	non	7	10	-18	pre	non	O	3	2.5	6	x	0	X			0	3	14	9	26	10	0	37	x	5	4	1	0	11
P4	16-Aug-14	7.867777778	Jk	Jk04	3	26	0	0	0	0	0	0	0	0	0	0	0	0	0	-20	non	8	3	-17	pre	non	O	3	2.5	9	x	0	X			0	3	26	9	39	10	0	62	x	6	6	0	0	11
P4	17-Aug-14	6.25	Jk	Jk04	3	26	0	0	0	0	0	0	0	0	0	0	0	0	0	-19	non	9	4	-16	pre	non	O	3	2.5	6	x	0	X			0	3	16	9	21	10	0	43	x	7	6	2	0	11
P4	18-Aug-14	6.208333333	Jk	Jk04	3	26	0	0	0	0	0	0	0	0	0	0	0	0	0	-18	non	10	1	-15	pre	non	O	3	2.5	7	x	0	O	Ot		1	4	23	9	27	10	0	42	x	6	6	0	0	11
P4	19-Aug-14	7.015277778	Jk	Jk04	3	26	0	0	0	0	0	0	0	0	0	0	0	0	0	-17	non	11	11	-14	pre	non	O	3	2.5	7	x	0	O	Ot		1	3	20	9	32	10	0	50	x	7	6	1	0	11
P4	20-Aug-14	6.756666667	Jk	Jk04	3	26	0	0	0	0	0	0	0	0	0	0	0	0	0	-16	non	12	3	-13	pre	non	O	3	2.5	5	x	0	OX	Fk		1	2	10	9	26	10	0	40	x	7	5	1	0	11
P4	22-Aug-14	6.846666667	Jk	Jk04	3	26	1	0	0	0	1	0	0	0	0	0	0	0	1	-14	non	14	8	-11	pre	non	O	3	2.5	7	x	0	OX	Fk		1	3	18	9	34	10	0	55	x	7	6	0	0	11
P4	24-Aug-14	6.335277778	Jk	Jk04	3	26	0	0	0	0	0	0	0	0	0	0	0	0	0	-12	non	16	4	-9	pre	non	O	3	2.5	7	x	0	O	Fk		1	4	22	9	28	10	0	30	x	4	3	2	0	11
P4	25-Aug-14	6.180833333	Jk	Jk04	3	26	2	0	0	0	1	0	0	0	1	0	0	0	2	-11	non	17	3	-8	pre	non	O	3	2.5	5	x	0	O	Fk		1	3	13	9	26	10	0	41	x	6	5	0	0	11
P4	26-Aug-14	7.9675	Jk	Jk04	3	26	0	0	0	0	0	0	0	0	0	0	0	0	0	-10	non	18	5	-7	pre	non	O	3	2.5	6	x	0	O	Fk		1	4	21	9	26	10	0	45	x	7	5	1	0	11
P4	27-Aug-14	7.413888889	Jk	Jk04	3	26	4	3	0	0	1	0	0	0	0	0	0	3	1	-9	non	19	5	-6	pre	non	O	3	2.5	6	x	0	OX	Fk		1	5	28	9	18	10	0	46	x	8	6	2	0	11
P4	28-Aug-14	6.336944444	Jk	Jk04	3	26	5	5	0	0	0	0	0	0	0	0	0	5	0	-8	a	20	7	-5	pre	non	O	3	2.5	6	x	0	OX	Fk		1	6	31	9	14	10	0	40	x	5	5	2	0	11
P4	29-Aug-14	6.135277778	Jk	Jk04	3	26	3	3	0	0	0	0	0	0	0	0	0	3	0	-7	a	21	2	-4	pre	non	O	3	2.5	4	x	0	X			0	5	18	9	12	10	0	25	x	3	3	0	0	11
P4	30-Aug-14	5.706388889	Jk	Jk04	3	26	0	0	0	0	0	0	0	0	0	0	0	0	0	-6	a	22	6	-3	pop	pop	O	3	2.5	6	x	0	X			0	3	17	9	29	10	0	43	x	6	6	3	0	11
P4	31-Aug-14	6.394444444	Jk	Jk04	3	26	0	0	0	0	0	0	0	0	0	0	0	0	0	-5	a	23	7	-2	pop	pop	O	3	2.5	6	x	0	X			0	2	10	8	17	10	0	41	x	5	5	2	0	11
P4	02-Sep-14	7.121111111	Jk	Jk04	3	26	2	2	0	0	0	0	0	0	0	0	0	2	0	-3	b	25	10	0	pop	pop	O	3	2.5	7	x	0	X			0	3	19	9	28	10	0	50	x	7	6	5	2	11
P4	03-Sep-14	5.681388889	Jk	Jk04	3	26	1	0	1	0	0	0	0	0	0	0	0	1	0	-2	b	26	6	1	post	non	O	3	2.5	7	o	1	OX	Jk		1	5	32	9	22	10	3	52	o	6	6	1	0	11
P4	04-Sep-14	7.062777778	Jk	Jk04	3	26	0	0	0	0	0	0	0	0	0	0	0	0	0	-1	b	27	21	2	post	non	O	3	2.5	8	x	0	X			0	5	25	9	21	10	0	46	x	7	7	5	0	11
P5	21-Jan-15	6.115555556	Jk	Jk05	3	27	1	0	0	0	0	0	0	0	0	1	0	0	1	-19	non	2	4	-14	pre	non	O	3.5	3	6	x	0	O	Fk		1	2	12	7	29	8	0	37	x	7	6	1	0	11
P5	22-Jan-15	6.744444444	Jk	Jk05	3	27	1	0	0	0	0	0	0	0	0	1	0	0	1	-18	non	3	5	-13	pre	non	O	3.5	3	7	x	0	O	Fk		1	2	14	7	26	8	0	40	x	8	7	2	0	11
P5	23-Jan-15	5.787777778	Jk	Jk05	3	27	0	0	0	0	0	0	0	0	0	0	0	0	0	-17	non	4	8	-12	pre	non	O	3.5	3	3	x	0	O	Fk		1	2	6	7	14	8	0	22	x	6	3	0	0	11
P5	24-Jan-15	6.258888889	Jk	Jk05	3	27	1	0	0	0	0	0	1	0	0	0	0	0	1	-16	non	5	14	-11	pre	non	O	3.5	3	7	x	0	O	Fk		1	2	13	7	24	8	0	47	x	7	6	4	0	11
P5	25-Jan-15	5.820277778	Jk	Jk05	3	27	0	0	0	0	0	0	0	0	0	0	0	0	0	-15	non	6	6	-10	pre	non	O	3.5	3	8	x	0	O	Fk		1	2	14	7	32	7	0	51	x	8	8	4	0	11
P5	26-Jan-15	4.528055556	Jk	Jk05	3	27	1	1	0	0	0	0	0	0	0	0	0	1	0	-14	non	7	5	-9	pre	non	O	3.5	3	6	x	0	O	Fk		1	2	12	7	21	8	0	44	x	6	6	1	0	11
P5	27-Jan-15	6.825	Jk	Jk05	3	27	0	0	0	0	0	0	0	0	0	0	0	0	0	-13	non	8	2	-8	pre	non	O	3.5	3	2	x	0	O	Fk		1	3	6	7	4	7	0	10	x	8	2	0	0	11
P5	28-Jan-15	7.058888889	Jk	Jk05	3	27	0	0	0	0	0	0	0	0	0	0	0	0	0	-12	non	9	0	-7	pre	non	O	3.5	3	7	x	0	OX	Sl		1	1	7	3	11	4	0	25	x	0	0	0	0	11
P5	30-Jan-15	5.105	Jk	Jk05	3	27	0	0	0	0	0	0	0	0	0	0	0	0	0	-10	non	11	3	-5	pre	non	O	3.5	3	3	x	0	X			0	2	6	8	17	8	0	24	x	0	0	0	0	11
P5	31-Jan-15	4.864166667	Jk	Jk05	3	27	1	0	0	0	0	0	0	0	0	1	0	0	1	-9	non	12	2	-4	pre	non	O	3.5	3	5	x	0	X			0	2	9	8	21	8	0	30	x	0	0	0	0	11
P5	01-Feb-15	4.4325	Jk	Jk05	3	27	2	0	0	1	0	0	0	0	0	1	0	1	1	-8	a	13	5	-3	pop	pop	O	3.5	3	4	x	0	X			0	1	4	8	20	8	0	26	x	0	0	0	0	11
P5	02-Feb-15	5.963333333	Jk	Jk05	3	27	2	0	0	1	0	0	1	0	0	0	0	1	1	-7	a	14	12	-2	pop	pop	O	3.5	3	4	x	0	X			0	2	8	6	7	8	0	24	x	0	0	0	0	11
P5	04-Feb-15	5.876666667	Jk	Jk05	3	27	2	1	1	0	0	0	0	0	0	0	0	2	0	-5	a	16	11	0	pop	pop	O	3.5	3	6	o	1	O	Jk		1	2	11	9	34	10	5	51	o	6	6	1	0	11
P5	05-Feb-15	5.735277778	Jk	Jk05	3	27	8	8	0	0	0	0	0	0	0	0	0	8	0	-4	b	17	5	1	post	non	O	3.5	3	7	o	1	O	Jk		1	1	7	4	21	8	8	48	o	7	7	2	1	11
P5	06-Feb-15	5.798055556	Jk	Jk05	3	27	5	2	3	0	0	0	0	0	0	0	0	5	0	-3	b	18	13	2	post	non	O	3.5	3	7	o	1	O	Jk		1	2	13	9	35	10	8	51	o	7	7	6	0	11
P5	07-Feb-15	6.576666667	Jk	Jk05	3	27	3	0	3	0	0	0	0	0	0	0	0	3	0	-2	b	19	9	3	post	non	O	3.5	3	8	o	1	O	Jk		1	2	15	7	26	10	6	59	o	7	7	1	0	11
P5	08-Feb-15	5.004444444	Jk	Jk05	3	27	0	0	0	0	0	0	0	0	0	0	0	0	0	-1	b	20	4	4	post	non	O	3.5	3	6	o	1	O	JK		1	2	12	7	18	10	4	42	o	6	6	2	0	11
P5	27-Feb-15	6.529722222	Jk	Jk06	3	27	0	0	0	0	0	0	0	0	0	0	0	0	0	-15	non	1	6	non	non	non	X	3.5	3	4	x	0	O	Sl		1	4	13	7	12	6	0	21	x	7	4	4	0	11
P5	28-Feb-15	6.235555556	Jk	Jk06	3	27	0	0	0	0	0	0	0	0	0	0	0	0	0	-14	non	2	6	non	non	non	X	3.5	3	5	x	0	O	Sl		1	6	29	9	6	9	0	38	x	6	4	0	0	11
P5	01-Mar-15	7.313888889	Jk	Jk06	3	27	0	0	0	0	0	0	0	0	0	0	0	0	0	-13	non	3	11	non	non	non	X	3.5	3	7	x	0	O	Sl		1	5	28	7	13	10	0	54	x	9	7	5	0	11
P5	03-Mar-15	6.479166667	Jk	Jk06	3	27	0	0	0	0	0	0	0	0	0	0	0	0	0	-11	non	5	7	non	non	non	X	3.5	3	6	x	0	OX	Sl		1	5	29	7	10	10	0	49	x	8	6	1	0	11
P5	05-Mar-15	7.248055556	Jk	Jk06	3	27	0	0	0	0	0	0	0	0	0	0	0	0	0	-9	non	7	6	non	non	non	X	3.5	3	6	x	0	OX	Fk	Sl	2	5	27	8	15	10	0	47	x	8	5	0	0	11
P5	06-Mar-15	4.507222222	Jk	Jk06	3	27	0	0	0	0	0	0	0	0	0	0	0	0	0	-8	a	8	1	non	non	non	X	3.5	3	3	x	0	O	Fk	Sl	2	5	14	9	9	10	0	18	x	5	2	1	0	11
P5	07-Mar-15	6.283055556	Jk	Jk06	3	27	0	0	0	0	0	0	0	0	0	0	0	0	0	-7	a	9	9	non	non	non	X	3.5	3	7	x	0	O	Fk	Sl	2	6	39	9	16	10	0	53	x	7	7	6	0	11
P5	09-Mar-15	4.602777778	Jk	Jk06	3	27	0	0	0	0	0	0	0	0	0	0	0	0	0	-5	a	11	2	non	non	non	X	3.5	3	2	x	0	O	Fk	Sl	2	6	12	9	6	9	0	15	x	5	2	1	0	11
P5	10-Mar-15	6.276388889	Jk	Jk06	3	27	4	4	0	0	0	0	0	0	0	0	0	4	0	-4	b	12	0	non	non	non	X	3.5	3	6	x	0	OX	Fk	Sl	2	3	17	9	27	9	0	38	x	6	6	0	0	11
P5	12-Mar-15	5.720555556	Jk	Jk06	3	27	1	1	0	0	0	0	0	0	0	0	0	1	0	-2	b	14	7	non	non	non	X	3.5	3	6	o	1	O	Fk	Jk	2	2	12	9	29	8	1	37	o	6	6	2	0	11
P5	13-Mar-15	6.392777778	Jk	Jk06	3	27	1	0	1	0	0	0	0	0	0	0	0	1	0	-1	b	15	7	non	non	non	X	3.5	3	7	x	0	O	Fk		1	4	26	9	24	8	0	43	x	8	7	4	0	11
P5	04-Apr-15	6.470555556	Jk	Jk07	3	27	0	0	0	0	0	0	0	0	0	0	0	0	0	-20	non	2	5	non	non	non	X	3.5	3	6	x	0	X			0	3	13	9	27	10	0	47	x	7	6	2	0	11
P5	05-Apr-15	6.486944444	Jk	Jk07	3	27	0	0	0	0	0	0	0	0	0	0	0	0	0	-19	non	3	5	non	non	non	X	3.5	3	3	x	0	X			0	4	7	9	8	10	0	23	x	4	2	2	0	11
P5	07-Apr-15	7.683888889	Jk	Jk07	3	27	1	0	0	0	0	0	0	0	0	1	0	0	1	-17	non	5	3	non	non	non	X	3.5	3	8	x	0	OX	Nv		1	5	30	8	19	9	0	57	x	6	6	0	0	11
P5	10-Apr-15	6.793055556	Jk	Jk07	3	27	0	0	0	0	0	0	0	0	0	0	0	0	0	-14	non	8	4	non	non	non	X	3.5	3	6	x	0	X			0	3	14	8	27	9	0	44	x	6	5	0	0	11
P5	12-Apr-15	3.8625	Jk	Jk07	3	27	0	0	0	0	0	0	0	0	0	0	0	0	0	-12	non	10	2	non	non	non	X	3.5	3	1	x	0	X			0	3	3	5	2	6	0	6	x	0	0	0	0	11
P5	13-Apr-15	5.589444444	Jk	Jk07	3	27	0	0	0	0	0	0	0	0	0	0	0	0	0	-11	non	11	4	non	non	non	X	3.5	3	5	o	1	O	Jk		1	4	17	6	7	9	1	32	o	5	5	2	0	11
P5	14-Apr-15	6.072222222	Jk	Jk07	3	27	4	4	0	0	0	0	0	0	0	0	0	4	0	-10	non	12	8	non	non	non	X	3.5	3	6	o	1	O	Jk		1	3	16	9	29	10	3	53	o	6	6	1	1	11
P5	15-Apr-15	6.460555556	Jk	Jk07	3	27	5	5	0	0	0	0	0	0	0	0	0	5	0	-9	non	13	9	non	non	non	X	3.5	3	8	o	1	O	Jk		1	3	21	9	32	10	5	61	o	8	8	4	0	11
P3	01-Oct-13	6.090277778	Sl	Sl01	3	22	0	0	0	0	0	0	0	0	0	0	0	0	0	-6	a	2	3	non	non	non	X	2	1.5	7	x	0	X			0	4	25	7	15	8	0	31	x	6	6	0	0	12
P3	02-Oct-13	6.003888889	Sl	Sl01	3	22	0	0	0	0	0	0	0	0	0	0	0	0	0	-5	a	3	6	non	non	non	X	2	1.5	4	x	0	X			0	5	19	9	10	9	0	24	x	4	3	0	0	12
P3	03-Oct-13	6.044444444	Sl	Sl01	3	22	0	0	0	0	0	0	0	0	0	0	0	0	0	-4	b	4	16	non	non	non	X	2	1.5	3	x	0	O	No		1	8	21	9	2	9	0	23	x	6	3	1	0	12
P3	04-Oct-13	7.014166667	Sl	Sl01	3	22	1	0	0	0	0	0	1	0	0	0	0	0	1	-3	b	5	3	non	non	non	X	2	1.5	8	x	0	X			0	4	24	9	27	10	0	41	x	9	8	1	0	12
P3	06-Oct-13	5.775277778	Sl	Sl01	3	22	0	0	0	0	0	0	0	0	0	0	0	0	0	-1	b	7	3	non	non	non	X	2	1.5	6	x	0	X			0	4	13	9	19	9	0	22	x	3	3	0	0	12
P3	11-Oct-13	5.504444444	Sl	Sl01	3	22	0	0	0	0	0	0	0	0	0	0	0	0	0	4	non	non	2	non	non	non	X	2	1.5	2	x	0	X			0	4	6	8	5	8	0	10	x	6	2	0	0	12
P3	15-Oct-13	5.530833333	Sl	Sl01	3	22	0	0	0	0	0	0	0	0	0	0	0	0	0	8	non	non	1	non	non	non	X	2	1.5	5	x	0	X			0	2	10	2	0	7	0	23	x	0	0	0	0	12
P3	18-Nov-13	6.009722222	Sl	Sl02	3	22	0	0	0	0	0	0	0	0	0	0	0	0	0	-34	non	1	4	non	non	non	X	2	1.5	6	x	0	OX	Yk		1	3	18	8	19	10	0	34	x	6	5	3	0	12
P3	20-Nov-13	5.866944444	Sl	Sl02	3	22	0	0	0	0	0	0	0	0	0	0	0	0	0	-32	non	3	1	non	non	non	X	2	1.5	7	x	0	x			0	4	18	8	15	10	0	28	x	4	4	0	0	12
P3	21-Nov-13	2.351111111	Sl	Sl02	3	22	0	0	0	0	0	0	0	0	0	0	0	0	0	-31	non	4	0	non	non	non	X	2	1.5	3	x	0	x			0	4	10	8	10	7	0	11	x	3	3	0	0	12
P3	22-Nov-13	6.182222222	Sl	Sl02	3	22	0	0	0	0	0	0	0	0	0	0	0	0	0	-30	non	5	0	non	non	non	X	2	1.5	7	x	0	x			0	5	25	8	15	10	0	42	x	5	5	0	0	12
P3	24-Nov-13	6.031111111	Sl	Sl02	3	22	0	0	0	0	0	0	0	0	0	0	0	0	0	-28	non	7	8	non	non	non	X	2	1.5	6	x	0	X	Zn		1	5	21	7	6	9	0	34	x	6	5	1	0	12
P3	25-Nov-13	5.825	Sl	Sl02	3	22	0	0	0	0	0	0	0	0	0	0	0	0	0	-27	non	8	1	non	non	non	X	2	1.5	1	x	0	X			0	5	3	7	1	8	0	5	x	6	1	0	0	12
P3	26-Nov-13	6.075277778	Sl	Sl02	3	22	0	0	0	0	0	0	0	0	0	0	0	0	0	-26	non	9	0	non	non	non	X	2	1.5	5	x	0	x			0	3	15	8	21	8	0	27	x	7	5	0	0	12
P3	28-Nov-13	9.842222222	Sl	Sl02	3	22	0	0	0	0	0	0	0	0	0	0	0	0	0	-24	non	11	0	non	non	non	X	2	1.5	5	x	0	x			0	3	12	8	19	9	0	21	x	10	4	0	0	12
P3	01-Dec-13	6.043333333	Sl	Sl02	3	22	2	0	0	1	0	0	0	0	1	0	0	1	1	-21	non	14	0	non	non	non	X	2	1.5	7	x	0	OX	No		1	2	14	5	21	5	0	35	x	0	0	0	0	12
P3	02-Dec-13	6.570555556	Sl	Sl02	3	22	0	0	0	0	0	0	0	0	0	0	0	0	0	-20	non	15	2	non	non	non	X	2	1.5	7	x	0	O	No		1	4	24	9	22	9	0	40	x	5	5	1	0	12
P3	03-Dec-13	6.078333333	Sl	Sl02	3	22	0	0	0	0	0	0	0	0	0	0	0	0	0	-19	non	16	5	non	non	non	X	2	1.5	6	x	0	O	No		1	4	18	8	10	8	0	29	x	6	6	5	0	12
P3	05-Dec-13	5.071111111	Sl	Sl02	3	22	0	0	0	0	0	0	0	0	0	0	0	0	0	-17	non	18	7	non	non	non	X	2	1.5	6	x	0	OX	No		1	4	22	9	21	9	0	37	x	5	5	4	0	12
P3	07-Dec-13	6.306388889	Sl	Sl02	3	22	0	0	0	0	0	0	0	0	0	0	0	0	0	-15	non	20	4	non	non	non	X	2	1.5	6	x	0	OX	No		1	5	28	9	18	9	0	38	x	5	5	2	0	12
P3	08-Dec-13	5.986388889	Sl	Sl02	3	22	0	0	0	0	0	0	0	0	0	0	0	0	0	-14	non	21	7	non	non	non	X	2	1.5	2	x	0	OX	No		1	5	10	9	6	9	0	13	x	6	2	0	0	12
P3	09-Dec-13	5.721944444	Sl	Sl02	3	22	1	0	0	1	0	0	0	0	0	0	0	1	0	-13	non	22	6	non	non	non	X	2	1.5	5	x	0	O	No		1	3	15	6	11	8	0	29	x	6	4	2	0	12
P3	10-Dec-13	4.295277778	Sl	Sl02	3	22	0	0	0	0	0	0	0	0	0	0	0	0	0	-12	non	23	1	non	non	non	X	2	1.5	5	x	0	O	No		1	3	14	6	12	8	0	29	x	5	5	1	0	12
P3	11-Dec-13	5.620833333	Sl	Sl02	3	22	1	0	0	1	0	0	0	0	0	0	0	1	0	-11	non	24	7	non	non	non	X	2.5	2	5	x	0	O	No		1	4	18	9	20	10	0	35	x	6	4	1	0	12
P3	12-Dec-13	5.994444444	Sl	Sl02	3	22	0	0	0	0	0	0	0	0	0	0	0	0	0	-10	non	25	2	non	non	non	X	2.5	2	6	x	0	O	No		1	4	18	9	26	10	0	40	x	6	5	0	0	12
P3	13-Dec-13	4.774444444	Sl	Sl02	3	22	0	0	0	0	0	0	0	0	0	0	0	0	0	-9	non	26	1	non	non	non	X	2.5	2	4	x	0	O	No		1	4	14	9	15	9	0	28	x	4	3	0	0	12
P3	15-Dec-13	5.341111111	Sl	Sl02	3	22	0	0	0	0	0	0	0	0	0	0	0	0	0	-7	a	28	4	non	non	non	X	2.5	2	6	x	0	O	No		1	4	23	9	20	10	0	39	x	4	4	0	0	12
P3	16-Dec-13	6.019166667	Sl	Sl02	3	22	0	0	0	0	0	0	0	0	0	0	0	0	0	-6	a	29	5	non	non	non	X	2.5	2	7	x	0	X			0	4	28	9	32	10	0	51	x	7	7	3	0	12
P3	17-Dec-13	4.895277778	Sl	Sl02	3	22	0	0	0	0	0	0	0	0	0	0	0	0	0	-5	a	30	4	non	non	non	X	2.5	2	5	x	0	X			0	3	15	9	16	10	0	37	x	5	5	3	0	12
P3	19-Dec-13	6.200833333	Sl	Sl02	3	22	2	1	0	0	0	1	0	0	0	0	0	1	1	-3	b	32	7	non	non	non	X	2.5	2	5	x	0	x			0	3	15	9	16	10	0	36	x	6	5	1	0	12
P3	21-Dec-13	6.061388889	Sl	Sl02	3	22	0	0	0	0	0	0	0	0	0	0	0	0	0	-1	b	34	4	non	non	non	X	2.5	2	5	x	0	x			0	3	14	8	19	9	0	32	x	5	4	0	0	12
P3	11-Jan-14	9.428888889	Sl	Sl03	3	23	1	0	0	1	0	0	0	0	0	0	0	1	0	-11	non	1	7	non	non	non	X	2.5	2	10	x	0	O	No		1	3	30	4	9	7	0	60	x	0	0	0	0	13
P3	12-Jan-14	8.336944444	Sl	Sl03	3	23	1	0	0	0	0	0	0	0	0	1	0	0	1	-10	non	2	9	non	non	non	X	2.5	2	10	x	0	O	No		1	3	29	4	9	7	0	59	x	0	0	0	0	13
P3	13-Jan-14	9.246388889	Sl	Sl03	3	23	1	0	0	1	0	0	0	0	0	0	0	1	0	-9	non	3	7	non	non	non	X	2.5	2	10	x	0	O	No		1	3	29	4	8	6	0	54	x	0	0	0	0	13
P3	14-Jan-14	5.867777778	Sl	Sl03	3	23	2	0	0	2	0	0	0	0	0	0	0	2	0	-8	a	4	5	non	non	non	X	2.5	2	7	x	0	O	No		1	3	21	4	6	7	0	38	x	0	0	0	0	13
P3	16-Jan-14	9.103888889	Sl	Sl03	3	23	1	0	0	0	0	0	0	0	0	1	0	0	1	-6	a	6	16	non	non	non	X	2.5	2	9	x	0	O	Fk		1	2	18	4	15	7	0	57	x	0	0	0	0	13
P3	17-Jan-14	6.229166667	Sl	Sl03	3	23	2	0	0	1	0	0	0	0	1	0	0	1	1	-5	a	7	5	non	non	non	X	2.5	2	7	x	0	OX	Fk		1	2	13	4	13	7	0	39	x	0	0	0	0	13
P3	18-Jan-14	5.906388889	Sl	Sl03	3	23	3	0	1	0	0	0	0	0	0	2	0	1	2	-4	b	8	2	non	non	non	X	2.5	2	5	x	0	X			0	2	9	4	4	7	0	26	x	0	0	0	0	13
P3	19-Jan-14	4.666666667	Sl	Sl03	3	23	1	0	0	0	0	0	0	0	1	0	0	0	1	-3	b	9	4	non	non	non	X	2.5	2	6	x	0	O	Fk		1	2	11	4	10	7	0	30	x	0	0	0	0	13
P3	20-Jan-14	4.351944444	Sl	Sl03	3	23	2	0	1	1	0	0	0	0	0	0	0	2	0	-2	b	10	5	non	non	non	X	2.5	2	5	x	0	O	Fk		1	2	10	4	6	7	0	24	x	0	0	0	0	13
P3	21-Jan-14	2.87	Sl	Sl03	3	23	1	0	0	1	0	0	0	0	0	0	0	1	0	-1	b	11	4	non	non	non	X	2.5	2	4	x	0	OX	Fk		1	2	8	4	7	7	0	22	x	0	0	0	0	13
P3	09-Feb-14	7.048055556	Sl	Sl04	3	23	0	0	0	0	0	0	0	0	0	0	0	0	0	-13	non	1	3	non	non	non	X	2.5	2	4	x	0	X			0	2	8	9	22	9	0	31	x	5	3	0	0	13
P3	10-Feb-14	3.955	Sl	Sl04	3	23	0	0	0	0	0	0	0	0	0	0	0	0	0	-12	non	2	4	non	non	non	X	2.5	2	4	x	0	X			0	2	6	9	18	9	0	20	x	3	3	1	0	13
P3	12-Feb-14	5.690833333	Sl	Sl04	3	23	0	0	0	0	0	0	0	0	0	0	0	0	0	-10	non	4	7	non	non	non	X	2.5	2	6	x	0	X			0	2	10	6	21	9	0	34	x	6	6	4	0	13
P3	13-Feb-14	4.976666667	Sl	Sl04	3	23	0	0	0	0	0	0	0	0	0	0	0	0	0	-9	non	5	1	non	non	non	X	2.5	2	7	x	0	X			0	3	19	6	17	4	0	20	x	6	6	0	0	13
P3	14-Feb-14	4.515277778	Sl	Sl04	3	23	1	0	0	0	0	0	0	0	0	1	0	0	1	-8	a	6	0	non	non	non	X	2.5	2	5	x	0	X			0	3	15	6	12	6	0	21	x	3	3	0	0	13
P3	15-Feb-14	5.595277778	Sl	Sl04	3	23	2	0	0	2	0	0	0	0	0	0	0	2	0	-7	a	7	7	non	non	non	X	2.5	2	3	x	0	X			0	3	6	9	6	9	0	12	x	4	0	0	0	13
P3	21-Feb-14	5.348611111	Sl	Sl04	3	23	0	0	0	0	0	0	0	0	0	0	0	0	0	-1	b	13	3	non	non	non	X	2.5	2	6	x	0	x			0	2	9	6	18	5	0	20	x	6	6	3	0	13
P4	30-Jul-14	8.256944444	Sl	Sl05	3	23	6	5	1	0	0	0	0	0	0	0	0	6	0	-7	a	61	4	non	non	non	X	3	2.5	9	o	1	OX	Sl		1	3	22	9	26	7	1	40	x	7	7	2	0	11
P4	31-Jul-14	7.058333333	Sl	Sl05	3	23	1	1	0	0	0	0	0	0	0	0	0	1	0	-6	a	62	4	non	non	non	X	3	2.5	7	o	1	OX	Sl		1	3	17	9	24	10	1	45	o	6	6	1	0	11
P4	02-Aug-14	8.298333333	Sl	Sl05	3	23	2	0	2	0	0	0	0	0	0	0	0	2	0	-4	b	64	2	non	non	non	X	3	2.5	9	x	0	X			0	3	23	7	28	7	0	40	x	8	8	2	1	11
P4	03-Aug-14	6.0125	Sl	Sl05	3	23	1	0	1	0	0	0	0	0	0	0	0	1	0	-3	b	65	2	non	non	non	X	3	2.5	5	x	0	X			0	3	13	7	10	7	0	20	x	3	3	0	0	11
P4	04-Aug-14	3.854722222	Sl	Sl05	3	23	0	0	0	0	0	0	0	0	0	0	0	0	0	-2	b	66	0	non	non	non	X	3	2.5	4	x	0	X			0	3	12	7	15	5	0	15	x	4	4	0	0	11
P4	26-Aug-14	7.9675	Sl	Sl06	3	23	0	0	0	0	0	0	0	0	0	0	0	0	0	-29	non	1	5	non	non	non	X	3	2.5	9	x	0	O	Fk		1	4	30	9	40	10	0	63	x	7	7	2	0	11
P4	27-Aug-14	7.413888889	Sl	Sl06	3	23	1	0	0	0	0	0	0	0	1	0	0	0	1	-28	non	2	5	non	non	non	X	3	2.5	8	x	0	OX	Fk		1	5	35	9	24	10	0	56	x	8	8	2	0	11
P4	28-Aug-14	6.336944444	Sl	Sl06	3	23	1	1	0	0	0	0	0	0	0	0	0	1	0	-27	non	3	7	non	non	non	X	3	2.5	7	x	0	OX	Fk		1	6	34	9	16	10	0	44	x	5	5	2	0	11
P4	29-Aug-14	6.135277778	Sl	Sl06	3	23	0	0	0	0	0	0	0	0	0	0	0	0	0	-26	non	4	2	non	non	non	X	3	2.5	6	x	0	X			0	5	25	9	18	10	0	34	x	3	3	0	0	11
P4	30-Aug-14	5.706388889	Sl	Sl06	3	23	1	0	0	0	0	1	0	0	0	0	0	0	1	-25	non	5	6	non	non	non	X	3	2.5	7	x	0	X			0	3	18	9	31	10	0	44	x	6	6	3	0	11
P4	31-Aug-14	6.394444444	Sl	Sl06	3	23	0	0	0	0	0	0	0	0	0	0	0	0	0	-24	non	6	7	non	non	non	X	3	2.5	6	x	0	X			0	2	10	8	18	10	0	42	x	5	3	2	0	11
P4	02-Sep-14	7.121111111	Sl	Sl06	3	23	0	0	0	0	0	0	0	0	0	0	0	0	0	-22	non	8	10	non	non	non	X	3	2.5	9	x	0	X			0	3	22	9	35	10	0	54	x	7	7	5	0	11
P4	03-Sep-14	5.681388889	Sl	Sl06	3	23	1	1	0	0	0	0	0	0	0	0	0	1	0	-21	non	9	6	non	non	non	X	3	2.5	7	x	0	OX	Jk		1	5	32	9	22	10	0	52	x	6	6	1	1	11
P4	04-Sep-14	7.062777778	Sl	Sl06	3	23	1	1	0	0	0	0	0	0	0	0	0	1	0	-20	non	10	21	non	non	non	X	3	2.5	7	x	0	X			0	5	23	9	20	10	0	41	x	7	7	5	0	11
P4	05-Sep-14	6.287777778	Sl	Sl06	3	23	0	0	0	0	0	0	0	0	0	0	0	0	0	-19	non	11	9	non	non	non	X	3	2.5	7	x	0	X			0	4	23	9	28	10	0	52	x	6	6	1	0	11
P4	06-Sep-14	5.601388889	Sl	Sl06	3	23	0	0	0	0	0	0	0	0	0	0	0	0	0	-18	non	12	3	non	non	non	X	3	2.5	6	x	0	X			0	5	25	9	21	10	0	41	x	5	5	0	0	11
P4	08-Sep-14	7.001388889	Sl	Sl06	3	23	2	2	0	0	0	0	0	0	0	0	0	2	0	-16	non	14	3	non	non	non	X	3	2.5	8	x	0	X			0	3	21	9	16	10	0	40	x	7	7	0	0	11
P4	09-Sep-14	6.601111111	Sl	Sl06	3	23	0	0	0	0	0	0	0	0	0	0	0	0	0	-15	non	15	7	non	non	non	X	3	2.5	4	x	0	X			0	4	16	9	16	10	0	29	x	4	4	2	0	11
P5	24-Dec-14	5.700555556	Sl	Sl07	3	23	0	0	0	0	0	0	0	0	0	0	0	0	0	-20	non	1	5	-24	pre	non	O	3.5	3	6	x	0	x			0	1	6	8	20	10	0	43	x	3	3	1	0	11
P5	27-Dec-14	5.851944444	Sl	Sl07	3	23	0	0	0	0	0	0	0	0	0	0	0	0	0	-17	non	4	5	-21	pre	non	O	3.5	3	7	x	0	x			0	1	7	5	26	7	0	41	x	6	6	0	0	11
P5	28-Dec-14	5.635277778	Sl	Sl07	3	23	0	0	0	0	0	0	0	0	0	0	0	0	0	-16	non	5	4	-20	pre	non	O	3.5	3	7	x	0	x			0	1	7	5	25	7	0	40	x	6	6	2	0	11
P5	30-Dec-14	6.101944444	Sl	Sl07	3	23	1	0	1	0	0	0	0	0	0	0	0	1	0	-14	non	7	1	-18	pre	non	O	3.5	3	2	x	0	x			0	1	2	5	6	7	0	12	x	2	2	0	0	11
P5	06-Jan-15	5.785277778	Sl	Sl07	3	24	0	0	0	0	0	0	0	0	0	0	0	0	0	-7	a	14	0	-11	pre	non	O	3.5	3	7	x	0	X			0	2	14	5	14	7	0	41	x	7	7	0	0	11
P5	07-Jan-15	6.003611111	Sl	Sl07	3	24	0	0	0	0	0	0	0	0	0	0	0	0	0	-6	a	15	1	-10	pre	non	O	3.5	3	6	x	0	X			0	3	18	5	11	7	0	33	x	6	5	0	0	11
P5	08-Jan-15	6.0425	Sl	Sl07	3	24	1	0	0	1	0	0	0	0	0	0	0	1	0	-5	a	16	3	-9	pre	non	O	3.5	3	7	x	0	X			0	3	21	5	11	7	0	40	x	5	5	0	0	11
P5	09-Jan-15	6.081944444	Sl	Sl07	3	24	0	0	0	0	0	0	0	0	0	0	0	0	0	-4	b	17	2	-8	pre	non	O	3.5	3	6	x	0	X			0	3	17	5	8	7	0	36	x	7	6	0	0	11
P5	10-Jan-15	5.813333333	Sl	Sl07	3	24	2	0	2	0	0	0	0	0	0	0	0	2	0	-3	b	18	2	-7	pre	non	O	3.5	3	7	x	0	X			0	3	19	5	13	7	0	40	x	7	7	0	0	11
P5	11-Jan-15	6.025555556	Sl	Sl07	3	24	1	0	1	0	0	0	0	0	0	0	0	1	0	-2	b	19	1	-6	pre	non	O	3.5	3	7	x	0	X			0	3	21	5	14	7	0	46	x	7	7	0	0	11
P5	21-Feb-15	5.452777778	Sl	Sl08	3	24	0	0	0	0	0	0	0	0	0	0	0	0	0	-17	non	1	7	-13	pre	non	O	3.5	3	6	o	1	O	Sl		1	4	19	6	8	10	2	45	o	6	6	0	0	11
P5	23-Feb-15	3.365833333	Sl	Sl08	3	24	0	0	0	0	0	0	0	0	0	0	0	0	0	-15	non	3	11	-11	pre	non	O	3.5	3	3	o	1	O	Sl		1	3	8	9	17	9	2	26	o	4	3	0	0	11
P5	24-Feb-15	6.258333333	Sl	Sl08	3	24	4	4	0	0	0	0	0	0	0	0	0	4	0	-14	non	4	6	-10	pre	non	O	3.5	3	7	o	1	OX	Sl		1	4	20	9	18	9	2	40	o	6	6	1	1	11
P5	27-Feb-15	6.529722222	Sl	Sl08	3	24	6	6	0	0	0	0	0	0	0	0	0	6	0	-11	non	7	6	-7	pre	non	O	3.5	3	7	o	1	O	Sl		1	4	16	7	21	6	5	37	o	7	7	4	3	11
P5	28-Feb-15	6.235555556	Sl	Sl08	3	24	0	0	0	0	0	0	0	0	0	0	0	0	0	-10	non	8	6	-6	pre	non	O	3.5	3	7	o	1	O	Sl		1	6	34	9	8	9	5	50	o	6	6	0	0	11
P5	03-Mar-15	6.479166667	Sl	Sl08	3	24	3	3	0	0	0	0	0	0	0	0	0	3	0	-7	a	11	7	-3	pop	pop	O	3.5	3	8	o	1	OX	Sl		1	5	36	7	12	10	3	67	o	8	8	1	0	11
P5	06-Mar-15	4.507222222	Sl	Sl08	3	24	0	0	0	0	0	0	0	0	0	0	0	0	0	-4	b	14	1	0	pop	pop	O	3.5	3	6	o	1	O	Fk	Sl	2	5	24	9	13	10	3	35	x	5	5	1	0	11
P5	07-Mar-15	6.283055556	Sl	Sl08	3	24	4	3	1	0	0	0	0	0	0	0	0	4	0	-3	b	15	9	1	post	non	O	3.5	3	7	o	1	O	Fk	Sl	2	6	39	9	16	10	3	53	x	7	7	6	1	11
P5	09-Mar-15	4.602777778	Sl	Sl08	3	24	1	1	0	0	0	0	0	0	0	0	0	1	0	-1	b	17	2	3	post	non	O	3.5	3	6	o	1	O	Fk	Sl	2	6	26	9	13	9	4	29	o	5	5	1	0	11
P5	07-Apr-15	7.683888889	Sl	Sl09	3	24	0	0	0	0	0	0	0	0	0	0	0	0	0	-24	non	2	3	non	non	non	X	3.5	3	6	x	0	OX	Nv		1	5	25	8	15	9	0	45	x	6	5	0	0	11
P5	10-Apr-15	6.793055556	Sl	Sl09	3	24	0	0	0	0	0	0	0	0	0	0	0	0	0	-21	non	5	4	non	non	non	X	3.5	3	7	x	0	X			0	3	16	8	24	9	0	45	x	6	5	0	0	11
P5	12-Apr-15	3.8625	Sl	Sl09	3	24	0	0	0	0	0	0	0	0	0	0	0	0	0	-19	non	7	2	non	non	non	X	3.5	3	4	x	0	X			0	3	6	5	8	6	0	21	x	0	0	0	0	11
P5	13-Apr-15	5.589444444	Sl	Sl09	3	24	0	0	0	0	0	0	0	0	0	0	0	0	0	-18	non	8	4	non	non	non	X	3.5	3	5	x	0	O	Jk		1	4	17	6	7	9	0	32	x	5	5	2	0	11
P5	14-Apr-15	6.072222222	Sl	Sl09	3	24	0	0	0	0	0	0	0	0	0	0	0	0	0	-17	non	9	8	non	non	non	X	3.5	3	4	x	0	O	Jk		1	3	12	9	23	10	0	37	x	6	4	1	0	11
P5	15-Apr-15	6.460555556	Sl	Sl09	3	24	3	1	0	0	0	2	0	0	0	0	0	1	2	-16	non	10	9	non	non	non	X	3.5	3	7	x	0	O	Jk		1	3	19	9	28	10	0	51	x	8	7	4	0	11
P3	03-Oct-13	6.044444444	Nv	Nv01	3	18	0	0	0	0	0	0	0	0	0	0	0	0	0	-1	b	1	16	non	non	non	X	0.5	0	4	x	0	O	No		1	8	26	9	3	9	0	26	x	6	3	3	0	12
P3	22-Nov-13	6.182222222	Nv	Nv02	3	18	0	0	0	0	0	0	0	0	0	0	0	0	0	-3	b	1	0	non	non	non	X	0.5	0	5	x	0	x			0	5	20	8	12	10	0	31	x	5	4	0	0	12
P3	24-Nov-13	6.031111111	Nv	Nv02	3	18	0	0	0	0	0	0	0	0	0	0	0	0	0	-1	b	3	8	non	non	non	X	0.5	0	3	x	0	X	Zn		1	5	12	7	3	9	0	23	x	6	3	1	0	12
P3	07-Dec-13	6.306388889	Nv	Nv03	3	18	0	0	0	0	0	0	0	0	0	0	0	0	0	-2	b	non	4	non	non	non	X	0.5	0	6	x	0	OX	No		1	5	28	9	18	9	0	38	x	5	5	2	0	12
P3	08-Dec-13	5.986388889	Nv	Nv03	3	18	0	0	0	0	0	0	0	0	0	0	0	0	0	-1	b	non	7	non	non	non	X	0.5	0	4	x	0	OX	No		1	5	18	9	12	9	0	29	x	6	4	2	0	12
P4	18-Aug-14	6.208333333	Nv	Nv04	3	19	0	0	0	0	0	0	0	0	0	0	0	0	0	-32	non	1	1	non	non	non	X	1.5	1	3	x	0	O	Ot		1	4	12	9	13	10	0	20	x	6	3	0	0	11
P4	21-Aug-14	5.270833333	Nv	Nv04	3	19	0	0	0	0	0	0	0	0	0	0	0	0	0	-29	non	4	4	non	non	non	X	1.5	1	6	x	0	OX	Fk		1	2	10	9	35	10	0	26	x	4	4	3	0	11
P4	22-Aug-14	6.846666667	Nv	Nv04	3	19	0	0	0	0	0	0	0	0	0	0	0	0	0	-28	non	5	8	non	non	non	X	1.5	1	5	x	0	OX	Fk		1	3	15	9	27	10	0	41	x	7	5	0	0	11
P4	24-Aug-14	6.335277778	Nv	Nv04	3	19	0	0	0	0	0	0	0	0	0	0	0	0	0	-26	non	7	4	non	non	non	X	1.5	1	8	x	0	O	Fk		1	4	24	9	28	10	0	33	x	4	4	2	0	11
P4	25-Aug-14	6.180833333	Nv	Nv04	3	19	0	0	0	0	0	0	0	0	0	0	0	0	0	-25	non	8	3	non	non	non	X	1.5	1	5	x	0	O	Fk		1	3	11	9	25	10	0	36	x	6	4	0	0	11
P4	26-Aug-14	7.9675	Nv	Nv04	3	19	0	0	0	0	0	0	0	0	0	0	0	0	0	-24	non	9	5	non	non	non	X	1.5	1	6	x	0	O	Fk		1	4	21	9	27	10	0	40	x	7	4	2	0	11
P4	27-Aug-14	7.413888889	Nv	Nv04	3	19	0	0	0	0	0	0	0	0	0	0	0	0	0	-23	non	10	5	non	non	non	X	1.5	1	8	x	0	OX	Fk		1	5	35	9	24	10	0	56	x	8	8	2	0	11
P4	28-Aug-14	6.336944444	Nv	Nv04	3	19	0	0	0	0	0	0	0	0	0	0	0	0	0	-22	non	11	7	non	non	non	X	1.5	1	4	x	0	OX	Fk		1	6	24	9	11	10	0	33	x	5	4	2	0	11
P4	29-Aug-14	6.135277778	Nv	Nv04	3	19	0	0	0	0	0	0	0	0	0	0	0	0	0	-21	non	12	2	non	non	non	X	1.5	1	4	x	0	X			0	5	18	9	12	10	0	22	x	3	2	0	0	11
P4	30-Aug-14	5.706388889	Nv	Nv04	3	19	0	0	0	0	0	0	0	0	0	0	0	0	0	-20	non	13	6	non	non	non	X	1.5	1	5	x	0	X			0	3	15	9	24	10	0	33	x	6	5	3	0	11
P4	02-Sep-14	7.121111111	Nv	Nv04	3	19	0	0	0	0	0	0	0	0	0	0	0	0	0	-17	non	16	10	non	non	non	X	1.5	1	6	x	0	X			0	3	17	9	28	10	0	41	x	7	4	3	0	11
P4	03-Sep-14	5.681388889	Nv	Nv04	3	19	1	0	0	0	1	0	0	0	0	0	0	0	1	-16	non	17	6	non	non	non	X	1.5	1	5	x	0	OX	Jk		1	5	25	9	18	10	0	41	x	6	5	0	0	11
P4	04-Sep-14	7.062777778	Nv	Nv04	3	19	0	0	0	0	0	0	0	0	0	0	0	0	0	-15	non	18	21	non	non	non	X	1.5	1	5	x	0	X			0	5	17	9	13	10	0	30	x	7	4	1	0	11
P4	05-Sep-14	6.287777778	Nv	Nv04	3	19	0	0	0	0	0	0	0	0	0	0	0	0	0	-14	non	19	9	non	non	non	X	1.5	1	4	x	0	X			0	4	14	9	14	10	0	29	x	6	3	1	0	11
P4	06-Sep-14	5.601388889	Nv	Nv04	3	19	1	0	0	0	0	0	0	0	0	1	0	0	1	-13	non	20	3	non	non	non	X	1.5	1	4	x	0	X			0	5	18	9	14	10	0	29	x	5	4	0	0	11
P4	08-Sep-14	7.001388889	Nv	Nv04	3	19	0	0	0	0	0	0	0	0	0	0	0	0	0	-11	non	22	3	non	non	non	X	1.5	1	6	x	0	X			0	3	17	9	11	10	0	29	x	7	5	0	0	11
P4	09-Sep-14	6.601111111	Nv	Nv04	3	19	0	0	0	0	0	0	0	0	0	0	0	0	0	-10	non	23	7	non	non	non	X	1.5	1	8	x	0	X			0	4	24	9	25	10	0	47	x	4	4	2	0	11
P5	30-Jan-15	5.105	Nv	Nv05	3	20	1	0	0	0	0	0	0	0	1	0	0	0	1	-69	non	1	3	non	non	non	X	2	1.5	5	x	0	X			0	2	8	8	25	8	0	32	x	0	0	0	0	11
P5	31-Jan-15	4.864166667	Nv	Nv05	3	20	0	0	0	0	0	0	0	0	0	0	0	0	0	-68	non	2	2	non	non	non	X	2	1.5	5	x	0	X			0	2	9	8	22	8	0	28	x	0	0	0	0	11
P5	02-Feb-15	5.963333333	Nv	Nv05	3	20	1	0	0	0	0	0	0	0	0	1	0	0	1	-66	non	4	12	non	non	non	X	2	1.5	7	x	0	X			0	2	11	6	10	8	0	38	x	0	0	0	0	11
P5	04-Feb-15	5.876666667	Nv	Nv05	3	20	0	0	0	0	0	0	0	0	0	0	0	0	0	-64	non	6	11	non	non	non	X	2	1.5	5	x	0	O	Jk		1	2	10	9	28	10	0	45	x	6	5	1	0	11
P5	06-Feb-15	5.798055556	Nv	Nv05	3	20	2	2	0	0	0	0	0	0	0	0	0	2	0	-62	non	8	13	non	non	non	X	2	1.5	6	x	0	O	Jk		1	2	12	9	32	10	0	45	x	7	6	6	0	11
P5	07-Feb-15	6.576666667	Nv	Nv05	3	20	5	3	0	0	0	2	0	0	0	0	0	3	2	-61	non	9	9	non	non	non	X	2	1.5	7	x	0	O	Jk		1	2	14	7	24	10	0	53	x	7	6	1	0	11
P5	08-Feb-15	5.004444444	Nv	Nv05	3	20	1	0	1	0	0	0	0	0	0	0	0	1	0	-60	non	10	4	non	non	non	X	2	1.5	6	x	0	O	JK		1	2	12	7	18	10	0	42	x	6	6	2	0	11
P5	09-Feb-15	6.235277778	Nv	Nv05	3	20	2	1	1	0	0	0	0	0	0	0	0	2	0	-59	non	11	2	non	non	non	X	2	1.5	4	x	0	X			0	1	4	6	17	8	0	25	x	7	4	1	0	11
P5	11-Feb-15	6.265833333	Nv	Nv05	3	20	2	1	0	0	0	0	0	0	1	0	0	1	1	-57	non	13	4	non	non	non	X	2	1.5	1	x	0	X			0	1	1	9	5	10	0	10	x	4	1	0	0	11
P5	16-Feb-15	6.714444444	Nv	Nv05	3	20	1	0	0	0	1	0	0	0	0	0	0	0	1	-52	non	18	2	non	non	non	X	2	1.5	3	x	0	X			0	1	3	8	18	10	0	22	x	8	3	1	0	11
P5	21-Feb-15	5.452777778	Nv	Nv05	3	20	2	0	0	0	0	0	0	0	0	2	0	0	2	-47	non	23	7	non	non	non	X	2	1.5	7	x	0	O	Sl		1	4	21	6	9	10	0	47	x	6	6	0	0	11
P5	23-Feb-15	3.365833333	Nv	Nv05	3	20	0	0	0	0	0	0	0	0	0	0	0	0	0	-45	non	25	11	non	non	non	X	2	1.5	4	x	0	O	Sl		1	3	10	9	21	9	0	34	x	4	4	0	0	11
P5	24-Feb-15	6.258333333	Nv	Nv05	3	20	0	0	0	0	0	0	0	0	0	0	0	0	0	-44	non	26	6	non	non	non	X	2	1.5	3	x	0	OX	Sl		1	4	12	9	12	9	0	22	x	6	3	1	0	11
P5	28-Feb-15	6.235555556	Nv	Nv05	3	20	1	0	0	0	0	0	0	0	0	1	0	0	1	-40	non	30	6	non	non	non	X	2	1.5	4	x	0	O	Sl		1	6	24	9	4	9	0	36	x	6	4	0	0	11
P5	01-Mar-15	7.313888889	Nv	Nv05	3	20	1	0	0	1	0	0	0	0	0	0	0	1	0	-39	non	31	11	non	non	non	X	2	1.5	6	x	0	O	Sl		1	5	26	7	12	10	0	40	x	9	5	4	0	11
P5	05-Mar-15	7.248055556	Nv	Nv05	3	20	1	0	0	0	0	0	0	0	0	0	1	0	1	-35	non	35	6	non	non	non	X	2	1.5	8	x	0	OX	Fk	Sl	2	5	34	8	19	10	0	61	x	8	7	0	0	11
P5	07-Mar-15	6.283055556	Nv	Nv05	3	20	3	0	0	1	1	1	0	0	0	0	0	1	2	-33	non	37	9	non	non	non	X	2	1.5	6	x	0	O	Fk	Sl	2	6	35	9	16	10	0	49	x	7	6	5	0	11
P5	09-Mar-15	4.602777778	Nv	Nv05	3	20	0	0	0	0	0	0	0	0	0	0	0	0	0	-31	non	39	2	non	non	non	X	2	1.5	5	x	0	O	Fk	Sl	2	6	22	9	11	9	0	27	x	5	5	1	0	11
P5	16-Mar-15	5.731666667	Nv	Nv05	3	20	0	0	0	0	0	0	0	0	0	0	0	0	0	-24	non	46	14	anovul	non	non	X	2	1.5	5	x	0	O	Fk		1	5	25	8	15	7	0	33	x	7	5	11	0	11
P5	17-Mar-15	3.858333333	Nv	Nv05	3	20	0	0	0	0	0	0	0	0	0	0	0	0	0	-23	non	47	0	anovul	non	non	X	2	1.5	5	x	0	O	Fk		1	2	10	3	5	4	0	16	x	5	5	0	0	11
P5	18-Mar-15	5.523055556	Nv	Nv05	3	20	2	2	0	0	0	0	0	0	0	0	0	2	0	-22	non	48	5	anovul	non	non	X	2	1.5	5	x	0	X			0	4	19	6	10	7	0	30	x	6	5	1	0	11
P5	20-Mar-15	3.39	Nv	Nv05	3	20	1	1	0	0	0	0	0	0	0	0	0	1	0	-20	non	50	3	anovul	non	non	X	2	1.5	3	x	0	X			0	4	12	7	9	10	0	26	x	5	3	2	0	11
P5	21-Mar-15	3.894722222	Nv	Nv05	3	20	0	0	0	0	0	0	0	0	0	0	0	0	0	-19	non	51	5	anovul	non	non	X	2	1.5	4	x	0	X			0	4	12	7	8	10	0	28	x	4	4	2	0	11
P5	25-Mar-15	6.746666667	Nv	Nv05	3	20	1	0	1	0	0	0	0	0	0	0	0	1	0	-15	non	55	6	anovul	non	non	X	2	1.5	6	x	0	X			0	4	22	6	12	9	0	45	x	7	6	2	0	11
P5	27-Mar-15	4.858888889	Nv	Nv05	3	20	1	0	1	0	0	0	0	0	0	0	0	1	0	-13	non	57	3	anovul	non	non	X	2	1.5	3	x	0	X			0	3	8	9	12	10	0	18	x	5	3	0	0	11
P5	29-Mar-15	4.454444444	Nv	Nv05	3	20	0	0	0	0	0	0	0	0	0	0	0	0	0	-11	non	59	1	anovul	non	non	X	2	1.5	4	x	0	X			0	3	7	8	8	7	0	10	x	2	2	0	0	11
P5	30-Mar-15	6.2075	Nv	Nv05	3	20	1	0	0	0	1	0	0	0	0	0	0	0	1	-10	non	60	1	anovul	non	non	X	2	1.5	5	x	0	X			0	2	7	7	18	9	0	20	x	5	4	0	0	11
P5	04-Apr-15	6.470555556	Nv	Nv05	3	20	0	0	0	0	0	0	0	0	0	0	0	0	0	-5	a	65	5	anovul	non	non	X	2	1.5	4	x	0	X			0	3	10	9	17	10	0	27	x	7	3	1	0	11
P5	05-Apr-15	6.486944444	Nv	Nv05	3	20	0	0	0	0	0	0	0	0	0	0	0	0	0	-4	b	66	5	anovul	non	non	X	2	1.5	4	x	0	X			0	4	8	9	9	10	0	17	x	4	2	0	0	11
P5	07-Apr-15	7.683888889	Nv	Nv05	3	20	0	0	0	0	0	0	0	0	0	0	0	0	0	-2	b	68	3	anovul	non	non	X	2	1.5	5	o	1	OX	Nv		1	5	22	8	14	9	1	35	x	6	5	0	0	11
P5	08-Apr-15	4.301388889	Nv	Nv05	3	20	3	1	2	0	0	0	0	0	0	0	0	3	0	-1	b	69	0	anovul	non	non	X	2	1.5	5	o	1	OX	Nv		1	2	10	4	8	3	2	12	o	5	5	0	0	11
P3	03-Oct-13	6.044444444	Ot	Ot01	3	16	0	0	0	0	0	0	0	0	0	0	0	0	0	-7	a	1	16	non	non	non	X	-0.5	-0.5	5	x	0	O	No		1	8	33	9	4	9	0	34	x	6	4	1	0	12
P3	06-Oct-13	5.775277778	Ot	Ot01	3	16	0	0	0	0	0	0	0	0	0	0	0	0	0	-4	b	4	3	non	non	non	X	-0.5	-0.5	4	x	0	X			0	4	11	9	12	9	0	9	x	3	1	0	0	12
P3	08-Oct-13	6.308888889	Ot	Ot01	3	16	0	0	0	0	0	0	0	0	0	0	0	0	0	-2	b	6	0	non	non	non	X	-0.5	-0.5	5	x	0	X			0	2	8	8	20	8	0	23	x	3	3	0	0	12
P3	09-Oct-13	6.295277778	Ot	Ot01	3	16	1	0	0	0	0	1	0	0	0	0	0	0	1	-1	b	7	0	non	non	non	X	-0.5	-0.5	7	x	0	X			0	3	14	8	24	8	0	36	x	4	4	0	0	12
P4	31-Jul-14	7.058333333	Ot	Ot02	3	17	0	0	0	0	0	0	0	0	0	0	0	0	0	-20	non	1	4	-18	pre	non	O	4	3.5	5	x	0	OX	Sl		1	3	12	9	22	10	0	35	x	6	4	1	0	11
P4	02-Aug-14	8.298333333	Ot	Ot02	3	17	1	0	0	1	0	0	0	0	0	0	0	1	0	-18	non	3	2	-16	pre	non	O	4	3.5	7	x	0	X			0	3	20	7	20	7	0	32	x	8	7	1	0	11
P4	03-Aug-14	6.0125	Ot	Ot02	3	17	0	0	0	0	0	0	0	0	0	0	0	0	0	-17	non	4	2	-15	pre	non	O	4	3.5	4	x	0	X			0	3	12	7	8	7	0	16	x	3	3	0	0	11
P4	04-Aug-14	3.854722222	Ot	Ot02	3	17	0	0	0	0	0	0	0	0	0	0	0	0	0	-16	non	5	0	-14	pre	non	O	4	3.5	4	x	0	X			0	3	12	7	15	5	0	15	x	4	4	0	0	11
P4	07-Aug-14	5.7875	Ot	Ot02	3	17	1	1	0	0	0	0	0	0	0	0	0	1	0	-13	non	8	4	-11	pre	non	O	4	3.5	5	x	0	X			0	2	10	7	18	5	0	12	x	5	4	2	1	11
P4	08-Aug-14	5.629166667	Ot	Ot02	3	17	4	4	0	0	0	0	0	0	0	0	0	4	0	-12	non	9	1	-10	pre	non	O	4	3.5	6	o	1	OX	Ot		1	2	12	7	28	5	1	27	o	6	6	0	0	11
P4	10-Aug-14	4.8575	Ot	Ot02	3	17	1	0	0	0	0	1	0	0	0	0	0	0	1	-10	non	11	5	-8	pre	non	O	4	3.5	1	x	0	OX	No		1	3	3	8	2	9	0	7	x	1	1	1	0	11
P4	14-Aug-14	8.086666667	Ot	Ot02	3	17	1	1	0	0	0	0	0	0	0	0	0	1	0	-6	a	15	7	-4	pre	non	O	4	3.5	8	x	0	x			0	4	29	9	31	10	0	58	x	7	7	4	0	11
P4	15-Aug-14	6.292222222	Ot	Ot02	3	17	0	0	0	0	0	0	0	0	0	0	0	0	0	-5	a	16	10	-3	pop	pop	O	4	3.5	4	x	0	X			0	3	11	9	18	10	0	28	x	5	4	1	0	11
P4	16-Aug-14	7.867777778	Ot	Ot02	3	17	1	1	0	0	0	0	0	0	0	0	0	1	0	-4	b	17	3	-2	pop	pop	O	4	3.5	9	x	0	X			0	3	26	9	39	10	0	62	x	6	6	0	0	11
P4	17-Aug-14	6.25	Ot	Ot02	3	17	2	2	0	0	0	0	0	0	0	0	0	2	0	-3	b	18	4	-1	pop	pop	O	4	3.5	6	x	0	X			0	3	17	9	24	10	0	45	x	7	6	2	0	11
P4	18-Aug-14	6.208333333	Ot	Ot02	3	17	0	0	0	0	0	0	0	0	0	0	0	0	0	-2	b	19	1	0	pop	pop	O	4	3.5	7	o	1	O	Ot		1	4	23	9	27	10	4	42	o	6	6	0	0	11
P4	19-Aug-14	7.015277778	Ot	Ot02	3	17	0	0	0	0	0	0	0	0	0	0	0	0	0	-1	b	20	11	1	post	non	O	4	3.5	7	o	1	O	Ot		1	3	20	9	34	10	4	51	o	7	6	1	0	11
P4	03-Sep-14	5.681388889	Ot	Ot03	3	17	1	0	0	0	0	0	0	0	0	1	0	0	1	-7	a	1	6	post	con	non	X	-1	-1	7	x	0	OX	Jk		1	5	32	9	22	10	0	52	x	6	6	1	0	11
P4	04-Sep-14	7.062777778	Ot	Ot03	3	17	1	0	0	0	0	0	0	0	0	1	0	0	1	-6	a	2	21	post	con	non	X	-1	-1	2	x	0	X			0	5	9	9	5	10	0	18	x	7	2	3	0	11
P4	05-Sep-14	6.287777778	Ot	Ot03	3	17	2	0	0	0	0	0	0	0	2	0	0	0	2	-5	a	3	9	post	con	non	X	-1	-1	7	x	0	X			0	4	23	9	28	10	0	50	x	6	6	1	0	11
P4	06-Sep-14	5.601388889	Ot	Ot03	3	17	0	0	0	0	0	0	0	0	0	0	0	0	0	-4	b	4	3	post	con	non	X	-1	-1	3	x	0	X			0	5	14	9	12	10	0	22	x	5	3	0	0	11
P4	09-Sep-14	6.601111111	Ot	Ot03	3	17	0	0	0	0	0	0	0	0	0	0	0	0	0	-1	b	7	7	post	con	non	X	-1	-1	8	x	0	X			0	4	24	9	25	10	0	47	x	4	4	2	0	11
P3	01-Oct-13	6.090277778	Fk	Fk01	3	15	0	0	0	0	0	0	0	0	0	0	0	0	0	-12	non	2	3	non	non	non	X	3	2.5	6	x	0	X			0	4	22	7	12	8	0	27	x	6	5	0	0	12
P3	02-Oct-13	6.003888889	Fk	Fk01	3	15	0	0	0	0	0	0	0	0	0	0	0	0	0	-11	non	3	6	non	non	non	X	3	2.5	5	x	0	X			0	5	22	9	12	9	0	30	x	4	3	0	0	12
P3	03-Oct-13	6.044444444	Fk	Fk01	3	15	0	0	0	0	0	0	0	0	0	0	0	0	0	-10	non	4	16	non	non	non	X	3	2.5	5	x	0	O	No		1	8	30	9	5	9	0	32	x	6	4	2	0	12
P3	04-Oct-13	7.014166667	Fk	Fk01	3	15	0	0	0	0	0	0	0	0	0	0	0	0	0	-9	non	5	3	non	non	non	X	3	2.5	4	x	0	X			0	4	13	9	15	10	0	28	x	9	4	1	0	12
P3	06-Oct-13	5.775277778	Fk	Fk01	3	15	0	0	0	0	0	0	0	0	0	0	0	0	0	-7	a	7	3	non	non	non	X	3	2.5	4	x	0	X			0	4	11	9	11	9	0	8	x	3	2	0	0	12
P3	08-Oct-13	6.308888889	Fk	Fk01	3	15	0	0	0	0	0	0	0	0	0	0	0	0	0	-5	a	9	0	non	non	non	X	3	2.5	4	x	0	X			0	2	7	8	15	8	0	20	x	3	2	0	0	12
P3	09-Oct-13	6.295277778	Fk	Fk01	3	15	0	0	0	0	0	0	0	0	0	0	0	0	0	-4	b	10	0	non	non	non	X	3	2.5	2	x	0	X			0	3	5	8	6	8	0	13	x	4	1	0	0	12
P3	10-Oct-13	5.642777778	Fk	Fk01	3	15	0	0	0	0	0	0	0	0	0	0	0	0	0	-3	b	11	0	non	non	non	X	3	2.5	6	x	0	X			0	2	11	8	24	7	0	27	x	6	5	0	0	12
P3	11-Oct-13	5.504444444	Fk	Fk01	3	15	2	2	0	0	0	0	0	0	0	0	0	2	0	-2	b	12	2	non	non	non	X	3	2.5	6	x	0	X			0	4	15	8	13	8	0	30	x	6	6	0	0	12
P3	12-Oct-13	3.675	Fk	Fk01	3	15	0	0	0	0	0	0	0	0	0	0	0	0	0	-1	b	13	2	non	non	non	X	3	2.5	3	x	0	X			0	3	7	8	8	8	0	10	x	3	1	0	0	12
P3	20-Nov-13	5.866944444	Fk	Fk02	3	15	0	0	0	0	0	0	0	0	0	0	0	0	0	-24	non	1	1	anovul	non	non	X	3	2.5	3	x	0	x			0	4	11	8	9	10	0	21	x	4	3	0	0	12
P3	21-Nov-13	2.351111111	Fk	Fk02	3	15	0	0	0	0	0	0	0	0	0	0	0	0	0	-23	non	2	0	anovul	non	non	X	3	2.5	1	x	0	x			0	4	4	8	4	7	0	6	x	3	1	0	0	12
P3	22-Nov-13	6.182222222	Fk	Fk02	3	15	0	0	0	0	0	0	0	0	0	0	0	0	0	-22	non	3	0	anovul	non	non	X	3	2.5	4	x	0	x			0	5	17	8	9	10	0	21	x	5	3	0	0	12
P3	24-Nov-13	6.031111111	Fk	Fk02	3	15	0	0	0	0	0	0	0	0	0	0	0	0	0	-20	non	5	8	anovul	non	non	X	3	2.5	5	x	0	X	Zn		1	5	20	7	6	9	0	34	x	6	5	1	0	12
P3	25-Nov-13	5.825	Fk	Fk02	3	15	0	0	0	0	0	0	0	0	0	0	0	0	0	-19	non	6	1	anovul	non	non	X	3	2.5	6	x	0	X			0	5	23	7	7	8	0	31	x	6	6	1	0	12
P3	26-Nov-13	6.075277778	Fk	Fk02	3	15	1	0	0	1	0	0	0	0	0	0	0	1	0	-18	non	7	0	anovul	non	non	X	3	2.5	6	x	0	x			0	3	16	8	26	8	0	32	x	7	6	0	0	12
P3	28-Nov-13	9.842222222	Fk	Fk02	3	15	2	0	1	1	0	0	0	0	0	0	0	2	0	-16	non	9	0	anovul	non	non	X	3	2.5	10	x	0	x			0	3	23	8	28	9	0	39	x	10	9	0	0	12
P3	02-Dec-13	6.570555556	Fk	Fk02	3	15	0	0	0	0	0	0	0	0	0	0	0	0	0	-12	non	13	2	anovul	non	non	X	3	2.5	5	x	0	O	No		1	4	20	9	19	9	0	36	x	5	5	1	0	12
P3	03-Dec-13	6.078333333	Fk	Fk02	3	15	0	0	0	0	0	0	0	0	0	0	0	0	0	-11	non	14	5	anovul	non	non	X	3	2.5	4	x	0	O	No		1	4	15	8	9	8	0	24	x	6	4	4	0	12
P3	05-Dec-13	5.071111111	Fk	Fk02	3	15	1	0	0	0	0	0	1	0	0	0	0	0	1	-9	non	16	7	anovul	non	non	X	3	2.5	6	x	0	OX	No		1	4	22	9	21	9	0	37	x	5	5	4	0	12
P3	07-Dec-13	6.306388889	Fk	Fk02	3	15	1	0	0	1	0	0	0	0	0	0	0	1	0	-7	a	18	4	anovul	non	non	X	3	2.5	4	x	0	OX	No		1	5	20	9	14	9	0	29	x	5	3	2	0	12
P3	08-Dec-13	5.986388889	Fk	Fk02	3	15	1	0	0	0	0	0	1	0	0	0	0	0	1	-6	a	19	7	anovul	non	non	X	3	2.5	5	x	0	OX	No		1	5	21	9	15	9	0	35	x	6	5	2	0	12
P3	11-Dec-13	5.620833333	Fk	Fk02	3	15	2	0	0	2	0	0	0	0	0	0	0	2	0	-3	b	22	7	anovul	non	non	X	3	2.5	3	x	0	O	No		1	4	12	9	14	10	0	24	x	6	3	0	0	12
P3	12-Dec-13	5.994444444	Fk	Fk02	3	15	0	0	0	0	0	0	0	0	0	0	0	0	0	-2	b	23	2	anovul	non	non	X	3	2.5	5	x	0	O	No		1	4	16	9	20	10	0	34	x	6	4	0	0	12
P3	13-Dec-13	4.774444444	Fk	Fk02	3	15	0	0	0	0	0	0	0	0	0	0	0	0	0	-1	b	24	1	anovul	non	non	X	3	2.5	4	x	0	O	No		1	4	14	9	16	9	0	29	x	4	3	0	0	12
P3	29-Dec-13	5.605833333	Fk	Fk03	3	15	0	0	0	0	0	0	0	0	0	0	0	0	0	-24	non	1	2	non	non	non	X	3	2.5	3	x	0	x			0	2	6	9	9	8	0	8	x	5	3	0	0	12
P3	31-Dec-13	3.6125	Fk	Fk03	3	15	5	0	2	1	0	0	0	0	1	0	1	3	2	-22	non	3	4	non	non	non	X	3	2.5	4	x	0	x			0	2	7	9	24	9	0	26	x	4	3	1	0	12
P3	08-Jan-14	5.673333333	Fk	Fk03	3	16	0	0	0	0	0	0	0	0	0	0	0	0	0	-14	non	11	3	-10	pre	non	O	3.5	3	6	x	0	OX	No		1	2	12	6	18	8	0	28	x	0	0	0	0	13
P3	09-Jan-14	5.715555556	Fk	Fk03	3	16	0	0	0	0	0	0	0	0	0	0	0	0	0	-13	non	12	7	-9	pre	non	O	3.5	3	6	x	0	O	No		1	2	12	6	18	8	0	44	x	0	0	0	0	13
P3	11-Jan-14	9.428888889	Fk	Fk03	3	16	6	0	1	5	0	0	0	0	0	0	0	6	0	-11	non	14	7	-7	pre	non	O	3.5	3	11	x	0	O	No		1	3	32	4	9	7	0	62	x	0	0	0	0	13
P3	12-Jan-14	8.336944444	Fk	Fk03	3	16	3	0	0	1	0	0	0	0	0	0	2	1	2	-10	non	15	9	-6	pre	non	O	3.5	3	9	x	0	O	No		1	3	27	4	9	7	0	58	x	0	0	0	0	13
P3	13-Jan-14	9.246388889	Fk	Fk03	3	16	4	0	0	1	0	0	0	0	1	1	1	1	3	-9	non	16	7	-5	pre	non	O	3.5	3	9	x	0	O	No		1	3	27	4	8	6	0	49	x	0	0	0	0	13
P3	14-Jan-14	5.867777778	Fk	Fk03	3	16	5	0	0	4	0	0	0	0	0	0	1	4	1	-8	a	17	5	-4	pre	non	O	3.5	3	7	x	0	O	No		1	3	21	4	6	7	0	38	x	0	0	0	0	13
P3	16-Jan-14	9.103888889	Fk	Fk03	3	16	8	0	0	8	0	0	0	0	0	0	0	8	0	-6	a	19	16	-2	pop	pop	O	3.5	3	10	o	1	O	Fk		1	2	19	4	16	7	2	61	x	0	0	0	0	13
P3	17-Jan-14	6.229166667	Fk	Fk03	3	16	8	0	0	8	0	0	0	0	0	0	0	8	0	-5	a	20	5	-1	pop	pop	O	3.5	3	6	o	1	OX	Fk		1	2	12	4	11	7	1	35	x	0	0	0	0	13
P3	18-Jan-14	5.906388889	Fk	Fk03	3	16	1	0	0	1	0	0	0	0	0	0	0	1	0	-4	b	21	2	0	pop	pop	O	3.5	3	5	x	0	X			0	2	9	4	4	7	0	23	x	0	0	0	0	13
P3	19-Jan-14	4.666666667	Fk	Fk03	3	16	6	0	0	6	0	0	0	0	0	0	0	6	0	-3	b	22	4	1	post	non	O	3.5	3	5	o	1	O	Fk		1	2	10	4	10	7	3	29	x	0	0	0	0	13
P3	20-Jan-14	4.351944444	Fk	Fk03	3	16	7	0	0	6	0	0	0	0	0	0	1	6	1	-2	b	23	5	2	post	non	O	3.5	3	5	o	1	O	Fk		1	2	10	4	6	7	2	24	x	0	0	0	0	13
P3	21-Jan-14	2.87	Fk	Fk03	3	16	5	0	1	4	0	0	0	0	0	0	0	5	0	-1	b	24	4	3	post	non	O	3.5	3	4	o	1	OX	Fk		1	2	8	4	7	7	1	22	x	0	0	0	0	13
P4	12-Aug-14	5.474722222	Fk	Fk04	3	16	0	0	0	0	0	0	0	0	0	0	0	0	0	-17	non	1	8	-13	pre	non	O	4	3.5	2	x	0	OX	No		1	3	5	9	10	10	0	14	x	4	2	0	0	11
P4	14-Aug-14	8.086666667	Fk	Fk04	3	16	0	0	0	0	0	0	0	0	0	0	0	0	0	-15	non	3	7	-11	pre	non	O	4	3.5	8	x	0	x			0	4	29	9	34	10	0	58	x	7	7	4	0	11
P4	15-Aug-14	6.292222222	Fk	Fk04	3	16	0	0	0	0	0	0	0	0	0	0	0	0	0	-14	non	4	10	-10	pre	non	O	4	3.5	7	x	0	X			0	3	16	9	30	10	0	46	x	5	5	1	0	11
P4	16-Aug-14	7.867777778	Fk	Fk04	3	16	0	0	0	0	0	0	0	0	0	0	0	0	0	-13	non	5	3	-9	pre	non	O	4	3.5	8	x	0	X			0	3	24	9	36	10	0	55	x	6	6	0	0	11
P4	17-Aug-14	6.25	Fk	Fk04	3	16	1	0	0	0	0	0	0	0	0	1	0	0	1	-12	non	6	4	-8	pre	non	O	4	3.5	6	x	0	X			0	3	17	9	24	10	0	45	x	7	6	2	0	11
P4	18-Aug-14	6.208333333	Fk	Fk04	3	16	0	0	0	0	0	0	0	0	0	0	0	0	0	-11	non	7	1	-7	pre	non	O	4	3.5	6	x	0	O	Ot		1	4	21	9	23	10	0	39	x	6	6	0	0	11
P4	19-Aug-14	7.015277778	Fk	Fk04	3	16	1	1	0	0	0	0	0	0	0	0	0	1	0	-10	non	8	11	-6	pre	non	O	4	3.5	8	x	0	O	Ot		1	3	22	9	38	10	0	58	x	7	7	1	0	11
P4	20-Aug-14	6.756666667	Fk	Fk04	3	16	1	1	0	0	0	0	0	0	0	0	0	1	0	-9	non	9	3	-5	pre	non	O	4	3.5	7	o	1	OX	Fk		1	2	12	9	33	10	1	53	o	7	7	1	0	11
P4	21-Aug-14	5.270833333	Fk	Fk04	3	16	1	1	0	0	0	0	0	0	0	0	0	1	0	-8	a	10	4	-4	pre	non	O	4	3.5	4	o	1	OX	Fk		1	2	8	9	25	10	1	18	o	4	3	3	0	11
P4	22-Aug-14	6.846666667	Fk	Fk04	3	16	1	1	0	0	0	0	0	0	0	0	0	1	0	-7	a	11	8	-3	pop	pop	O	4	3.5	7	o	1	OX	Fk		1	3	18	9	39	10	1	52	o	7	7	0	0	11
P4	24-Aug-14	6.335277778	Fk	Fk04	3	16	1	0	1	0	0	0	0	0	0	0	0	1	0	-5	a	13	4	-1	pop	pop	O	4	3.5	4	o	1	O	Fk		1	4	13	9	11	10	6	25	o	4	4	2	1	11
P4	25-Aug-14	6.180833333	Fk	Fk04	3	16	3	3	0	0	0	0	0	0	0	0	0	3	0	-4	b	14	3	0	pop	pop	O	4	3.5	5	o	1	O	Fk		1	3	13	9	26	10	4	41	o	6	5	0	0	11
P4	26-Aug-14	7.9675	Fk	Fk04	3	16	4	1	1	0	0	1	1	0	0	0	0	2	2	-3	b	15	5	1	post	non	O	4	3.5	9	o	1	O	Fk		1	4	30	9	40	10	8	63	o	7	7	2	1	11
P4	27-Aug-14	7.413888889	Fk	Fk04	3	16	2	1	1	0	0	0	0	0	0	0	0	2	0	-2	b	16	5	2	post	non	O	4	3.5	6	o	1	OX	Fk		1	5	29	9	18	10	3	47	o	8	6	2	0	11
P4	28-Aug-14	6.336944444	Fk	Fk04	3	16	0	0	0	0	0	0	0	0	0	0	0	0	0	-1	b	17	7	3	post	non	O	4	3.5	6	o	1	OX	Fk		1	6	32	9	15	10	3	43	x	5	5	2	0	11
P5	06-Jan-15	5.785277778	Fk	Fk05	3	17	0	0	0	0	0	0	0	0	0	0	0	0	0	-22	non	1	0	-18	pre	non	O	4.5	4	7	x	0	X			0	2	14	5	14	7	0	41	x	7	7	0	0	11
P5	07-Jan-15	6.003611111	Fk	Fk05	3	17	0	0	0	0	0	0	0	0	0	0	0	0	0	-21	non	2	1	-17	pre	non	O	4.5	4	7	x	0	X			0	3	20	5	13	7	0	39	x	6	6	0	0	11
P5	08-Jan-15	6.0425	Fk	Fk05	3	17	1	0	0	0	0	0	0	0	0	0	1	0	1	-20	non	3	3	-16	pre	non	O	4.5	4	7	x	0	X			0	3	21	5	11	7	0	40	x	5	5	0	0	11
P5	09-Jan-15	6.081944444	Fk	Fk05	3	17	3	3	0	0	0	0	0	0	0	0	0	3	0	-19	non	4	2	-15	pre	non	O	4.5	4	6	x	0	X			0	3	17	5	9	7	0	33	x	7	6	0	0	11
P5	10-Jan-15	5.813333333	Fk	Fk05	3	17	8	7	0	0	0	0	0	0	0	0	1	7	1	-18	non	5	2	-14	pre	non	O	4.5	4	6	x	0	X			0	3	18	5	12	7	0	37	x	7	6	0	0	11
P5	11-Jan-15	6.025555556	Fk	Fk05	3	17	0	0	0	0	0	0	0	0	0	0	0	0	0	-17	non	6	1	-13	pre	non	O	4.5	4	7	x	0	X			0	3	21	5	14	7	0	46	x	7	7	0	0	11
P5	13-Jan-15	5.623055556	Fk	Fk05	3	17	2	1	0	0	0	0	0	0	0	1	0	1	1	-15	non	8	0	-11	pre	non	O	4.5	4	6	x	0	X			0	2	12	5	17	6	0	30	x	6	6	0	0	11
P5	14-Jan-15	6.185277778	Fk	Fk05	3	17	4	4	0	0	0	0	0	0	0	0	0	4	0	-14	non	9	1	-10	pre	non	O	4.5	4	6	x	0	X			0	2	12	5	15	7	0	37	x	6	6	0	0	11
P5	15-Jan-15	5.954166667	Fk	Fk05	3	17	0	0	0	0	0	0	0	0	0	0	0	0	0	-13	non	10	1	-9	pre	non	O	4.5	4	7	x	0	X			0	2	13	5	18	7	0	34	x	5	5	0	0	11
P5	16-Jan-15	5.749166667	Fk	Fk05	3	17	1	1	0	0	0	0	0	0	0	0	0	1	0	-12	non	11	4	-8	pre	non	O	4.5	4	7	x	0	X			0	2	13	5	18	7	0	37	x	6	6	2	0	11
P5	18-Jan-15	6.122777778	Fk	Fk05	3	17	1	1	0	0	0	0	0	0	0	0	0	1	0	-10	non	13	1	-6	pre	non	O	4.5	4	7	x	0	X			0	1	7	5	26	7	0	37	x	6	6	0	0	11
P5	19-Jan-15	5.894722222	Fk	Fk05	3	17	2	2	0	0	0	0	0	0	0	0	0	2	0	-9	non	14	1	-5	pre	non	O	4.5	4	6	o	1	O	Fk		1	1	6	5	14	6	5	28	o	6	6	1	1	11
P5	20-Jan-15	6.330555556	Fk	Fk05	3	17	2	2	0	0	0	0	0	0	0	0	0	2	0	-8	a	15	1	-4	pre	non	O	4.5	4	8	o	1	O	Fk		1	1	8	3	14	5	5	36	o	8	8	1	1	11
P5	21-Jan-15	6.115555556	Fk	Fk05	3	17	2	2	0	0	0	0	0	0	0	0	0	2	0	-7	a	16	4	-3	pop	pop	O	4.5	4	7	o	1	O	Fk		1	2	13	7	34	8	3	43	o	7	7	1	0	11
P5	22-Jan-15	6.744444444	Fk	Fk05	3	17	2	1	0	0	0	0	0	0	0	1	0	1	1	-6	a	17	5	-2	pop	pop	O	4.5	4	8	o	1	O	Fk		1	2	15	7	29	8	5	43	o	8	8	2	2	11
P5	23-Jan-15	5.787777778	Fk	Fk05	3	17	4	4	0	0	0	0	0	0	0	0	0	4	0	-5	a	18	8	-1	pop	pop	O	4.5	4	6	o	1	O	Fk		1	2	9	7	24	8	6	32	o	6	6	2	1	11
P5	24-Jan-15	6.258888889	Fk	Fk05	3	17	5	4	0	0	0	0	0	0	0	1	0	4	1	-4	b	19	14	0	pop	pop	O	4.5	4	7	o	1	O	Fk		1	2	13	7	25	8	6	48	o	7	7	4	4	11
P5	25-Jan-15	5.820277778	Fk	Fk05	3	17	1	1	0	0	0	0	0	0	0	0	0	1	0	-3	b	20	6	1	post	non	O	4.5	4	6	o	1	O	Fk		1	2	12	7	25	7	6	38	o	8	6	4	1	11
P5	26-Jan-15	4.528055556	Fk	Fk05	3	17	4	3	1	0	0	0	0	0	0	0	0	4	0	-2	b	21	5	2	post	non	O	4.5	4	6	o	1	O	Fk		1	2	12	7	21	8	8	44	o	6	6	1	1	11
P5	27-Jan-15	6.825	Fk	Fk05	3	17	3	1	2	0	0	0	0	0	0	0	0	3	0	-1	b	22	2	3	post	non	O	4.5	4	7	o	1	O	Fk		1	3	15	7	13	7	6	31	o	8	7	1	0	11
P5	21-Feb-15	5.452777778	Fk	Fk06	3	17	0	0	0	0	0	0	0	0	0	0	0	0	0	-25	non	1	7	-23	pre	non	O	4.5	4	4	x	0	O	Sl		1	4	14	6	5	10	0	30	x	6	4	0	0	11
P5	23-Feb-15	3.365833333	Fk	Fk06	3	17	0	0	0	0	0	0	0	0	0	0	0	0	0	-23	non	3	11	-21	pre	non	O	4.5	4	3	x	0	O	Sl		1	3	8	9	16	9	0	25	x	4	3	0	0	11
P5	24-Feb-15	6.258333333	Fk	Fk06	3	17	1	1	0	0	0	0	0	0	0	0	0	1	0	-22	non	4	6	-20	pre	non	O	4.5	4	8	x	0	OX	Sl		1	4	21	9	18	9	0	41	x	6	6	1	0	11
P5	25-Feb-15	5.919722222	Fk	Fk06	3	17	1	0	0	0	0	1	0	0	0	0	0	0	1	-21	non	5	2	-19	pre	non	O	4.5	4	6	x	0	X			0	2	12	7	29	7	0	41	x	6	6	0	0	11
P5	27-Feb-15	6.529722222	Fk	Fk06	3	17	0	0	0	0	0	0	0	0	0	0	0	0	0	-19	non	7	6	-17	pre	non	O	4.5	4	2	x	0	O	Sl		1	4	7	7	6	6	0	10	x	7	2	1	0	11
P5	28-Feb-15	6.235555556	Fk	Fk06	3	17	2	2	0	0	0	0	0	0	0	0	0	2	0	-18	non	8	6	-16	pre	non	O	4.5	4	6	x	0	O	Sl		1	6	32	9	7	9	0	44	x	6	5	0	0	11
P5	01-Mar-15	7.313888889	Fk	Fk06	3	17	0	0	0	0	0	0	0	0	0	0	0	0	0	-17	non	9	11	-15	pre	non	O	4.5	4	7	x	0	O	Sl		1	5	29	7	14	10	0	49	x	9	6	4	0	11
P5	03-Mar-15	6.479166667	Fk	Fk06	3	17	1	1	0	0	0	0	0	0	0	0	0	1	0	-15	non	11	7	-13	pre	non	O	4.5	4	8	x	0	OX	Sl		1	5	36	7	12	10	0	67	x	8	8	1	0	11
P5	05-Mar-15	7.248055556	Fk	Fk06	3	17	0	0	0	0	0	0	0	0	0	0	0	0	0	-13	non	13	6	-11	pre	non	O	4.5	4	8	o	1	OX	Fk	Sl	2	5	33	8	20	10	4	61	o	8	8	0	0	11
P5	06-Mar-15	4.507222222	Fk	Fk06	3	17	1	1	0	0	0	0	0	0	0	0	0	1	0	-12	non	14	1	-10	pre	non	O	4.5	4	6	o	1	O	Fk	Sl	2	5	24	9	13	10	2	35	o	5	5	1	0	11
P5	07-Mar-15	6.283055556	Fk	Fk06	3	17	1	1	0	0	0	0	0	0	0	0	0	1	0	-11	non	15	9	-9	pre	non	O	4.5	4	7	o	1	O	Fk	Sl	2	6	39	9	16	10	2	53	o	7	7	6	1	11
P5	09-Mar-15	4.602777778	Fk	Fk06	3	17	1	0	1	0	0	0	0	0	0	0	0	1	0	-9	non	17	2	-7	pre	non	O	4.5	4	3	o	1	O	Fk	Sl	2	6	16	9	8	9	2	17	x	5	2	1	0	11
P5	10-Mar-15	6.276388889	Fk	Fk06	3	17	0	0	0	0	0	0	0	0	0	0	0	0	0	-8	a	18	0	-6	pre	non	O	4.5	4	6	o	1	OX	Fk	Sl	2	3	17	9	26	9	3	39	x	6	5	0	0	11
P5	12-Mar-15	5.720555556	Fk	Fk06	3	17	1	0	1	0	0	0	0	0	0	0	0	1	0	-6	a	20	7	-4	pre	non	O	4.5	4	6	o	1	O	Fk	Jk	2	2	12	9	29	8	4	37	x	6	6	2	0	11
P5	13-Mar-15	6.392777778	Fk	Fk06	3	17	3	2	1	0	0	0	0	0	0	0	0	3	0	-5	a	21	7	-3	pop	pop	O	4.5	4	8	o	1	O	Fk		1	4	28	9	27	8	5	47	o	8	8	4	2	11
P5	14-Mar-15	4.151111111	Fk	Fk06	3	17	1	1	0	0	0	0	0	0	0	0	0	1	0	-4	b	22	3	-2	pop	pop	O	4.5	4	5	o	1	O	Fk		1	2	8	8	22	7	5	31	o	5	5	0	0	11
P5	15-Mar-15	6.746388889	Fk	Fk06	3	17	3	3	0	0	0	0	0	0	0	0	0	3	0	-3	b	23	5	-1	pop	pop	O	4.5	4	8	o	1	O	Fk		1	3	22	8	25	7	5	44	o	8	8	1	0	11
P5	16-Mar-15	5.731666667	Fk	Fk06	3	17	4	1	3	0	0	0	0	0	0	0	0	4	0	-2	b	24	14	0	pop	pop	O	4.5	4	7	o	1	O	Fk		1	5	32	8	17	7	6	43	o	7	7	11	7	11
P5	17-Mar-15	3.858333333	Fk	Fk06	3	17	1	0	1	0	0	0	0	0	0	0	0	1	0	-1	b	25	0	1	post	non	O	4.5	4	5	o	1	O	Fk		1	2	10	3	5	4	3	16	o	5	5	0	0	11
P5	05-Apr-15	6.486944444	Fk	Fk07	3	17	0	0	0	0	0	0	0	0	0	0	0	0	0	-22	non	1	5	non	non	non	X	4.5	4	5	x	0	X			0	4	10	9	13	10	0	30	x	4	3	1	0	11
P5	07-Apr-15	7.683888889	Fk	Fk07	3	17	0	0	0	0	0	0	0	0	0	0	0	0	0	-20	non	3	3	non	non	non	X	4.5	4	6	x	0	OX	Nv		1	5	25	8	16	9	0	45	x	6	5	0	0	11
P5	10-Apr-15	6.793055556	Fk	Fk07	3	17	0	0	0	0	0	0	0	0	0	0	0	0	0	-17	non	6	4	non	non	non	X	4.5	4	5	x	0	X			0	3	12	8	17	9	0	33	x	6	4	0	0	11
P5	12-Apr-15	3.8625	Fk	Fk07	3	17	0	0	0	0	0	0	0	0	0	0	0	0	0	-15	non	8	2	non	non	non	X	4.5	4	1	x	0	X			0	3	3	5	2	6	0	6	x	0	0	0	0	11
P5	13-Apr-15	5.589444444	Fk	Fk07	3	17	1	0	1	0	0	0	0	0	0	0	0	1	0	-14	non	9	4	non	non	non	X	4.5	4	2	x	0	O	Jk		1	4	8	6	4	9	0	12	x	5	2	0	0	11
P5	14-Apr-15	6.072222222	Fk	Fk07	3	17	1	0	0	0	0	1	0	0	0	0	0	0	1	-13	non	10	8	non	non	non	X	4.5	4	7	x	0	O	Jk		1	3	17	9	32	10	0	55	x	6	6	1	0	11
P5	15-Apr-15	6.460555556	Fk	Fk07	3	17	1	0	0	0	0	0	0	0	1	0	0	0	1	-12	non	11	9	non	non	non	X	4.5	4	6	x	0	O	Jk		1	3	17	9	28	10	0	46	x	8	6	4	0	11
[truncated: 69 more columns]
