# Supplementary material for: Male bonobo mating strategies target female fertile windows despite noisy ovulatory signals during sexual swelling
Source: PLoS Biol. 2025 Dec 9;23(12):e3003503. doi: 10.1371/journal.pbio.3003503 (PMC12688130; doi:10.1371/journal.pbio.3003503)
Supplement: S1 Data — This repository contains the data and R code underlying all statistical analyses and figures presented in our study, “Male bonobo mating strategies target female fertile windows despite noisy ovulatory signals during sexual swelling.” The dataset includes daily records of female swelling status and reproductive history, hormone-based estimates of ovulation timing, and male behavior measures such as intensive following, interventions, copulations, and male–male aggression. Each raw data file CSV format is named to correspond with the relevant figure number and statistical model described in the manuscript and supplementary materials. We provide analysis-ready tables, a fully reproducible R workflow for fitting all reported models, and scripts to regenerate every main and supplementary figure. To replicate the figures and statistical analyses, users can run the R code by following the instructions provided within the script. The data and R code underlying the figures and statistical analyses can be found in the Figshare repository (https://doi.org/10.6084/m9.figshare.30403564). (ZIP) [file pbio.3003503.s008.zip › Data_Fig1D_S1FigABC_GLMM1C.csv]

Periods	Date	fl_hours	ID	es	f_age	detum_d	ms_start	ifa	flm_ox_id_num	flm_ox_id	fld_fm1	fld_fm2	no_m_day
P3	03-Oct-13	6.044444444	No	3	42	-1	18	4	1	o	No		9
P3	01-Dec-13	6.043333333	No	3	42	-16	1	4.5	1	o	No		5
P3	02-Dec-13	6.570555556	No	3	42	-15	2	4.5	1	o	No		9
P3	03-Dec-13	6.078333333	No	3	42	-14	3	4.5	1	o	No		8
P3	05-Dec-13	5.071111111	No	3	42	-12	5	4.5	1	o	No		9
P3	07-Dec-13	6.306388889	No	3	42	-10	7	4.5	1	o	No		9
P3	08-Dec-13	5.986388889	No	3	42	-9	8	4.5	1	o	No		9
P3	09-Dec-13	5.721944444	No	3	42	-8	9	4.5	1	o	No		8
P3	10-Dec-13	4.295277778	No	3	42	-7	10	4.5	1	o	No		8
P3	11-Dec-13	5.620833333	No	3	42	-6	11	4.5	1	o	No		10
P3	12-Dec-13	5.994444444	No	3	42	-5	12	4.5	1	o	No		10
P3	13-Dec-13	4.774444444	No	3	42	-4	13	4.5	1	o	No		9
P3	15-Dec-13	5.341111111	No	3	42	-2	15	4.5	1	o	No		10
P3	08-Jan-14	5.673333333	No	3	43	-8	11	4.5	1	o	No		8
P3	09-Jan-14	5.715555556	No	3	43	-7	12	4.5	1	o	No		8
P3	11-Jan-14	9.428888889	No	3	43	-5	14	4.5	1	o	No		7
P3	12-Jan-14	8.336944444	No	3	43	-4	15	4.5	1	o	No		7
P3	13-Jan-14	9.246388889	No	3	43	-3	16	4.5	1	o	No		6
P3	14-Jan-14	5.867777778	No	3	43	-2	17	4.5	1	o	No		7
P3	06-Feb-14	4.738888889	No	3	43	-3	6	4.5	1	o	No		9
P4	30-Jul-14	8.256944444	No	3	43	-16	1	5	0	x	Sl		7
P4	31-Jul-14	7.058333333	No	3	43	-15	2	5	0	x	Sl		10
P4	08-Aug-14	5.629166667	No	3	43	-7	10	5	0	x	Ot		5
P4	10-Aug-14	4.8575	No	3	43	-5	12	5	1	o	No		9
P4	11-Aug-14	5.314444444	No	3	43	-4	13	5	1	o	No		9
P4	12-Aug-14	5.474722222	No	3	43	-3	14	5	1	o	No		10
P4	03-Sep-14	5.681388889	No	3	43	-8	1	-1	0	x	Jk		10
P3	03-Oct-13	6.044444444	Ki	3	39	-1	11	-0.5	0	x	No		9
P4	27-Aug-14	7.413888889	Ki	3	40	-3	1	0.5	0	x	Fk		10
P4	28-Aug-14	6.336944444	Ki	3	40	-2	2	0.5	0	x	Fk		10
P5	28-Feb-15	6.235555556	Ki	3	41	-41	1	1	0	x	Sl		9
P5	01-Mar-15	7.313888889	Ki	3	41	-40	2	1	0	x	Sl		10
P5	03-Mar-15	6.479166667	Ki	3	41	-38	4	1	0	x	Sl		10
P5	05-Mar-15	7.248055556	Ki	3	41	-36	6	1	0	x	Fk	Sl	10
P5	06-Mar-15	4.507222222	Ki	3	41	-35	7	1	0	x	Fk	Sl	10
P5	07-Mar-15	6.283055556	Ki	3	41	-34	8	1	0	x	Fk	Sl	10
P5	09-Mar-15	4.602777778	Ki	3	41	-32	10	1	0	x	Fk	Sl	9
P5	10-Mar-15	6.276388889	Ki	3	41	-31	11	1	0	x	Fk	Sl	9
P5	13-Mar-15	6.392777778	Ki	3	41	-28	14	1	0	x	Fk		8
P5	15-Mar-15	6.746388889	Ki	3	41	-26	16	1	0	x	Fk		7
P5	16-Mar-15	5.731666667	Ki	3	41	-25	17	1	0	x	Fk		7
P5	07-Apr-15	7.683888889	Ki	3	41	-3	39	1	0	x	Nv		9
P5	08-Apr-15	4.301388889	Ki	3	41	-2	40	1	0	x	Nv		3
P4	30-Jul-14	8.256944444	Hs	3	31	-1	1	0	0	x	Sl		7
P5	13-Mar-15	6.392777778	Hs	3	32	-14	1	1	0	x	Fk		8
P5	14-Mar-15	4.151111111	Hs	3	32	-13	2	1	0	x	Fk		7
P5	15-Mar-15	6.746388889	Hs	3	32	-12	3	1	0	x	Fk		7
P5	16-Mar-15	5.731666667	Hs	3	32	-11	4	1	0	x	Fk		7
P3	03-Oct-13	6.044444444	Yk	3	30	-4	12	-0.5	0	x	No		9
P3	18-Nov-13	6.009722222	Yk	3	30	-8	12	-0.5	1	o	Yk		10
P4	28-Aug-14	6.336944444	Yk	3	31	-2	1	0	0	x	Fk		10
P5	21-Feb-15	5.452777778	Yk	3	32	-17	4	0.5	0	x	Sl		10
P5	24-Feb-15	6.258333333	Yk	3	32	-14	7	0.5	0	x	Sl		9
P5	27-Feb-15	6.529722222	Yk	3	32	-11	10	0.5	0	x	Sl		6
P5	28-Feb-15	6.235555556	Yk	3	32	-10	11	0.5	0	x	Sl		9
P5	01-Mar-15	7.313888889	Yk	3	32	-9	12	0.5	0	x	Sl		10
P5	03-Mar-15	6.479166667	Yk	3	32	-7	14	0.5	0	x	Sl		10
P5	05-Mar-15	7.248055556	Yk	3	32	-5	16	0.5	0	x	Fk	Sl	10
P5	06-Mar-15	4.507222222	Yk	3	32	-4	17	0.5	0	x	Fk	Sl	10
P5	07-Mar-15	6.283055556	Yk	3	32	-3	18	0.5	0	x	Fk	Sl	10
P5	09-Mar-15	4.602777778	Yk	3	32	-1	20	0.5	0	x	Fk	Sl	9
P5	16-Mar-15	5.731666667	Yk	3	32	-14	1	0.5	0	x	Fk		7
P3	03-Oct-13	6.044444444	Jk	3	25	-10	17	1.5	0	x	No		9
P3	18-Nov-13	6.009722222	Jk	3	25	-38	1	1.5	0	x	Yk		10
P3	02-Dec-13	6.570555556	Jk	3	25	-24	15	1.5	0	x	No		9
P3	03-Dec-13	6.078333333	Jk	3	25	-23	16	1.5	0	x	No		8
P3	05-Dec-13	5.071111111	Jk	3	25	-21	18	1.5	0	x	No		9
P3	07-Dec-13	6.306388889	Jk	3	25	-19	20	1.5	0	x	No		9
P3	08-Dec-13	5.986388889	Jk	3	25	-18	21	1.5	0	x	No		9
P3	09-Dec-13	5.721944444	Jk	3	25	-17	22	1.5	0	x	No		8
P3	10-Dec-13	4.295277778	Jk	3	25	-16	23	1.5	0	x	No		8
P3	11-Dec-13	5.620833333	Jk	3	25	-15	24	1.5	0	x	No		10
P3	12-Dec-13	5.994444444	Jk	3	25	-14	25	1.5	0	x	No		10
P3	13-Dec-13	4.774444444	Jk	3	25	-13	26	1.5	0	x	No		9
P3	15-Dec-13	5.341111111	Jk	3	25	-11	28	1.5	0	x	No		10
P3	06-Feb-14	4.738888889	Jk	3	26	-13	2	2	0	x	No		9
P4	10-Aug-14	4.8575	Jk	3	26	-26	2	2.5	0	x	No		9
P4	11-Aug-14	5.314444444	Jk	3	26	-25	3	2.5	0	x	No		9
P4	12-Aug-14	5.474722222	Jk	3	26	-24	4	2.5	0	x	No		10
P4	18-Aug-14	6.208333333	Jk	3	26	-18	10	2.5	0	x	Ot		10
P4	19-Aug-14	7.015277778	Jk	3	26	-17	11	2.5	0	x	Ot		10
P4	20-Aug-14	6.756666667	Jk	3	26	-16	12	2.5	0	x	Fk		10
P4	22-Aug-14	6.846666667	Jk	3	26	-14	14	2.5	0	x	Fk		10
P4	24-Aug-14	6.335277778	Jk	3	26	-12	16	2.5	0	x	Fk		10
P4	25-Aug-14	6.180833333	Jk	3	26	-11	17	2.5	0	x	Fk		10
P4	26-Aug-14	7.9675	Jk	3	26	-10	18	2.5	0	x	Fk		10
P4	27-Aug-14	7.413888889	Jk	3	26	-9	19	2.5	0	x	Fk		10
P4	28-Aug-14	6.336944444	Jk	3	26	-8	20	2.5	0	x	Fk		10
P4	03-Sep-14	5.681388889	Jk	3	26	-2	26	2.5	1	o	Jk		10
P5	21-Jan-15	6.115555556	Jk	3	27	-19	2	3	0	x	Fk		8
P5	22-Jan-15	6.744444444	Jk	3	27	-18	3	3	0	x	Fk		8
P5	23-Jan-15	5.787777778	Jk	3	27	-17	4	3	0	x	Fk		8
P5	24-Jan-15	6.258888889	Jk	3	27	-16	5	3	0	x	Fk		8
P5	25-Jan-15	5.820277778	Jk	3	27	-15	6	3	0	x	Fk		7
P5	26-Jan-15	4.528055556	Jk	3	27	-14	7	3	0	x	Fk		8
P5	27-Jan-15	6.825	Jk	3	27	-13	8	3	0	x	Fk		7
P5	04-Feb-15	5.876666667	Jk	3	27	-5	16	3	1	o	Jk		10
P5	06-Feb-15	5.798055556	Jk	3	27	-3	18	3	1	o	Jk		10
P5	07-Feb-15	6.576666667	Jk	3	27	-2	19	3	1	o	Jk		10
P5	08-Feb-15	5.004444444	Jk	3	27	-1	20	3	1	o	JK		10
P5	27-Feb-15	6.529722222	Jk	3	27	-15	1	3	0	x	Sl		6
P5	28-Feb-15	6.235555556	Jk	3	27	-14	2	3	0	x	Sl		9
P5	01-Mar-15	7.313888889	Jk	3	27	-13	3	3	0	x	Sl		10
P5	03-Mar-15	6.479166667	Jk	3	27	-11	5	3	0	x	Sl		10
P5	05-Mar-15	7.248055556	Jk	3	27	-9	7	3	0	x	Fk	Sl	10
P5	06-Mar-15	4.507222222	Jk	3	27	-8	8	3	0	x	Fk	Sl	10
P5	07-Mar-15	6.283055556	Jk	3	27	-7	9	3	0	x	Fk	Sl	10
P5	09-Mar-15	4.602777778	Jk	3	27	-5	11	3	0	x	Fk	Sl	9
P5	10-Mar-15	6.276388889	Jk	3	27	-4	12	3	0	x	Fk	Sl	9
P5	12-Mar-15	5.720555556	Jk	3	27	-2	14	3	1	o	Fk	Jk	8
P5	13-Mar-15	6.392777778	Jk	3	27	-1	15	3	0	x	Fk		8
P5	07-Apr-15	7.683888889	Jk	3	27	-17	5	3	0	x	Nv		9
P5	13-Apr-15	5.589444444	Jk	3	27	-11	11	3	1	o	Jk		9
P5	14-Apr-15	6.072222222	Jk	3	27	-10	12	3	1	o	Jk		10
P5	15-Apr-15	6.460555556	Jk	3	27	-9	13	3	1	o	Jk		10
P3	03-Oct-13	6.044444444	Sl	3	22	-4	4	1.5	0	x	No		9
P3	18-Nov-13	6.009722222	Sl	3	22	-34	1	1.5	0	x	Yk		10
P3	01-Dec-13	6.043333333	Sl	3	22	-21	14	1.5	0	x	No		5
P3	02-Dec-13	6.570555556	Sl	3	22	-20	15	1.5	0	x	No		9
P3	03-Dec-13	6.078333333	Sl	3	22	-19	16	1.5	0	x	No		8
P3	05-Dec-13	5.071111111	Sl	3	22	-17	18	1.5	0	x	No		9
P3	07-Dec-13	6.306388889	Sl	3	22	-15	20	1.5	0	x	No		9
P3	08-Dec-13	5.986388889	Sl	3	22	-14	21	1.5	0	x	No		9
P3	09-Dec-13	5.721944444	Sl	3	22	-13	22	1.5	0	x	No		8
P3	10-Dec-13	4.295277778	Sl	3	22	-12	23	1.5	0	x	No		8
P3	11-Dec-13	5.620833333	Sl	3	22	-11	24	2	0	x	No		10
P3	12-Dec-13	5.994444444	Sl	3	22	-10	25	2	0	x	No		10
P3	13-Dec-13	4.774444444	Sl	3	22	-9	26	2	0	x	No		9
P3	15-Dec-13	5.341111111	Sl	3	22	-7	28	2	0	x	No		10
P3	11-Jan-14	9.428888889	Sl	3	23	-11	1	2	0	x	No		7
P3	12-Jan-14	8.336944444	Sl	3	23	-10	2	2	0	x	No		7
P3	13-Jan-14	9.246388889	Sl	3	23	-9	3	2	0	x	No		6
P3	14-Jan-14	5.867777778	Sl	3	23	-8	4	2	0	x	No		7
P3	16-Jan-14	9.103888889	Sl	3	23	-6	6	2	0	x	Fk		7
P3	17-Jan-14	6.229166667	Sl	3	23	-5	7	2	0	x	Fk		7
P3	19-Jan-14	4.666666667	Sl	3	23	-3	9	2	0	x	Fk		7
P3	20-Jan-14	4.351944444	Sl	3	23	-2	10	2	0	x	Fk		7
P3	21-Jan-14	2.87	Sl	3	23	-1	11	2	0	x	Fk		7
P4	30-Jul-14	8.256944444	Sl	3	23	-7	61	2.5	1	o	Sl		7
P4	31-Jul-14	7.058333333	Sl	3	23	-6	62	2.5	1	o	Sl		10
P4	26-Aug-14	7.9675	Sl	3	23	-29	1	2.5	0	x	Fk		10
P4	27-Aug-14	7.413888889	Sl	3	23	-28	2	2.5	0	x	Fk		10
P4	28-Aug-14	6.336944444	Sl	3	23	-27	3	2.5	0	x	Fk		10
P4	03-Sep-14	5.681388889	Sl	3	23	-21	9	2.5	0	x	Jk		10
P5	21-Feb-15	5.452777778	Sl	3	24	-17	1	3	1	o	Sl		10
P5	23-Feb-15	3.365833333	Sl	3	24	-15	3	3	1	o	Sl		9
P5	24-Feb-15	6.258333333	Sl	3	24	-14	4	3	1	o	Sl		9
P5	27-Feb-15	6.529722222	Sl	3	24	-11	7	3	1	o	Sl		6
P5	28-Feb-15	6.235555556	Sl	3	24	-10	8	3	1	o	Sl		9
P5	03-Mar-15	6.479166667	Sl	3	24	-7	11	3	1	o	Sl		10
P5	06-Mar-15	4.507222222	Sl	3	24	-4	14	3	1	o	Fk	Sl	10
P5	07-Mar-15	6.283055556	Sl	3	24	-3	15	3	1	o	Fk	Sl	10
P5	09-Mar-15	4.602777778	Sl	3	24	-1	17	3	1	o	Fk	Sl	9
P5	07-Apr-15	7.683888889	Sl	3	24	-24	2	3	0	x	Nv		9
P5	13-Apr-15	5.589444444	Sl	3	24	-18	8	3	0	x	Jk		9
P5	14-Apr-15	6.072222222	Sl	3	24	-17	9	3	0	x	Jk		10
P5	15-Apr-15	6.460555556	Sl	3	24	-16	10	3	0	x	Jk		10
P3	03-Oct-13	6.044444444	Nv	3	18	-1	1	0	0	x	No		9
P4	18-Aug-14	6.208333333	Nv	3	19	-32	1	1	0	x	Ot		10
P4	21-Aug-14	5.270833333	Nv	3	19	-29	4	1	0	x	Fk		10
P4	22-Aug-14	6.846666667	Nv	3	19	-28	5	1	0	x	Fk		10
P4	24-Aug-14	6.335277778	Nv	3	19	-26	7	1	0	x	Fk		10
P4	25-Aug-14	6.180833333	Nv	3	19	-25	8	1	0	x	Fk		10
P4	26-Aug-14	7.9675	Nv	3	19	-24	9	1	0	x	Fk		10
P4	27-Aug-14	7.413888889	Nv	3	19	-23	10	1	0	x	Fk		10
P4	28-Aug-14	6.336944444	Nv	3	19	-22	11	1	0	x	Fk		10
P4	03-Sep-14	5.681388889	Nv	3	19	-16	17	1	0	x	Jk		10
P5	04-Feb-15	5.876666667	Nv	3	20	-64	6	1.5	0	x	Jk		10
P5	06-Feb-15	5.798055556	Nv	3	20	-62	8	1.5	0	x	Jk		10
P5	07-Feb-15	6.576666667	Nv	3	20	-61	9	1.5	0	x	Jk		10
P5	08-Feb-15	5.004444444	Nv	3	20	-60	10	1.5	0	x	JK		10
P5	21-Feb-15	5.452777778	Nv	3	20	-47	23	1.5	0	x	Sl		10
P5	23-Feb-15	3.365833333	Nv	3	20	-45	25	1.5	0	x	Sl		9
P5	24-Feb-15	6.258333333	Nv	3	20	-44	26	1.5	0	x	Sl		9
P5	28-Feb-15	6.235555556	Nv	3	20	-40	30	1.5	0	x	Sl		9
P5	01-Mar-15	7.313888889	Nv	3	20	-39	31	1.5	0	x	Sl		10
P5	05-Mar-15	7.248055556	Nv	3	20	-35	35	1.5	0	x	Fk	Sl	10
P5	07-Mar-15	6.283055556	Nv	3	20	-33	37	1.5	0	x	Fk	Sl	10
P5	09-Mar-15	4.602777778	Nv	3	20	-31	39	1.5	0	x	Fk	Sl	9
P5	16-Mar-15	5.731666667	Nv	3	20	-24	46	1.5	0	x	Fk		7
P5	17-Mar-15	3.858333333	Nv	3	20	-23	47	1.5	0	x	Fk		4
P5	07-Apr-15	7.683888889	Nv	3	20	-2	68	1.5	1	o	Nv		9
P5	08-Apr-15	4.301388889	Nv	3	20	-1	69	1.5	1	o	Nv		3
P3	03-Oct-13	6.044444444	Ot	3	16	-7	1	-0.5	0	x	No		9
P4	31-Jul-14	7.058333333	Ot	3	17	-20	1	3.5	0	x	Sl		10
P4	08-Aug-14	5.629166667	Ot	3	17	-12	9	3.5	1	o	Ot		5
P4	10-Aug-14	4.8575	Ot	3	17	-10	11	3.5	0	x	No		9
P4	18-Aug-14	6.208333333	Ot	3	17	-2	19	3.5	1	o	Ot		10
P4	19-Aug-14	7.015277778	Ot	3	17	-1	20	3.5	1	o	Ot		10
P4	03-Sep-14	5.681388889	Ot	3	17	-7	1	-1	0	x	Jk		10
P3	03-Oct-13	6.044444444	Fk	3	15	-10	4	2.5	0	x	No		9
P3	02-Dec-13	6.570555556	Fk	3	15	-12	13	2.5	0	x	No		9
P3	03-Dec-13	6.078333333	Fk	3	15	-11	14	2.5	0	x	No		8
P3	05-Dec-13	5.071111111	Fk	3	15	-9	16	2.5	0	x	No		9
P3	07-Dec-13	6.306388889	Fk	3	15	-7	18	2.5	0	x	No		9
P3	08-Dec-13	5.986388889	Fk	3	15	-6	19	2.5	0	x	No		9
P3	11-Dec-13	5.620833333	Fk	3	15	-3	22	2.5	0	x	No		10
P3	12-Dec-13	5.994444444	Fk	3	15	-2	23	2.5	0	x	No		10
P3	13-Dec-13	4.774444444	Fk	3	15	-1	24	2.5	0	x	No		9
P3	08-Jan-14	5.673333333	Fk	3	16	-14	11	3	0	x	No		8
P3	09-Jan-14	5.715555556	Fk	3	16	-13	12	3	0	x	No		8
P3	11-Jan-14	9.428888889	Fk	3	16	-11	14	3	0	x	No		7
P3	12-Jan-14	8.336944444	Fk	3	16	-10	15	3	0	x	No		7
P3	13-Jan-14	9.246388889	Fk	3	16	-9	16	3	0	x	No		6
P3	14-Jan-14	5.867777778	Fk	3	16	-8	17	3	0	x	No		7
P3	16-Jan-14	9.103888889	Fk	3	16	-6	19	3	1	o	Fk		7
P3	17-Jan-14	6.229166667	Fk	3	16	-5	20	3	1	o	Fk		7
P3	19-Jan-14	4.666666667	Fk	3	16	-3	22	3	1	o	Fk		7
P3	20-Jan-14	4.351944444	Fk	3	16	-2	23	3	1	o	Fk		7
P3	21-Jan-14	2.87	Fk	3	16	-1	24	3	1	o	Fk		7
P4	12-Aug-14	5.474722222	Fk	3	16	-17	1	3.5	0	x	No		10
P4	18-Aug-14	6.208333333	Fk	3	16	-11	7	3.5	0	x	Ot		10
P4	19-Aug-14	7.015277778	Fk	3	16	-10	8	3.5	0	x	Ot		10
P4	20-Aug-14	6.756666667	Fk	3	16	-9	9	3.5	1	o	Fk		10
P4	21-Aug-14	5.270833333	Fk	3	16	-8	10	3.5	1	o	Fk		10
P4	22-Aug-14	6.846666667	Fk	3	16	-7	11	3.5	1	o	Fk		10
P4	24-Aug-14	6.335277778	Fk	3	16	-5	13	3.5	1	o	Fk		10
P4	25-Aug-14	6.180833333	Fk	3	16	-4	14	3.5	1	o	Fk		10
P4	26-Aug-14	7.9675	Fk	3	16	-3	15	3.5	1	o	Fk		10
P4	27-Aug-14	7.413888889	Fk	3	16	-2	16	3.5	1	o	Fk		10
P4	28-Aug-14	6.336944444	Fk	3	16	-1	17	3.5	1	o	Fk		10
P5	21-Jan-15	6.115555556	Fk	3	17	-7	16	4	1	o	Fk		8
P5	22-Jan-15	6.744444444	Fk	3	17	-6	17	4	1	o	Fk		8
P5	23-Jan-15	5.787777778	Fk	3	17	-5	18	4	1	o	Fk		8
P5	24-Jan-15	6.258888889	Fk	3	17	-4	19	4	1	o	Fk		8
P5	25-Jan-15	5.820277778	Fk	3	17	-3	20	4	1	o	Fk		7
P5	26-Jan-15	4.528055556	Fk	3	17	-2	21	4	1	o	Fk		8
P5	27-Jan-15	6.825	Fk	3	17	-1	22	4	1	o	Fk		7
P5	21-Feb-15	5.452777778	Fk	3	17	-25	1	4	0	x	Sl		10
P5	23-Feb-15	3.365833333	Fk	3	17	-23	3	4	0	x	Sl		9
P5	24-Feb-15	6.258333333	Fk	3	17	-22	4	4	0	x	Sl		9
P5	27-Feb-15	6.529722222	Fk	3	17	-19	7	4	0	x	Sl		6
P5	28-Feb-15	6.235555556	Fk	3	17	-18	8	4	0	x	Sl		9
P5	01-Mar-15	7.313888889	Fk	3	17	-17	9	4	0	x	Sl		10
P5	03-Mar-15	6.479166667	Fk	3	17	-15	11	4	0	x	Sl		10
P5	05-Mar-15	7.248055556	Fk	3	17	-13	13	4	1	o	Fk	Sl	10
P5	06-Mar-15	4.507222222	Fk	3	17	-12	14	4	1	o	Fk	Sl	10
P5	07-Mar-15	6.283055556	Fk	3	17	-11	15	4	1	o	Fk	Sl	10
P5	09-Mar-15	4.602777778	Fk	3	17	-9	17	4	1	o	Fk	Sl	9
P5	10-Mar-15	6.276388889	Fk	3	17	-8	18	4	1	o	Fk	Sl	9
P5	12-Mar-15	5.720555556	Fk	3	17	-6	20	4	1	o	Fk	Jk	8
P5	13-Mar-15	6.392777778	Fk	3	17	-5	21	4	1	o	Fk		8
P5	14-Mar-15	4.151111111	Fk	3	17	-4	22	4	1	o	Fk		7
P5	15-Mar-15	6.746388889	Fk	3	17	-3	23	4	1	o	Fk		7
P5	16-Mar-15	5.731666667	Fk	3	17	-2	24	4	1	o	Fk		7
P5	17-Mar-15	3.858333333	Fk	3	17	-1	25	4	1	o	Fk		4
P5	07-Apr-15	7.683888889	Fk	3	17	-20	3	4	0	x	Nv		9
P5	13-Apr-15	5.589444444	Fk	3	17	-14	9	4	0	x	Jk		9
P5	14-Apr-15	6.072222222	Fk	3	17	-13	10	4	0	x	Jk		10
P5	15-Apr-15	6.460555556	Fk	3	17	-12	11	4	0	x	Jk		10
