# Supplementary material for: Male bonobo mating strategies target female fertile windows despite noisy ovulatory signals during sexual swelling
Source: PLoS Biol. 2025 Dec 9;23(12):e3003503. doi: 10.1371/journal.pbio.3003503 (PMC12688130; doi:10.1371/journal.pbio.3003503)
Supplement: S1 Data — This repository contains the data and R code underlying all statistical analyses and figures presented in our study, “Male bonobo mating strategies target female fertile windows despite noisy ovulatory signals during sexual swelling.” The dataset includes daily records of female swelling status and reproductive history, hormone-based estimates of ovulation timing, and male behavior measures such as intensive following, interventions, copulations, and male–male aggression. Each raw data file CSV format is named to correspond with the relevant figure number and statistical model described in the manuscript and supplementary materials. We provide analysis-ready tables, a fully reproducible R workflow for fitting all reported models, and scripts to regenerate every main and supplementary figure. To replicate the figures and statistical analyses, users can run the R code by following the instructions provided within the script. The data and R code underlying the figures and statistical analyses can be found in the Figshare repository (https://doi.org/10.6084/m9.figshare.30403564). (ZIP) [file pbio.3003503.s008.zip › Data_Fig1E_Fig2CD.csv]

Periods	Date	fl_hours	ID	es	f_age	no_cp	cp_1st	cp_2nd	cp_3rd	cp_4th	cp_5th	cp_6th	cp_7th	cp_8th	cp_9th	cp_10th	cp_high	cp_low	detum_d	detum_st	t_ago	ovul_d	pop	pop_ox	infant_age	ifa	obs_hour	flm_ox_id	flm_ox_id_num	FLM_day	fld_fm1	fld_fm2	flm_female_day	no_fms_day	no_fms_party	no_females_day	no_f_party_no_fms	no_m_day	flm_day	no_male_party	1st_flm	pc_1st	obsto_1	ago_1_p	mg_1	age_1st	ago_1st	2nd_flm	pc_2nd
P3	2013-Dec-01	6.043333333	No	3	42	4	0	2	2	0	0	0	0	0	0	0	4	0	-16	1	0	-13	pre	non	5	4.5	7	o	1	OX	No		1	2	14	5	21	5	1	35	x	0	0	0	0	12	0	o	7
P3	2013-Dec-02	6.570555556	No	3	42	2	1	1	0	0	0	0	0	0	0	0	2	0	-15	2	2	-12	pre	non	5	4.5	8	o	1	O	No		1	4	25	9	22	9	4	42	o	5	5	1	0	12	1	o	8
P3	2013-Dec-03	6.078333333	No	3	42	0	0	0	0	0	0	0	0	0	0	0	0	0	-14	3	5	-11	pre	non	5	4.5	5	o	1	O	No		1	4	17	8	10	8	2	28	o	6	5	5	1	12	5	x	2
P3	2013-Dec-05	5.071111111	No	3	42	0	0	0	0	0	0	0	0	0	0	0	0	0	-12	5	7	-9	pre	non	5	4.5	6	o	1	OX	No		1	4	22	9	21	9	1	37	o	5	5	4	0	12	4	x	5
P3	2013-Dec-07	6.306388889	No	3	42	0	0	0	0	0	0	0	0	0	0	0	0	0	-10	7	4	-7	pre	non	5	4.5	6	o	1	OX	No		1	5	28	9	18	9	1	38	o	5	5	2	0	12	2	x	6
P3	2013-Dec-08	5.986388889	No	3	42	0	0	0	0	0	0	0	0	0	0	0	0	0	-9	8	7	-6	pre	non	5	4.5	6	o	1	OX	No		1	5	23	9	18	9	4	40	o	6	6	2	0	12	2	o	6
P3	2013-Dec-09	5.721944444	No	3	42	0	0	0	0	0	0	0	0	0	0	0	0	0	-8	9	6	-5	pre	non	5	4.5	7	o	1	O	No		1	3	18	6	14	8	6	38	o	6	6	2	0	12	2	o	6
P3	2013-Dec-10	4.295277778	No	3	42	1	0	1	0	0	0	0	0	0	0	0	1	0	-7	10	1	-4	pre	non	5	4.5	4	o	1	O	No		1	3	12	6	10	8	5	25	o	5	4	1	0	12	1	o	4
P3	2013-Dec-11	5.620833333	No	3	42	0	0	0	0	0	0	0	0	0	0	0	0	0	-6	11	7	-3	pop	pop	5	4.5	7	o	1	O	No		1	4	22	9	24	10	5	42	o	6	6	1	0	12	1	o	7
P3	2013-Dec-12	5.994444444	No	3	42	0	0	0	0	0	0	0	0	0	0	0	0	0	-5	12	2	-2	pop	pop	5	4.5	5	o	1	O	No		1	4	16	9	22	10	4	39	o	6	5	0	0	12	0	o	6
P3	2013-Dec-13	4.774444444	No	3	42	0	0	0	0	0	0	0	0	0	0	0	0	0	-4	13	1	-1	pop	pop	5	4.5	4	o	1	O	No		1	4	14	9	14	9	3	28	o	4	4	0	0	12	0	o	5
P3	2013-Dec-15	5.341111111	No	3	42	3	0	1	2	0	0	0	0	0	0	0	3	0	-2	15	4	1	post	non	5	4.5	6	o	1	O	No		1	4	22	9	17	10	2	32	o	4	3	0	0	12	0	o	7
P3	2013-Dec-16	6.019166667	No	3	42	0	0	0	0	0	0	0	0	0	0	0	0	0	-1	16	5	2	post	non	5	4.5	7	x	0	X			0	4	28	9	32	10	0	51	x	7	7	3	1	12	3	x	6
P3	2013-Dec-17	4.895277778	No	2	42	0	0	0	0	0	0	0	0	0	0	0	0	0	0	17	4	3	not_pop	non	5	4.5	4	x	0	X			0	3	10	9	16	10	0	30	x	5	3	3	0	12	3	x	6
P3	2013-Dec-19	6.200833333	No	2	42	0	0	0	0	0	0	0	0	0	0	0	0	0	2	19	7	5	not_pop	non	5	4.5	2	x	0	x			0	3	5	9	10	10	0	14	x	6	1	1	0	12	1	x	6
P3	2013-Dec-29	5.605833333	No	3	42	0	0	0	0	0	0	0	0	0	0	0	0	0	-18	1	2	-16	pre	non	5	4.5	5	x	0	x			0	2	8	9	17	8	0	18	x	5	5	1	0	12	1	x	0
P3	2013-Dec-30	5.913611111	No	3	42	1	0	0	0	0	0	0	0	0	1	0	0	1	-17	2	15	-15	pre	non	5	4.5	5	x	0	x			0	1	5	9	30	10	0	39	x	5	4	7	0	12	9	x	5
P3	2013-Dec-31	3.6125	No	3	42	0	0	0	0	0	0	0	0	0	0	0	0	0	-16	3	4	-14	pre	non	5	4.5	3	x	0	x			0	2	6	9	17	9	0	18	x	4	2	1	0	12	2	x	3
P3	2014-Jan-06	4.168611111	No	3	43	0	0	0	0	0	0	0	0	0	0	0	0	0	-10	9	0	-8	pre	non	5	4.5	5	x	0	x			0	1	5	3	6	3	0	12	x	5	5	0	0	13	0	x	0
P3	2014-Jan-08	5.673333333	No	3	43	6	0	0	5	0	0	0	0	0	0	1	5	0	-8	11	3	-6	pre	non	5	4.5	6	o	1	OX	No		1	2	12	6	18	8	2	28	x	0	0	0	0	13	0	x	3
P3	2014-Jan-09	5.715555556	No	3	43	1	0	0	1	0	0	0	0	0	0	0	1	0	-7	12	7	-5	pre	non	5	4.5	6	o	1	O	No		1	2	12	6	18	8	2	44	x	0	0	0	0	13	0	x	6
P3	2014-Jan-11	9.428888889	No	3	43	5	0	0	5	0	0	0	0	0	0	0	5	0	-5	14	7	-3	pop	pop	5	4.5	11	o	1	O	No		1	3	32	4	9	7	5	62	x	0	0	0	0	13	0	o	10
P3	2014-Jan-12	8.336944444	No	3	43	2	0	0	2	0	0	0	0	0	0	0	2	0	-4	15	9	-2	pop	pop	5	4.5	10	o	1	O	No		1	3	29	4	9	7	3	59	x	0	0	0	0	13	0	o	8
P3	2014-Jan-13	9.246388889	No	3	43	3	0	0	3	0	0	0	0	0	0	0	3	0	-3	16	7	-1	pop	pop	5	4.5	10	o	1	O	No		1	3	29	4	8	6	5	54	x	0	0	0	0	13	0	o	10
P3	2014-Jan-14	5.867777778	No	3	43	0	0	0	0	0	0	0	0	0	0	0	0	0	-2	17	5	0	pop	pop	5	4.5	7	o	1	O	No		1	3	21	4	6	7	4	38	x	0	0	0	0	13	0	o	7
P3	2014-Jan-16	9.103888889	No	2	43	0	0	0	0	0	0	0	0	0	0	0	0	0	0	19	16	2	not_pop	non	5	4.5	9	x	0	O	Fk		1	2	17	4	15	7	0	54	x	0	0	0	0	13	0	x	10
P3	2014-Jan-17	6.229166667	No	2	43	0	0	0	0	0	0	0	0	0	0	0	0	0	1	20	5	3	not_pop	non	5	4.5	7	x	0	OX	Fk		1	2	13	4	13	7	0	39	x	0	0	0	0	13	0	x	7
P3	2014-Jan-18	5.906388889	No	2	43	0	0	0	0	0	0	0	0	0	0	0	0	0	2	21	2	4	not_pop	non	5	4.5	3	x	0	X			0	2	6	4	4	7	0	15	x	0	0	0	0	13	0	x	6
P3	2014-Jan-19	4.666666667	No	2	43	0	0	0	0	0	0	0	0	0	0	0	0	0	3	22	4	5	not_pop	non	5	4.5	5	x	0	O	Fk		1	2	10	4	10	7	0	29	x	0	0	0	0	13	0	x	4
P4	2014-Jul-30	8.256944444	No	3	43	0	0	0	0	0	0	0	0	0	0	0	0	0	-16	1	4	-14	pre	non	5.5	5	7	x	0	OX	Sl		1	3	19	9	22	7	0	33	x	7	7	2	0	11	2	x	6
P4	2014-Jul-31	7.058333333	No	3	43	0	0	0	0	0	0	0	0	0	0	0	0	0	-15	2	4	-13	pre	non	5.5	5	6	x	0	OX	Sl		1	3	15	9	20	10	0	37	x	6	5	1	0	11	1	x	6
P4	2014-Aug-02	8.298333333	No	3	43	0	0	0	0	0	0	0	0	0	0	0	0	0	-13	4	2	-11	pre	non	5.5	5	7	x	0	X			0	3	20	7	23	7	0	33	x	8	7	2	0	11	2	x	9
P4	2014-Aug-03	6.0125	No	3	43	0	0	0	0	0	0	0	0	0	0	0	0	0	-12	5	2	-10	pre	non	5.5	5	4	x	0	X			0	3	12	7	8	7	0	16	x	3	3	0	0	11	0	x	5
P4	2014-Aug-04	3.854722222	No	3	43	0	0	0	0	0	0	0	0	0	0	0	0	0	-11	6	0	-9	pre	non	5.5	5	4	x	0	X			0	3	12	7	15	5	0	15	x	4	4	0	0	11	0	x	0
P4	2014-Aug-06	5.254722222	No	3	43	0	0	0	0	0	0	0	0	0	0	0	0	0	-9	8	0	-7	pre	non	5.5	5	5	x	0	X			0	1	5	7	27	5	0	13	x	3	3	0	0	11	0	x	0
P4	2014-Aug-07	5.7875	No	3	43	1	0	0	0	0	0	0	0	0	1	0	0	1	-8	9	4	-6	pre	non	5.5	5	6	x	0	X			0	2	11	7	22	5	0	14	x	5	5	2	0	11	2	x	0
P4	2014-Aug-08	5.629166667	No	3	43	0	0	0	0	0	0	0	0	0	0	0	0	0	-7	10	1	-5	pre	non	5.5	5	6	x	0	OX	Ot		1	2	12	7	28	5	0	27	x	6	6	0	0	11	0	x	0
P4	2014-Aug-10	4.8575	No	3	43	5	0	0	0	0	0	0	0	0	5	0	0	5	-5	12	5	-3	pop	pop	5.5	5	5	o	1	OX	No		1	3	10	8	15	9	2	20	x	1	1	1	0	11	1	x	2
P4	2014-Aug-11	5.314444444	No	3	43	1	0	0	0	0	0	0	0	0	1	0	0	1	-4	13	1	-2	pop	pop	5.5	5	6	o	1	O	No		1	2	11	8	21	9	4	27	x	1	1	0	0	11	0	x	1
P4	2014-Aug-12	5.474722222	No	3	43	0	0	0	0	0	0	0	0	0	0	0	0	0	-3	14	8	-1	pop	pop	5.5	5	5	o	1	OX	No		1	3	9	9	23	10	2	37	o	4	4	0	0	11	0	x	6
P4	2014-Aug-14	8.086666667	No	3	43	2	0	1	0	0	0	1	0	0	0	0	1	1	-1	16	7	1	post	non	5.5	5	9	x	0	x			0	4	31	9	35	10	0	63	x	7	7	4	0	11	4	x	8
P4	2014-Aug-15	6.292222222	No	2	43	0	0	0	0	0	0	0	0	0	0	0	0	0	0	17	10	2	not_pop	non	5.5	5	7	x	0	X			0	3	16	9	30	10	0	42	x	5	5	1	0	11	1	x	6
P4	2014-Aug-16	7.867777778	No	2	43	0	0	0	0	0	0	0	0	0	0	0	0	0	1	18	3	3	not_pop	non	5.5	5	8	x	0	X			0	3	24	9	36	10	0	55	x	6	6	0	0	11	0	x	7
P4	2014-Aug-17	6.25	No	2	43	0	0	0	0	0	0	0	0	0	0	0	0	0	2	19	4	4	not_pop	non	5.5	5	5	x	0	X			0	3	12	9	21	10	0	37	x	7	5	1	0	11	2	x	6
P4	2014-Aug-18	6.208333333	No	2	43	0	0	0	0	0	0	0	0	0	0	0	0	0	3	20	1	5	not_pop	non	5.5	5	3	x	0	O	Ot		1	4	10	9	14	10	0	17	x	6	2	0	0	11	0	x	6
P3	2013-Nov-18	6.009722222	Jk	3	25	5	0	0	3	0	0	0	0	0	0	2	3	0	-38	1	4	-34	pre	non	2	1.5	6	x	0	OX	Yk		1	3	18	8	19	10	0	34	x	6	5	3	0	12	3	x	6
P3	2013-Nov-19	6.707777778	Jk	3	25	0	0	0	0	0	0	0	0	0	0	0	0	0	-37	2	4	-33	pre	non	2	1.5	7	x	0	x			0	2	14	8	39	10	0	56	x	6	5	0	0	12	0	x	7
P3	2013-Nov-20	5.866944444	Jk	3	25	0	0	0	0	0	0	0	0	0	0	0	0	0	-36	3	1	-32	pre	non	2	1.5	3	x	0	x			0	4	10	8	7	10	0	18	x	4	3	0	0	12	0	x	3
P3	2013-Nov-21	2.351111111	Jk	3	25	0	0	0	0	0	0	0	0	0	0	0	0	0	-35	4	0	-31	pre	non	2	1.5	3	x	0	x			0	4	10	8	10	7	0	11	x	3	3	0	0	12	0	x	0
P3	2013-Nov-22	6.182222222	Jk	3	25	0	0	0	0	0	0	0	0	0	0	0	0	0	-34	5	0	-30	pre	non	2	1.5	4	x	0	x			0	5	16	8	9	10	0	23	x	5	3	0	0	12	0	x	5
P3	2013-Nov-24	6.031111111	Jk	3	25	1	0	0	1	0	0	0	0	0	0	0	1	0	-32	7	8	-28	pre	non	2	1.5	6	x	0	X	Zn		1	5	22	7	6	9	0	40	x	6	6	1	0	12	1	x	3
P3	2013-Nov-25	5.825	Jk	3	25	0	0	0	0	0	0	0	0	0	0	0	0	0	-31	8	1	-27	pre	non	2	1.5	6	x	0	X			0	5	23	7	7	8	0	31	x	6	6	1	0	12	1	x	5
P3	2013-Nov-26	6.075277778	Jk	3	25	0	0	0	0	0	0	0	0	0	0	0	0	0	-30	9	0	-26	pre	non	2	1.5	6	x	0	x			0	3	16	8	25	8	0	31	x	7	6	0	0	12	0	x	7
P3	2013-Nov-28	9.842222222	Jk	3	25	0	0	0	0	0	0	0	0	0	0	0	0	0	-28	11	0	-24	pre	non	2	1.5	9	x	0	x			0	3	21	8	24	9	0	37	x	10	9	0	0	12	0	x	3
P3	2013-Dec-02	6.570555556	Jk	3	25	4	0	0	4	0	0	0	0	0	0	0	4	0	-24	15	2	-20	pre	non	2	1.5	5	x	0	O	No		1	4	20	9	19	9	0	36	x	5	5	1	0	12	1	x	8
P3	2013-Dec-03	6.078333333	Jk	3	25	1	0	0	0	0	0	0	0	0	0	1	0	0	-23	16	5	-19	pre	non	2	1.5	4	x	0	O	No		1	4	13	8	10	8	0	22	x	6	3	3	0	12	5	x	2
P3	2013-Dec-05	5.071111111	Jk	3	25	3	0	0	3	0	0	0	0	0	0	0	3	0	-21	18	7	-17	pre	non	2	1.5	4	x	0	OX	No		1	4	16	9	13	9	0	22	x	5	3	2	0	12	4	x	5
P3	2013-Dec-07	6.306388889	Jk	3	25	6	0	1	5	0	0	0	0	0	0	0	6	0	-19	20	4	-15	pre	non	2	1.5	6	x	0	OX	No		1	5	28	9	18	9	0	38	x	5	5	2	0	12	2	x	6
P3	2013-Dec-08	5.986388889	Jk	3	25	0	0	0	0	0	0	0	0	0	0	0	0	0	-18	21	7	-14	pre	non	2	1.5	6	x	0	OX	No		1	5	23	9	18	9	0	40	x	6	6	2	0	12	2	x	6
P3	2013-Dec-09	5.721944444	Jk	3	25	4	0	0	0	0	2	0	0	0	0	2	0	2	-17	22	6	-13	pre	non	2	1.5	6	x	0	O	No		1	3	17	6	12	8	0	33	x	6	5	2	0	12	2	x	6
P3	2013-Dec-10	4.295277778	Jk	3	25	1	0	0	0	0	0	0	0	0	0	1	0	0	-16	23	1	-12	pre	non	2	1.5	5	x	0	O	No		1	3	14	6	12	8	0	29	x	5	5	1	0	12	1	x	4
P3	2013-Dec-11	5.620833333	Jk	3	25	0	0	0	0	0	0	0	0	0	0	0	0	0	-15	24	7	-11	pre	non	2	1.5	7	x	0	O	No		1	4	22	9	24	10	0	42	x	6	6	1	0	12	1	x	7
P3	2013-Dec-12	5.994444444	Jk	3	25	0	0	0	0	0	0	0	0	0	0	0	0	0	-14	25	2	-10	pre	non	2	1.5	5	x	0	O	No		1	4	17	9	22	10	0	38	x	6	5	0	0	12	0	x	6
P3	2013-Dec-13	4.774444444	Jk	3	25	0	0	0	0	0	0	0	0	0	0	0	0	0	-13	26	1	-9	pre	non	2	1.5	5	x	0	O	No		1	4	17	9	19	9	0	35	x	4	4	0	0	12	0	x	5
P3	2013-Dec-15	5.341111111	Jk	3	25	3	0	0	2	0	0	0	0	0	0	1	2	0	-11	28	4	-7	pre	non	2	1.5	7	x	0	O	No		1	4	25	9	21	10	0	41	x	4	4	0	0	12	0	x	7
P3	2013-Dec-16	6.019166667	Jk	3	25	1	0	0	0	0	0	0	0	0	1	0	0	1	-10	29	5	-6	pre	non	2	1.5	7	x	0	X			0	4	28	9	32	10	0	51	x	7	7	3	0	12	3	x	6
P3	2013-Dec-17	4.895277778	Jk	3	25	3	0	0	1	1	0	1	0	0	0	0	1	1	-9	30	4	-5	pre	non	2	1.5	5	x	0	X			0	3	15	9	16	10	0	37	x	5	5	3	0	12	3	x	6
P3	2013-Dec-19	6.200833333	Jk	3	25	5	0	1	2	0	1	1	0	0	0	0	3	2	-7	32	7	-3	pop	pop	2	1.5	7	x	0	x			0	3	19	9	23	10	0	47	x	6	6	1	0	12	1	x	6
P3	2013-Dec-21	6.061388889	Jk	3	25	4	0	2	2	0	0	0	0	0	0	0	4	0	-5	34	4	-1	pop	pop	2	1.5	7	x	0	x			0	3	16	8	21	9	0	41	x	5	5	1	0	12	1	x	6
P3	2013-Dec-22	5.718888889	Jk	3	25	1	0	0	0	1	0	0	0	0	0	0	0	0	-4	35	1	0	pop	pop	2	1.5	6	x	0	x			0	2	12	7	29	9	0	38	x	6	6	0	0	12	0	x	0
P3	2013-Dec-23	5.896944444	Jk	3	25	0	0	0	0	0	0	0	0	0	0	0	0	0	-3	36	3	1	post	non	2	1.5	7	x	0	x			0	1	7	8	37	8	0	38	x	6	6	0	0	12	0	x	0
P3	2013-Dec-24	6.038888889	Jk	3	25	0	0	0	0	0	0	0	0	0	0	0	0	0	-2	37	0	2	post	non	2	1.5	7	x	0	x			0	1	7	8	44	7	0	39	x	4	4	0	0	12	0	x	0
P3	2013-Dec-25	4.4125	Jk	3	25	0	0	0	0	0	0	0	0	0	0	0	0	0	-1	38	2	3	post	non	2	1.5	4	x	0	x			0	1	4	8	16	7	0	17	x	5	4	1	0	12	1	x	0
P3	2014-Feb-06	4.738888889	Jk	3	26	0	0	0	0	0	0	0	0	0	0	0	0	0	-13	2	2	-6	pre	non	2.5	2	4	x	0	OX	No		1	2	6	9	18	9	0	17	x	3	2	0	0	13	0	x	5
P3	2014-Feb-08	4.104166667	Jk	3	26	0	0	0	0	0	0	0	0	0	0	0	0	0	-11	4	1	-4	pre	non	2.5	2	1	x	0	X			0	2	2	7	4	8	0	6	x	4	0	0	0	13	0	x	5
P3	2014-Feb-09	7.048055556	Jk	3	26	1	0	0	1	0	0	0	0	0	0	0	1	0	-10	5	3	-3	pop	pop	2.5	2	6	x	0	X			0	2	10	9	35	9	0	43	x	5	5	1	0	13	1	x	6
P3	2014-Feb-10	3.955	Jk	3	26	0	0	0	0	0	0	0	0	0	0	0	0	0	-9	6	4	-2	pop	pop	2.5	2	3	x	0	X			0	2	5	9	17	9	0	15	x	3	2	1	0	13	1	x	4
P3	2014-Feb-12	5.690833333	Jk	3	26	2	0	0	0	0	0	0	0	0	0	2	0	0	-7	8	7	0	pop	pop	2.5	2	4	x	0	X			0	2	8	6	15	9	0	26	x	6	4	4	0	13	4	x	3
P3	2014-Feb-13	4.976666667	Jk	3	26	0	0	0	0	0	0	0	0	0	0	0	0	0	-6	9	1	1	post	non	2.5	2	6	x	0	X			0	3	17	6	15	4	0	20	x	6	6	0	0	13	0	x	0
P3	2014-Feb-14	4.515277778	Jk	3	26	2	0	0	0	0	0	0	0	0	0	2	0	0	-5	10	0	2	post	non	2.5	2	5	x	0	X			0	3	15	6	12	6	0	21	x	3	3	0	0	13	0	x	0
P3	2014-Feb-15	5.595277778	Jk	3	26	0	0	0	0	0	0	0	0	0	0	0	0	0	-4	11	7	3	post	non	2.5	2	5	x	0	X			0	3	7	9	17	9	0	15	x	4	4	0	0	13	0	x	2
P3	2014-Feb-18	5.988888889	Jk	3	26	1	0	0	0	0	0	1	0	0	0	0	0	1	-1	14	0	6	post	non	2.5	2	7	x	0	X			0	1	7	3	8	3	0	15	x	4	4	0	0	13	0	x	0
P4	2014-Aug-10	4.8575	Jk	3	26	0	0	0	0	0	0	0	0	0	0	0	0	0	-26	2	5	-23	pre	non	3	2.5	5	x	0	OX	No		1	3	10	8	14	9	0	22	x	1	1	1	0	11	1	x	2
P4	2014-Aug-11	5.314444444	Jk	3	26	0	0	0	0	0	0	0	0	0	0	0	0	0	-25	3	1	-22	pre	non	3	2.5	6	x	0	O	No		1	2	11	8	22	9	0	23	x	1	1	0	0	11	0	x	1
P4	2014-Aug-12	5.474722222	Jk	3	26	0	0	0	0	0	0	0	0	0	0	0	0	0	-24	4	8	-21	pre	non	3	2.5	3	x	0	OX	No		1	3	6	9	15	10	0	22	x	4	2	0	0	11	0	x	6
P4	2014-Aug-14	8.086666667	Jk	3	26	0	0	0	0	0	0	0	0	0	0	0	0	0	-22	6	7	-19	pre	non	3	2.5	6	x	0	x			0	4	24	9	25	10	0	49	x	7	6	4	0	11	4	x	8
P4	2014-Aug-15	6.292222222	Jk	3	26	0	0	0	0	0	0	0	0	0	0	0	0	0	-21	7	10	-18	pre	non	3	2.5	6	x	0	X			0	3	14	9	26	10	0	37	x	5	4	1	0	11	1	x	6
P4	2014-Aug-16	7.867777778	Jk	3	26	0	0	0	0	0	0	0	0	0	0	0	0	0	-20	8	3	-17	pre	non	3	2.5	9	x	0	X			0	3	26	9	39	10	0	62	x	6	6	0	0	11	0	x	7
P4	2014-Aug-17	6.25	Jk	3	26	0	0	0	0	0	0	0	0	0	0	0	0	0	-19	9	4	-16	pre	non	3	2.5	6	x	0	X			0	3	16	9	21	10	0	43	x	7	6	2	0	11	2	x	6
P4	2014-Aug-18	6.208333333	Jk	3	26	0	0	0	0	0	0	0	0	0	0	0	0	0	-18	10	1	-15	pre	non	3	2.5	7	x	0	O	Ot		1	4	23	9	27	10	0	42	x	6	6	0	0	11	0	x	6
P4	2014-Aug-19	7.015277778	Jk	3	26	1	0	0	0	0	0	0	0	0	0	0	0	0	-17	11	11	-14	pre	non	3	2.5	7	x	0	O	Ot		1	3	20	9	32	10	0	50	x	7	6	1	0	11	1	x	6
P4	2014-Aug-20	6.756666667	Jk	3	26	0	0	0	0	0	0	0	0	0	0	0	0	0	-16	12	3	-13	pre	non	3	2.5	5	x	0	OX	Fk		1	2	10	9	26	10	0	40	x	7	5	1	0	11	1	x	7
P4	2014-Aug-21	5.270833333	Jk	2	26	0	0	0	0	0	0	0	0	0	0	0	0	0	-15	13	4	-12	not_pop	non	3	2.5	6	x	0	OX	Fk		1	2	8	9	30	10	0	24	x	4	4	3	0	11	3	x	5
P4	2014-Aug-22	6.846666667	Jk	3	26	1	0	0	0	1	0	0	0	0	0	0	0	0	-14	14	8	-11	pre	non	3	2.5	7	x	0	OX	Fk		1	3	18	9	34	10	0	55	x	7	6	0	0	11	0	x	8
P4	2014-Aug-24	6.335277778	Jk	3	26	0	0	0	0	0	0	0	0	0	0	0	0	0	-12	16	4	-9	pre	non	3	2.5	7	x	0	O	Fk		1	4	22	9	28	10	0	30	x	4	3	2	0	11	2	x	4
P4	2014-Aug-25	6.180833333	Jk	3	26	2	0	0	0	1	0	0	0	1	0	0	0	1	-11	17	3	-8	pre	non	3	2.5	5	x	0	O	Fk		1	3	13	9	26	10	0	41	x	6	5	0	0	11	0	x	7
P4	2014-Aug-26	7.9675	Jk	3	26	1	0	0	0	0	0	0	0	0	0	0	0	0	-10	18	5	-7	pre	non	3	2.5	6	x	0	O	Fk		1	4	21	9	26	10	0	45	x	7	5	1	0	11	2	x	9
P4	2014-Aug-27	7.413888889	Jk	3	26	4	3	0	0	1	0	0	0	0	0	0	3	0	-9	19	5	-6	pre	non	3	2.5	6	x	0	OX	Fk		1	5	28	9	18	10	0	46	x	8	6	2	0	11	2	x	6
P4	2014-Aug-28	6.336944444	Jk	3	26	5	5	0	0	0	0	0	0	0	0	0	5	0	-8	20	7	-5	pre	non	3	2.5	6	x	0	OX	Fk		1	6	31	9	14	10	0	40	x	5	5	2	0	11	2	x	6
P4	2014-Aug-29	6.135277778	Jk	3	26	3	3	0	0	0	0	0	0	0	0	0	3	0	-7	21	2	-4	pre	non	3	2.5	4	x	0	X			0	5	18	9	12	10	0	25	x	3	3	0	0	11	0	x	5
P4	2014-Aug-30	5.706388889	Jk	3	26	0	0	0	0	0	0	0	0	0	0	0	0	0	-6	22	6	-3	pop	pop	3	2.5	6	x	0	X			0	3	17	9	29	10	0	43	x	6	6	3	0	11	3	x	4
P4	2014-Aug-31	6.394444444	Jk	3	26	0	0	0	0	0	0	0	0	0	0	0	0	0	-5	23	7	-2	pop	pop	3	2.5	6	x	0	X			0	2	10	8	17	10	0	41	x	5	5	2	0	11	2	x	5
P4	2014-Sep-02	7.121111111	Jk	3	26	2	2	0	0	0	0	0	0	0	0	0	2	0	-3	25	10	0	pop	pop	3	2.5	7	x	0	X			0	3	19	9	28	10	0	50	x	7	6	5	2	11	5	x	8
P4	2014-Sep-03	5.681388889	Jk	3	26	1	0	1	0	0	0	0	0	0	0	0	1	0	-2	26	6	1	post	non	3	2.5	7	o	1	OX	Jk		1	5	32	9	22	10	3	52	o	6	6	1	0	11	1	x	7
P4	2014-Sep-04	7.062777778	Jk	3	26	0	0	0	0	0	0	0	0	0	0	0	0	0	-1	27	21	2	post	non	3	2.5	8	x	0	X			0	5	25	9	21	10	0	46	x	7	7	5	0	11	5	x	5
P4	2014-Sep-05	6.287777778	Jk	2	26	0	0	0	0	0	0	0	0	0	0	0	0	0	0	28	9	3	not_pop	non	3	2.5	4	x	0	X			0	4	14	9	20	10	0	32	x	6	4	1	0	11	1	x	6
P4	2014-Sep-06	5.601388889	Jk	2	26	0	0	0	0	0	0	0	0	0	0	0	0	0	1	29	3	4	not_pop	non	3	2.5	7	x	0	X			0	5	25	9	23	10	0	41	x	5	5	0	0	11	0	x	5
P5	2015-Jan-21	6.115555556	Jk	3	27	1	0	0	0	0	0	0	0	0	1	0	0	1	-19	2	4	-14	pre	non	3.5	3	6	x	0	O	Fk		1	2	12	7	29	8	0	37	x	7	6	1	0	11	1	x	7
P5	2015-Jan-22	6.744444444	Jk	3	27	1	0	0	0	0	0	0	0	0	1	0	0	1	-18	3	5	-13	pre	non	3.5	3	7	x	0	O	Fk		1	2	14	7	26	8	0	40	x	8	7	2	0	11	2	x	8
P5	2015-Jan-23	5.787777778	Jk	3	27	0	0	0	0	0	0	0	0	0	0	0	0	0	-17	4	8	-12	pre	non	3.5	3	3	x	0	O	Fk		1	2	6	7	14	8	0	22	x	6	3	0	0	11	2	x	6
P5	2015-Jan-24	6.258888889	Jk	3	27	1	0	0	0	0	0	1	0	0	0	0	0	1	-16	5	14	-11	pre	non	3.5	3	7	x	0	O	Fk		1	2	13	7	24	8	0	47	x	7	6	4	0	11	4	x	7
P5	2015-Jan-25	5.820277778	Jk	3	27	0	0	0	0	0	0	0	0	0	0	0	0	0	-15	6	6	-10	pre	non	3.5	3	8	x	0	O	Fk		1	2	14	7	32	7	0	51	x	8	8	4	0	11	4	x	8
P5	2015-Jan-26	4.528055556	Jk	3	27	1	1	0	0	0	0	0	0	0	0	0	1	0	-14	7	5	-9	pre	non	3.5	3	6	x	0	O	Fk		1	2	12	7	21	8	0	44	x	6	6	1	0	11	1	x	6
P5	2015-Jan-27	6.825	Jk	3	27	0	0	0	0	0	0	0	0	0	0	0	0	0	-13	8	2	-8	pre	non	3.5	3	2	x	0	O	Fk		1	3	6	7	4	7	0	10	x	8	2	0	0	11	1	x	8
P5	2015-Jan-28	7.058888889	Jk	3	27	0	0	0	0	0	0	0	0	0	0	0	0	0	-12	9	0	-7	pre	non	3.5	3	7	x	0	OX	Sl		1	1	7	3	11	4	0	25	x	0	0	0	0	11	0	x	0
P5	2015-Jan-30	5.105	Jk	3	27	0	0	0	0	0	0	0	0	0	0	0	0	0	-10	11	3	-5	pre	non	3.5	3	3	x	0	X			0	2	6	8	17	8	0	24	x	0	0	0	0	11	0	x	0
P5	2015-Jan-31	4.864166667	Jk	3	27	1	0	0	0	0	0	0	0	0	1	0	0	1	-9	12	2	-4	pre	non	3.5	3	5	x	0	X			0	2	9	8	21	8	0	30	x	0	0	0	0	11	0	x	0
P5	2015-Feb-01	4.4325	Jk	3	27	2	0	0	1	0	0	0	0	0	1	0	1	1	-8	13	5	-3	pop	pop	3.5	3	4	x	0	X			0	1	4	8	20	8	0	26	x	0	0	0	0	11	0	x	0
P5	2015-Feb-02	5.963333333	Jk	3	27	2	0	0	1	0	0	1	0	0	0	0	1	1	-7	14	12	-2	pop	pop	3.5	3	4	x	0	X			0	2	8	6	7	8	0	24	x	0	0	0	0	11	0	x	0
P5	2015-Feb-04	5.876666667	Jk	3	27	2	1	1	0	0	0	0	0	0	0	0	2	0	-5	16	11	0	pop	pop	3.5	3	6	o	1	O	Jk		1	2	11	9	34	10	5	51	o	6	6	1	0	11	1	o	6
P5	2015-Feb-05	5.735277778	Jk	3	27	8	8	0	0	0	0	0	0	0	0	0	8	0	-4	17	5	1	post	non	3.5	3	7	o	1	O	Jk		1	1	7	4	21	8	8	48	o	7	7	2	1	11	2	o	7
P5	2015-Feb-06	5.798055556	Jk	3	27	5	2	3	0	0	0	0	0	0	0	0	5	0	-3	18	13	2	post	non	3.5	3	7	o	1	O	Jk		1	2	13	9	35	10	8	51	o	7	7	6	0	11	6	o	7
P5	2015-Feb-07	6.576666667	Jk	3	27	3	0	3	0	0	0	0	0	0	0	0	3	0	-2	19	9	3	post	non	3.5	3	8	o	1	O	Jk		1	2	15	7	26	10	6	59	o	7	7	1	0	11	1	o	8
P5	2015-Feb-08	5.004444444	Jk	3	27	0	0	0	0	0	0	0	0	0	0	0	0	0	-1	20	4	4	post	non	3.5	3	6	o	1	O	JK		1	2	12	7	18	10	4	42	o	6	6	2	0	11	2	o	6
P5	2015-Feb-09	6.235277778	Jk	2	27	1	0	0	0	0	0	0	0	1	0	0	0	1	0	21	2	5	not_pop	non	3.5	3	7	x	0	X			0	1	4	6	23	8	0	38	x	7	7	1	0	11	1	x	6
P5	2014-Dec-24	5.700555556	Sl	3	23	0	0	0	0	0	0	0	0	0	0	0	0	0	-20	1	5	-24	pre	non	3.5	3	6	x	0	x			0	1	6	8	20	10	0	43	x	3	3	1	0	11	1	x	5
P5	2014-Dec-27	5.851944444	Sl	3	23	0	0	0	0	0	0	0	0	0	0	0	0	0	-17	4	5	-21	pre	non	3.5	3	7	x	0	x			0	1	7	5	26	7	0	41	x	6	6	0	0	11	0	x	6
P5	2014-Dec-28	5.635277778	Sl	3	23	0	0	0	0	0	0	0	0	0	0	0	0	0	-16	5	4	-20	pre	non	3.5	3	7	x	0	x			0	1	7	5	25	7	0	40	x	6	6	2	0	11	2	x	6
P5	2014-Dec-30	6.101944444	Sl	3	23	1	0	1	0	0	0	0	0	0	0	0	1	0	-14	7	1	-18	pre	non	3.5	3	2	x	0	x			0	1	2	5	6	7	0	12	x	2	2	0	0	11	0	x	6
P5	2015-Jan-06	5.785277778	Sl	3	24	2	0	0	0	0	0	0	0	0	0	0	0	0	-7	14	0	-11	pre	non	3.5	3	7	x	0	X			0	2	14	5	14	7	0	41	x	7	7	0	0	11	0	x	7
P5	2015-Jan-07	6.003611111	Sl	3	24	0	0	0	0	0	0	0	0	0	0	0	0	0	-6	15	1	-10	pre	non	3.5	3	6	x	0	X			0	3	18	5	11	7	0	33	x	6	5	0	0	11	0	x	7
P5	2015-Jan-08	6.0425	Sl	3	24	1	0	0	1	0	0	0	0	0	0	0	1	0	-5	16	3	-9	pre	non	3.5	3	7	x	0	X			0	3	21	5	11	7	0	40	x	5	5	0	0	11	0	x	6
P5	2015-Jan-09	6.081944444	Sl	3	24	0	0	0	0	0	0	0	0	0	0	0	0	0	-4	17	2	-8	pre	non	3.5	3	6	x	0	X			0	3	17	5	8	7	0	36	x	7	6	0	0	11	0	x	6
P5	2015-Jan-10	5.813333333	Sl	3	24	2	0	2	0	0	0	0	0	0	0	0	2	0	-3	18	2	-7	pre	non	3.5	3	7	x	0	X			0	3	19	5	13	7	0	40	x	7	7	0	0	11	0	x	7
P5	2015-Jan-11	6.025555556	Sl	3	24	3	0	1	0	0	0	0	0	0	0	0	1	0	-2	19	1	-6	pre	non	3.5	3	7	x	0	X			0	3	21	5	14	7	0	46	x	7	7	0	0	11	0	x	7
P5	2015-Jan-13	5.623055556	Sl	2	24	0	0	0	0	0	0	0	0	0	0	0	0	0	0	21	0	-4	not_pop	non	3.5	3	5	x	0	X			0	2	10	5	15	6	0	25	x	6	5	0	0	11	0	x	5
P5	2015-Jan-14	6.185277778	Sl	2	24	0	0	0	0	0	0	0	0	0	0	0	0	0	1	22	1	-3	pop	pop	3.5	3	4	x	0	X			0	2	8	5	11	7	0	26	x	6	4	0	0	11	0	x	5
P5	2015-Jan-15	5.954166667	Sl	2	24	1	0	0	1	0	0	0	0	0	0	0	1	0	2	23	1	-2	pop	pop	3.5	3	7	x	0	X			0	2	13	5	18	7	0	34	x	5	5	0	0	11	0	x	6
P5	2015-Jan-16	5.749166667	Sl	2	24	1	0	0	1	0	0	0	0	0	0	0	1	0	3	24	4	-1	pop	pop	3.5	3	5	x	0	X			0	2	9	5	14	7	0	25	x	6	4	1	0	11	2	x	6
P5	2015-Jan-18	6.122777778	Sl	2	24	0	0	0	0	0	0	0	0	0	0	0	0	0	5	26	1	1	not_pop	non	3.5	3	8	x	0	X			0	1	7	5	29	7	0	37	x	6	6	0	0	11	0	x	6
P5	2015-Jan-19	5.894722222	Sl	2	24	0	0	0	0	0	0	0	0	0	0	0	0	0	6	27	1	2	not_pop	non	3.5	3	6	x	0	O	Fk		1	1	6	5	14	6	0	28	x	6	6	1	0	11	1	x	6
P5	2015-Jan-20	6.330555556	Sl	2	24	2	0	0	0	0	0	0	0	0	0	2	0	0	7	28	1	3	not_pop	non	3.5	3	7	x	0	O	Fk		1	1	7	3	14	5	0	33	x	8	7	1	0	11	1	x	8
P5	2015-Jan-21	6.115555556	Sl	2	24	0	0	0	0	0	0	0	0	0	0	0	0	0	8	29	4	4	not_pop	non	3.5	3	7	x	0	O	Fk		1	2	13	7	34	8	0	43	x	7	7	1	0	11	1	x	7
P5	2015-Jan-22	6.744444444	Sl	2	24	1	0	0	0	0	0	0	0	0	0	1	0	0	9	30	5	5	not_pop	non	3.5	3	7	x	0	O	Fk		1	2	14	7	26	8	0	40	x	8	7	2	0	11	2	x	8
P5	2015-Feb-21	5.452777778	Sl	3	24	0	0	0	0	0	0	0	0	0	0	0	0	0	-17	1	7	-13	pre	non	3.5	3	6	o	1	O	Sl		1	4	19	6	8	10	2	45	o	6	6	0	0	11	0	o	6
P5	2015-Feb-23	3.365833333	Sl	3	24	0	0	0	0	0	0	0	0	0	0	0	0	0	-15	3	11	-11	pre	non	3.5	3	3	o	1	O	Sl		1	3	8	9	17	9	2	26	o	4	3	0	0	11	0	o	4
P5	2015-Feb-24	6.258333333	Sl	3	24	4	4	0	0	0	0	0	0	0	0	0	4	0	-14	4	6	-10	pre	non	3.5	3	7	o	1	OX	Sl		1	4	20	9	18	9	2	40	o	6	6	1	1	11	1	o	7
P5	2015-Feb-25	5.919722222	Sl	2	24	0	0	0	0	0	0	0	0	0	0	0	0	0	-13	5	2	-9	not_pop	non	3.5	3	6	x	0	X			0	2	12	7	29	7	0	41	x	6	6	0	0	11	0	x	6
P5	2015-Feb-27	6.529722222	Sl	3	24	6	6	0	0	0	0	0	0	0	0	0	6	0	-11	7	6	-7	pre	non	3.5	3	7	o	1	O	Sl		1	4	16	7	21	6	5	37	o	7	7	4	3	11	4	o	7
P5	2015-Feb-28	6.235555556	Sl	3	24	0	0	0	0	0	0	0	0	0	0	0	0	0	-10	8	6	-6	pre	non	3.5	3	7	o	1	O	Sl		1	6	34	9	8	9	5	50	o	6	6	0	0	11	0	o	6
P5	2015-Mar-01	7.313888889	Sl	2	24	1	0	1	0	0	0	0	0	0	0	0	1	0	-9	9	11	-5	not_pop	non	3.5	3	10	o	1	O	Sl		1	5	35	7	19	10	3	61	o	9	9	5	2	11	5	o	10
P5	2015-Mar-03	6.479166667	Sl	3	24	3	3	0	0	0	0	0	0	0	0	0	3	0	-7	11	7	-3	pop	pop	3.5	3	8	o	1	OX	Sl		1	5	36	7	12	10	3	67	o	8	8	1	0	11	1	o	8
P5	2015-Mar-05	7.248055556	Sl	2	24	3	0	3	0	0	0	0	0	0	0	0	3	0	-5	13	6	-1	pop	pop	3.5	3	8	o	1	OX	Fk	Sl	2	5	33	8	20	10	2	61	x	8	8	0	0	11	0	o	8
P5	2015-Mar-06	4.507222222	Sl	3	24	0	0	0	0	0	0	0	0	0	0	0	0	0	-4	14	1	0	pop	pop	3.5	3	6	o	1	O	Fk	Sl	2	5	24	9	13	10	3	35	x	5	5	1	0	11	1	o	6
P5	2015-Mar-07	6.283055556	Sl	3	24	4	3	1	0	0	0	0	0	0	0	0	4	0	-3	15	9	1	post	non	3.5	3	7	o	1	O	Fk	Sl	2	6	39	9	16	10	3	53	x	7	7	6	1	11	6	o	7
P5	2015-Mar-09	4.602777778	Sl	3	24	1	1	0	0	0	0	0	0	0	0	0	1	0	-1	17	2	3	post	non	3.5	3	6	o	1	O	Fk	Sl	2	6	26	9	13	9	4	29	o	5	5	1	0	11	1	x	3
P5	2015-Mar-10	6.276388889	Sl	2	24	0	0	0	0	0	0	0	0	0	0	0	0	0	0	18	0	4	not_pop	non	3.5	3	7	o	1	OX	Fk	Sl	2	3	19	9	31	9	2	44	o	6	6	0	0	11	0	x	6
P4	2014-Jul-31	7.058333333	Ot	3	17	0	0	0	0	0	0	0	0	0	0	0	0	0	-20	1	4	-18	pre	non	4	3.5	5	x	0	OX	Sl		1	3	12	9	22	10	0	35	x	6	4	1	0	11	1	x	6
P4	2014-Aug-02	8.298333333	Ot	3	17	1	0	0	1	0	0	0	0	0	0	0	1	0	-18	3	2	-16	pre	non	4	3.5	7	x	0	X			0	3	20	7	20	7	0	32	x	8	7	1	0	11	2	x	9
P4	2014-Aug-03	6.0125	Ot	3	17	0	0	0	0	0	0	0	0	0	0	0	0	0	-17	4	2	-15	pre	non	4	3.5	4	x	0	X			0	3	12	7	8	7	0	16	x	3	3	0	0	11	0	x	5
P4	2014-Aug-04	3.854722222	Ot	3	17	0	0	0	0	0	0	0	0	0	0	0	0	0	-16	5	0	-14	pre	non	4	3.5	4	x	0	X			0	3	12	7	15	5	0	15	x	4	4	0	0	11	0	x	0
P4	2014-Aug-06	5.254722222	Ot	2	17	1	1	0	0	0	0	0	0	0	0	0	1	0	-14	7	0	-12	not_pop	non	4	3.5	6	x	0	X			0	1	5	7	32	5	0	15	x	3	3	0	0	11	0	x	0
P4	2014-Aug-07	5.7875	Ot	3	17	1	1	0	0	0	0	0	0	0	0	0	1	0	-13	8	4	-11	pre	non	4	3.5	5	x	0	X			0	2	10	7	18	5	0	12	x	5	4	2	1	11	2	x	0
P4	2014-Aug-08	5.629166667	Ot	3	17	4	4	0	0	0	0	0	0	0	0	0	4	0	-12	9	1	-10	pre	non	4	3.5	6	o	1	OX	Ot		1	2	12	7	28	5	1	27	o	6	6	0	0	11	0	x	0
P4	2014-Aug-10	4.8575	Ot	3	17	1	0	0	0	0	1	0	0	0	0	0	0	1	-10	11	5	-8	pre	non	4	3.5	1	x	0	OX	No		1	3	3	8	2	9	0	7	x	1	1	1	0	11	1	x	2
P4	2014-Aug-12	5.474722222	Ot	2	17	1	0	0	0	0	0	0	0	0	1	0	0	1	-8	13	8	-6	not_pop	non	4	3.5	3	x	0	OX	No		1	3	5	9	17	10	0	23	x	4	3	0	0	11	0	x	6
P4	2014-Aug-14	8.086666667	Ot	3	17	1	1	0	0	0	0	0	0	0	0	0	1	0	-6	15	7	-4	pre	non	4	3.5	8	x	0	x			0	4	29	9	31	10	0	58	x	7	7	4	0	11	4	x	8
P4	2014-Aug-15	6.292222222	Ot	3	17	0	0	0	0	0	0	0	0	0	0	0	0	0	-5	16	10	-3	pop	pop	4	3.5	4	x	0	X			0	3	11	9	18	10	0	28	x	5	4	1	0	11	1	x	6
P4	2014-Aug-16	7.867777778	Ot	3	17	1	1	0	0	0	0	0	0	0	0	0	1	0	-4	17	3	-2	pop	pop	4	3.5	9	x	0	X			0	3	26	9	39	10	0	62	x	6	6	0	0	11	0	x	7
P4	2014-Aug-17	6.25	Ot	3	17	2	2	0	0	0	0	0	0	0	0	0	2	0	-3	18	4	-1	pop	pop	4	3.5	6	x	0	X			0	3	17	9	24	10	0	45	x	7	6	2	0	11	2	x	6
P4	2014-Aug-18	6.208333333	Ot	3	17	0	0	0	0	0	0	0	0	0	0	0	0	0	-2	19	1	0	pop	pop	4	3.5	7	o	1	O	Ot		1	4	23	9	27	10	4	42	o	6	6	0	0	11	0	o	6
P4	2014-Aug-19	7.015277778	Ot	3	17	0	0	0	0	0	0	0	0	0	0	0	0	0	-1	20	11	1	post	non	4	3.5	7	o	1	O	Ot		1	3	20	9	34	10	4	51	o	7	6	1	0	11	1	o	6
P4	2014-Aug-20	6.756666667	Ot	2	17	0	0	0	0	0	0	0	0	0	0	0	0	0	0	21	3	2	not_pop	non	4	3.5	4	x	0	OX	Fk		1	2	8	9	23	10	0	32	x	7	4	1	0	11	1	x	7
P4	2014-Aug-21	5.270833333	Ot	2	17	0	0	0	0	0	0	0	0	0	0	0	0	0	1	22	4	3	not_pop	non	4	3.5	6	x	0	OX	Fk		1	2	10	9	35	10	0	26	x	4	4	3	0	11	3	x	5
P4	2014-Aug-22	6.846666667	Ot	2	17	1	0	0	0	1	0	0	0	0	0	0	0	0	2	23	8	4	not_pop	non	4	3.5	7	x	0	OX	Fk		1	3	15	9	38	10	0	44	x	7	6	0	0	11	0	x	8
P3	2014-Jan-08	5.673333333	Fk	3	16	0	0	0	0	0	0	0	0	0	0	0	0	0	-14	11	3	-10	pre	non	3.5	3	6	x	0	OX	No		1	2	12	6	18	8	0	28	x	0	0	0	0	13	0	x	3
P3	2014-Jan-09	5.715555556	Fk	3	16	0	0	0	0	0	0	0	0	0	0	0	0	0	-13	12	7	-9	pre	non	3.5	3	6	x	0	O	No		1	2	12	6	18	8	0	44	x	0	0	0	0	13	0	x	6
P3	2014-Jan-11	9.428888889	Fk	3	16	6	0	1	5	0	0	0	0	0	0	0	6	0	-11	14	7	-7	pre	non	3.5	3	11	x	0	O	No		1	3	32	4	9	7	0	62	x	0	0	0	0	13	0	x	10
P3	2014-Jan-12	8.336944444	Fk	3	16	3	0	0	1	0	0	0	0	0	0	2	1	0	-10	15	9	-6	pre	non	3.5	3	9	x	0	O	No		1	3	27	4	9	7	0	58	x	0	0	0	0	13	0	x	8
P3	2014-Jan-13	9.246388889	Fk	3	16	4	0	0	1	0	0	0	0	1	1	1	1	2	-9	16	7	-5	pre	non	3.5	3	9	x	0	O	No		1	3	27	4	8	6	0	49	x	0	0	0	0	13	0	x	10
P3	2014-Jan-14	5.867777778	Fk	3	16	5	0	0	4	0	0	0	0	0	0	1	4	0	-8	17	5	-4	pre	non	3.5	3	7	x	0	O	No		1	3	21	4	6	7	0	38	x	0	0	0	0	13	0	x	7
P3	2014-Jan-16	9.103888889	Fk	3	16	8	0	0	8	0	0	0	0	0	0	0	8	0	-6	19	16	-2	pop	pop	3.5	3	10	o	1	O	Fk		1	2	19	4	16	7	2	61	x	0	0	0	0	13	0	x	10
P3	2014-Jan-17	6.229166667	Fk	3	16	8	0	0	8	0	0	0	0	0	0	0	8	0	-5	20	5	-1	pop	pop	3.5	3	6	o	1	OX	Fk		1	2	12	4	11	7	1	35	x	0	0	0	0	13	0	x	7
P3	2014-Jan-18	5.906388889	Fk	3	16	1	0	0	1	0	0	0	0	0	0	0	1	0	-4	21	2	0	pop	pop	3.5	3	5	x	0	X			0	2	9	4	4	7	0	23	x	0	0	0	0	13	0	x	6
P3	2014-Jan-19	4.666666667	Fk	3	16	6	0	0	6	0	0	0	0	0	0	0	6	0	-3	22	4	1	post	non	3.5	3	5	o	1	O	Fk		1	2	10	4	10	7	3	29	x	0	0	0	0	13	0	o	4
P3	2014-Jan-20	4.351944444	Fk	3	16	7	0	0	6	0	0	0	0	0	0	1	6	0	-2	23	5	2	post	non	3.5	3	5	o	1	O	Fk		1	2	10	4	6	7	2	24	x	0	0	0	0	13	0	x	3
P3	2014-Jan-21	2.87	Fk	3	16	5	0	1	4	0	0	0	0	0	0	0	5	0	-1	24	4	3	post	non	3.5	3	4	o	1	OX	Fk		1	2	8	4	7	7	1	22	x	0	0	0	0	13	0	x	3
P4	2014-Aug-12	5.474722222	Fk	3	16	0	0	0	0	0	0	0	0	0	0	0	0	0	-17	1	8	-13	pre	non	4	3.5	2	x	0	OX	No		1	3	5	9	10	10	0	14	x	4	2	0	0	11	0	x	6
P4	2014-Aug-14	8.086666667	Fk	3	16	0	0	0	0	0	0	0	0	0	0	0	0	0	-15	3	7	-11	pre	non	4	3.5	8	x	0	x			0	4	29	9	34	10	0	58	x	7	7	4	0	11	4	x	8
P4	2014-Aug-15	6.292222222	Fk	3	16	0	0	0	0	0	0	0	0	0	0	0	0	0	-14	4	10	-10	pre	non	4	3.5	7	x	0	X			0	3	16	9	30	10	0	46	x	5	5	1	0	11	1	x	6
P4	2014-Aug-16	7.867777778	Fk	3	16	0	0	0	0	0	0	0	0	0	0	0	0	0	-13	5	3	-9	pre	non	4	3.5	8	x	0	X			0	3	24	9	36	10	0	55	x	6	6	0	0	11	0	x	7
P4	2014-Aug-17	6.25	Fk	3	16	1	0	0	0	0	0	0	0	0	1	0	0	1	-12	6	4	-8	pre	non	4	3.5	6	x	0	X			0	3	17	9	24	10	0	45	x	7	6	2	0	11	2	x	6
P4	2014-Aug-18	6.208333333	Fk	3	16	0	0	0	0	0	0	0	0	0	0	0	0	0	-11	7	1	-7	pre	non	4	3.5	6	x	0	O	Ot		1	4	21	9	23	10	0	39	x	6	6	0	0	11	0	x	6
P4	2014-Aug-19	7.015277778	Fk	3	16	1	1	0	0	0	0	0	0	0	0	0	1	0	-10	8	11	-6	pre	non	4	3.5	8	x	0	O	Ot		1	3	22	9	38	10	0	58	x	7	7	1	0	11	1	x	6
P4	2014-Aug-20	6.756666667	Fk	3	16	1	1	0	0	0	0	0	0	0	0	0	1	0	-9	9	3	-5	pre	non	4	3.5	7	o	1	OX	Fk		1	2	12	9	33	10	1	53	o	7	7	1	0	11	1	x	7
P4	2014-Aug-21	5.270833333	Fk	3	16	1	1	0	0	0	0	0	0	0	0	0	1	0	-8	10	4	-4	pre	non	4	3.5	4	o	1	OX	Fk		1	2	8	9	25	10	1	18	o	4	3	3	0	11	3	x	5
P4	2014-Aug-22	6.846666667	Fk	3	16	1	1	0	0	0	0	0	0	0	0	0	1	0	-7	11	8	-3	pop	pop	4	3.5	7	o	1	OX	Fk		1	3	18	9	39	10	1	52	o	7	7	0	0	11	0	x	8
P4	2014-Aug-24	6.335277778	Fk	3	16	1	0	1	0	0	0	0	0	0	0	0	1	0	-5	13	4	-1	pop	pop	4	3.5	4	o	1	O	Fk		1	4	13	9	11	10	6	25	o	4	4	2	1	11	2	o	4
P4	2014-Aug-25	6.180833333	Fk	3	16	3	3	0	0	0	0	0	0	0	0	0	3	0	-4	14	3	0	pop	pop	4	3.5	5	o	1	O	Fk		1	3	13	9	26	10	4	41	o	6	5	0	0	11	0	o	7
P4	2014-Aug-26	7.9675	Fk	3	16	5	1	1	0	0	1	1	0	0	0	0	2	2	-3	15	5	1	post	non	4	3.5	9	o	1	O	Fk		1	4	30	9	40	10	8	63	o	7	7	2	1	11	2	o	9
P4	2014-Aug-27	7.413888889	Fk	3	16	2	1	1	0	0	0	0	0	0	0	0	2	0	-2	16	5	2	post	non	4	3.5	6	o	1	OX	Fk		1	5	29	9	18	10	3	47	o	8	6	2	0	11	2	o	6
P4	2014-Aug-28	6.336944444	Fk	3	16	0	0	0	0	0	0	0	0	0	0	0	0	0	-1	17	7	3	post	non	4	3.5	6	o	1	OX	Fk		1	6	32	9	15	10	3	43	x	5	5	2	0	11	2	o	6
P4	2014-Aug-29	6.135277778	Fk	2	16	1	0	0	0	1	0	0	0	0	0	0	0	0	0	18	2	4	not_pop	non	4	3.5	4	x	0	X			0	5	17	9	14	10	0	24	x	3	2	0	0	11	0	x	5
P4	2014-Aug-30	5.706388889	Fk	2	16	0	0	0	0	0	0	0	0	0	0	0	0	0	1	19	6	5	not_pop	non	4	3.5	7	x	0	X			0	3	18	9	31	10	0	44	x	6	6	3	0	11	3	x	4
P5	2015-Jan-06	5.785277778	Fk	3	17	0	0	0	0	0	0	0	0	0	0	0	0	0	-22	1	0	-18	pre	non	4.5	4	7	x	0	X			0	2	14	5	14	7	0	41	x	7	7	0	0	11	0	x	7
P5	2015-Jan-07	6.003611111	Fk	3	17	0	0	0	0	0	0	0	0	0	0	0	0	0	-21	2	1	-17	pre	non	4.5	4	7	x	0	X			0	3	20	5	13	7	0	39	x	6	6	0	0	11	0	x	7
P5	2015-Jan-08	6.0425	Fk	3	17	1	0	0	0	0	0	0	0	0	0	1	0	0	-20	3	3	-16	pre	non	4.5	4	7	x	0	X			0	3	21	5	11	7	0	40	x	5	5	0	0	11	0	x	6
P5	2015-Jan-09	6.081944444	Fk	3	17	3	3	0	0	0	0	0	0	0	0	0	3	0	-19	4	2	-15	pre	non	4.5	4	6	x	0	X			0	3	17	5	9	7	0	33	x	7	6	0	0	11	0	x	6
P5	2015-Jan-10	5.813333333	Fk	3	17	8	7	0	0	0	0	0	0	0	0	1	7	0	-18	5	2	-14	pre	non	4.5	4	6	x	0	X			0	3	18	5	12	7	0	37	x	7	6	0	0	11	0	x	7
P5	2015-Jan-11	6.025555556	Fk	3	17	3	0	0	0	0	0	0	0	0	0	0	0	0	-17	6	1	-13	pre	non	4.5	4	7	x	0	X			0	3	21	5	14	7	0	46	x	7	7	0	0	11	0	x	7
P5	2015-Jan-13	5.623055556	Fk	3	17	2	1	0	0	0	0	0	0	0	1	0	1	1	-15	8	0	-11	pre	non	4.5	4	6	x	0	X			0	2	12	5	17	6	0	30	x	6	6	0	0	11	0	x	5
P5	2015-Jan-14	6.185277778	Fk	3	17	4	4	0	0	0	0	0	0	0	0	0	4	0	-14	9	1	-10	pre	non	4.5	4	6	x	0	X			0	2	12	5	15	7	0	37	x	6	6	0	0	11	0	x	5
P5	2015-Jan-15	5.954166667	Fk	3	17	0	0	0	0	0	0	0	0	0	0	0	0	0	-13	10	1	-9	pre	non	4.5	4	7	x	0	X			0	2	13	5	18	7	0	34	x	5	5	0	0	11	0	x	6
P5	2015-Jan-16	5.749166667	Fk	3	17	1	1	0	0	0	0	0	0	0	0	0	1	0	-12	11	4	-8	pre	non	4.5	4	7	x	0	X			0	2	13	5	18	7	0	37	x	6	6	2	0	11	2	x	6
P5	2015-Jan-18	6.122777778	Fk	3	17	1	1	0	0	0	0	0	0	0	0	0	1	0	-10	13	1	-6	pre	non	4.5	4	7	x	0	X			0	1	7	5	26	7	0	37	x	6	6	0	0	11	0	x	6
P5	2015-Jan-19	5.894722222	Fk	3	17	2	2	0	0	0	0	0	0	0	0	0	2	0	-9	14	1	-5	pre	non	4.5	4	6	o	1	O	Fk		1	1	6	5	14	6	5	28	o	6	6	1	1	11	1	o	6
P5	2015-Jan-20	6.330555556	Fk	3	17	2	2	0	0	0	0	0	0	0	0	0	2	0	-8	15	1	-4	pre	non	4.5	4	8	o	1	O	Fk		1	1	8	3	14	5	5	36	o	8	8	1	1	11	1	o	8
P5	2015-Jan-21	6.115555556	Fk	3	17	2	2	0	0	0	0	0	0	0	0	0	2	0	-7	16	4	-3	pop	pop	4.5	4	7	o	1	O	Fk		1	2	13	7	34	8	3	43	o	7	7	1	0	11	1	o	7
P5	2015-Jan-22	6.744444444	Fk	3	17	2	1	0	0	0	0	0	0	0	1	0	1	1	-6	17	5	-2	pop	pop	4.5	4	8	o	1	O	Fk		1	2	15	7	29	8	5	43	o	8	8	2	2	11	2	o	8
P5	2015-Jan-23	5.787777778	Fk	3	17	4	4	0	0	0	0	0	0	0	0	0	4	0	-5	18	8	-1	pop	pop	4.5	4	6	o	1	O	Fk		1	2	9	7	24	8	6	32	o	6	6	2	1	11	2	o	6
P5	2015-Jan-24	6.258888889	Fk	3	17	5	4	0	0	0	0	0	0	0	1	0	4	1	-4	19	14	0	pop	pop	4.5	4	7	o	1	O	Fk		1	2	13	7	25	8	6	48	o	7	7	4	4	11	4	o	7
P5	2015-Jan-25	5.820277778	Fk	3	17	1	1	0	0	0	0	0	0	0	0	0	1	0	-3	20	6	1	post	non	4.5	4	6	o	1	O	Fk		1	2	12	7	25	7	6	38	o	8	6	4	1	11	4	o	8
P5	2015-Jan-26	4.528055556	Fk	3	17	4	3	1	0	0	0	0	0	0	0	0	4	0	-2	21	5	2	post	non	4.5	4	6	o	1	O	Fk		1	2	12	7	21	8	8	44	o	6	6	1	1	11	1	o	6
P5	2015-Jan-27	6.825	Fk	3	17	3	1	2	0	0	0	0	0	0	0	0	3	0	-1	22	2	3	post	non	4.5	4	7	o	1	O	Fk		1	3	15	7	13	7	6	31	o	8	7	1	0	11	1	o	8
P5	2015-Feb-21	5.452777778	Fk	3	17	0	0	0	0	0	0	0	0	0	0	0	0	0	-25	1	7	-23	pre	non	4.5	4	4	x	0	O	Sl		1	4	14	6	5	10	0	30	x	6	4	0	0	11	0	x	6
P5	2015-Feb-23	3.365833333	Fk	3	17	0	0	0	0	0	0	0	0	0	0	0	0	0	-23	3	11	-21	pre	non	4.5	4	3	x	0	O	Sl		1	3	8	9	16	9	0	25	x	4	3	0	0	11	0	x	4
P5	2015-Feb-24	6.258333333	Fk	3	17	1	1	0	0	0	0	0	0	0	0	0	1	0	-22	4	6	-20	pre	non	4.5	4	8	x	0	OX	Sl		1	4	21	9	18	9	0	41	x	6	6	1	0	11	1	x	7
P5	2015-Feb-25	5.919722222	Fk	3	17	1	0	0	0	0	1	0	0	0	0	0	0	1	-21	5	2	-19	pre	non	4.5	4	6	x	0	X			0	2	12	7	29	7	0	41	x	6	6	0	0	11	0	x	6
P5	2015-Feb-27	6.529722222	Fk	3	17	0	0	0	0	0	0	0	0	0	0	0	0	0	-19	7	6	-17	pre	non	4.5	4	2	x	0	O	Sl		1	4	7	7	6	6	0	10	x	7	2	1	0	11	4	x	7
P5	2015-Feb-28	6.235555556	Fk	3	17	2	2	0	0	0	0	0	0	0	0	0	2	0	-18	8	6	-16	pre	non	4.5	4	6	x	0	O	Sl		1	6	32	9	7	9	0	44	x	6	5	0	0	11	0	x	6
P5	2015-Mar-01	7.313888889	Fk	3	17	0	0	0	0	0	0	0	0	0	0	0	0	0	-17	9	11	-15	pre	non	4.5	4	7	x	0	O	Sl		1	5	29	7	14	10	0	49	x	9	6	4	0	11	5	x	10
P5	2015-Mar-03	6.479166667	Fk	3	17	1	1	0	0	0	0	0	0	0	0	0	1	0	-15	11	7	-13	pre	non	4.5	4	8	x	0	OX	Sl		1	5	36	7	12	10	0	67	x	8	8	1	0	11	1	x	8
P5	2015-Mar-05	7.248055556	Fk	3	17	0	0	0	0	0	0	0	0	0	0	0	0	0	-13	13	6	-11	pre	non	4.5	4	8	o	1	OX	Fk	Sl	2	5	33	8	20	10	4	61	o	8	8	0	0	11	0	x	8
P5	2015-Mar-06	4.507222222	Fk	3	17	1	1	0	0	0	0	0	0	0	0	0	1	0	-12	14	1	-10	pre	non	4.5	4	6	o	1	O	Fk	Sl	2	5	24	9	13	10	2	35	o	5	5	1	0	11	1	x	6
P5	2015-Mar-07	6.283055556	Fk	3	17	1	1	0	0	0	0	0	0	0	0	0	1	0	-11	15	9	-9	pre	non	4.5	4	7	o	1	O	Fk	Sl	2	6	39	9	16	10	2	53	o	7	7	6	1	11	6	x	7
P5	2015-Mar-09	4.602777778	Fk	3	17	1	0	1	0	0	0	0	0	0	0	0	1	0	-9	17	2	-7	pre	non	4.5	4	3	o	1	O	Fk	Sl	2	6	16	9	8	9	2	17	x	5	2	1	0	11	1	o	3
P5	2015-Mar-10	6.276388889	Fk	3	17	0	0	0	0	0	0	0	0	0	0	0	0	0	-8	18	0	-6	pre	non	4.5	4	6	o	1	OX	Fk	Sl	2	3	17	9	26	9	3	39	x	6	5	0	0	11	0	o	6
P5	2015-Mar-12	5.720555556	Fk	3	17	1	0	1	0	0	0	0	0	0	0	0	1	0	-6	20	7	-4	pre	non	4.5	4	6	o	1	O	Fk	Jk	2	2	12	9	29	8	4	37	x	6	6	2	0	11	2	o	6
P5	2015-Mar-13	6.392777778	Fk	3	17	3	2	1	0	0	0	0	0	0	0	0	3	0	-5	21	7	-3	pop	pop	4.5	4	8	o	1	O	Fk		1	4	28	9	27	8	5	47	o	8	8	4	2	11	4	o	8
P5	2015-Mar-14	4.151111111	Fk	3	17	1	1	0	0	0	0	0	0	0	0	0	1	0	-4	22	3	-2	pop	pop	4.5	4	5	o	1	O	Fk		1	2	8	8	22	7	5	31	o	5	5	0	0	11	0	o	5
P5	2015-Mar-15	6.746388889	Fk	3	17	3	3	0	0	0	0	0	0	0	0	0	3	0	-3	23	5	-1	pop	pop	4.5	4	8	o	1	O	Fk		1	3	22	8	25	7	5	44	o	8	8	1	0	11	1	o	7
P5	2015-Mar-16	5.731666667	Fk	3	17	4	1	3	0	0	0	0	0	0	0	0	4	0	-2	24	14	0	pop	pop	4.5	4	7	o	1	O	Fk		1	5	32	8	17	7	6	43	o	7	7	11	7	11	11	o	7
P5	2015-Mar-17	3.858333333	Fk	3	17	1	0	1	0	0	0	0	0	0	0	0	1	0	-1	25	0	1	post	non	4.5	4	5	o	1	O	Fk		1	2	10	3	5	4	3	16	o	5	5	0	0	11	0	o	5
P5	2015-Mar-18	5.523055556	Fk	2	17	0	0	0	0	0	0	0	0	0	0	0	0	0	0	26	5	2	not_pop	non	4.5	4	6	x	0	X			0	4	22	6	12	7	0	35	x	6	6	1	0	11	1	x	6
P5	2015-Mar-20	3.39	Fk	2	17	0	0	0	0	0	0	0	0	0	0	0	0	0	2	28	3	4	not_pop	non	4.5	4	5	x	0	X			0	4	14	7	15	10	0	37	x	5	5	2	0	11	2	x	5
P5	2015-Mar-21	3.894722222	Fk	2	17	0	0	0	0	0	0	0	0	0	0	0	0	0	3	29	5	5	not_pop	non	4.5	4	3	x	0	X			0	4	7	7	9	10	0	22	x	4	2	2	0	11	2	x	3
[truncated: 71 more columns]
