# Supplementary material for: Male bonobo mating strategies target female fertile windows despite noisy ovulatory signals during sexual swelling
Source: PLoS Biol. 2025 Dec 9;23(12):e3003503. doi: 10.1371/journal.pbio.3003503 (PMC12688130; doi:10.1371/journal.pbio.3003503)
Supplement: S1 Data — This repository contains the data and R code underlying all statistical analyses and figures presented in our study, “Male bonobo mating strategies target female fertile windows despite noisy ovulatory signals during sexual swelling.” The dataset includes daily records of female swelling status and reproductive history, hormone-based estimates of ovulation timing, and male behavior measures such as intensive following, interventions, copulations, and male–male aggression. Each raw data file CSV format is named to correspond with the relevant figure number and statistical model described in the manuscript and supplementary materials. We provide analysis-ready tables, a fully reproducible R workflow for fitting all reported models, and scripts to regenerate every main and supplementary figure. To replicate the figures and statistical analyses, users can run the R code by following the instructions provided within the script. The data and R code underlying the figures and statistical analyses can be found in the Figshare repository (https://doi.org/10.6084/m9.figshare.30403564). (ZIP) [file pbio.3003503.s008.zip › Data_Fig2AB.csv]

days_from_onset	probability_onset	days_from_detum	probability_detum	category
1	0	-29	0	ovulation
2	0	-28	0	ovulation
3	0	-27	0	ovulation
4	0	-26	0	ovulation
5	0	-25	0	ovulation
6	0	-24	0	ovulation
7	0	-23	0	ovulation
8	0.071428571	-22	0	ovulation
9	0	-21	0	ovulation
10	0	-20	0	ovulation
11	0.071428571	-19	0	ovulation
12	0	-18	0	ovulation
13	0	-17	0	ovulation
14	0.142857143	-16	0	ovulation
15	0.071428571	-15	0	ovulation
16	0	-14	0	ovulation
17	0.071428571	-13	0	ovulation
18	0	-12	0	ovulation
19	0.214285714	-11	0	ovulation
20	0	-10	0	ovulation
21	0	-9	0	ovulation
22	0	-8	0	ovulation
23	0	-7	0.071428571	ovulation
24	0.142857143	-6	0	ovulation
25	0.071428571	-5	0	ovulation
26	0	-4	0.428571429	ovulation
27	0.071428571	-3	0.071428571	ovulation
28	0	-2	0.357142857	ovulation
29	0	-1	0	ovulation
30	0	0	0	ovulation
31	0	1	0	ovulation
32	0	2	0	ovulation
33	0	3	0	ovulation
34	0	4	0.071428571	ovulation
35	0.071428571	5	0	ovulation
1	0	-29	0	fertility
2	0	-28	0	fertility
3	0	-27	0	fertility
4	0	-26	0	fertility
5	0.071428571	-25	0	fertility
6	0.071428571	-24	0	fertility
7	0.071428571	-23	0	fertility
8	0.142857143	-22	0	fertility
9	0.071428571	-21	0	fertility
10	0.071428571	-20	0	fertility
11	0.214285714	-19	0	fertility
12	0.214285714	-18	0	fertility
13	0.214285714	-17	0	fertility
14	0.285714286	-16	0	fertility
15	0.142857143	-15	0	fertility
16	0.285714286	-14	0	fertility
17	0.285714286	-13	0	fertility
18	0.214285714	-12	0	fertility
19	0.214285714	-11	0	fertility
20	0	-10	0.071428571	fertility
21	0.142857143	-9	0.071428571	fertility
22	0.214285714	-8	0.071428571	fertility
23	0.214285714	-7	0.5	fertility
24	0.285714286	-6	0.5	fertility
25	0.142857143	-5	0.857142857	fertility
26	0.071428571	-4	0.857142857	fertility
27	0.071428571	-3	0.428571429	fertility
28	0	-2	0.357142857	fertility
29	0	-1	0	fertility
30	0	0	0	fertility
31	0	1	0.071428571	fertility
32	0.071428571	2	0.071428571	fertility
33	0.071428571	3	0.071428571	fertility
34	0.071428571	4	0.071428571	fertility
35	0.071428571	5	0	fertility
