# Supplementary material for: Male bonobo mating strategies target female fertile windows despite noisy ovulatory signals during sexual swelling
Source: PLoS Biol. 2025 Dec 9;23(12):e3003503. doi: 10.1371/journal.pbio.3003503 (PMC12688130; doi:10.1371/journal.pbio.3003503)
Supplement: S1 Data — This repository contains the data and R code underlying all statistical analyses and figures presented in our study, “Male bonobo mating strategies target female fertile windows despite noisy ovulatory signals during sexual swelling.” The dataset includes daily records of female swelling status and reproductive history, hormone-based estimates of ovulation timing, and male behavior measures such as intensive following, interventions, copulations, and male–male aggression. Each raw data file CSV format is named to correspond with the relevant figure number and statistical model described in the manuscript and supplementary materials. We provide analysis-ready tables, a fully reproducible R workflow for fitting all reported models, and scripts to regenerate every main and supplementary figure. To replicate the figures and statistical analyses, users can run the R code by following the instructions provided within the script. The data and R code underlying the figures and statistical analyses can be found in the Figshare repository (https://doi.org/10.6084/m9.figshare.30403564). (ZIP) [file pbio.3003503.s008.zip › Data_Fig3A_to_O_S3Fig_GLMM2ABCD.csv]

Periods	date	id_f	f_age	pop	cycle_id	ago_dyad	intv_dyad	sol_dyad	no_cp	m_rank	id_m	m_age	flm_ox	m_hour	f_hour	cp_ox	fl_hours	ovul	detum	es	ifa	dyad	asso_index	obs_to
P3	2013-Dec-02	No	43	pre	No1	1	0	1	1	1	JR	12	o	5	8	o	6.570555556	-12	-15	3	4.5	No-JR	0.625	5
P3	2013-Dec-03	No	43	pre	No1	5	1	0	0	1	JR	12	o	6	5	x	6.078333333	-11	-14	3	4.5	No-JR	0.833333333	5
P3	2013-Dec-05	No	43	pre	No1	4	0	0	0	1	JR	12	o	5	6	x	5.071111111	-9	-12	3	4.5	No-JR	0.833333333	5
P3	2013-Dec-07	No	43	pre	No1	2	0	0	0	1	JR	12	o	5	6	x	6.306388889	-7	-10	3	4.5	No-JR	0.833333333	5
P3	2013-Dec-08	No	43	pre	No1	2	0	0	0	1	JR	12	o	6	6	x	5.986388889	-6	-9	3	4.5	No-JR	1	6
P3	2013-Dec-09	No	43	pre	No1	2	0	2	0	1	JR	12	o	6	7	x	5.721944444	-5	-8	3	4.5	No-JR	0.857142857	6
P3	2013-Dec-10	No	43	pre	No1	1	0	2	0	1	JR	12	o	5	4	x	4.295277778	-4	-7	3	4.5	No-JR	0.8	4
P3	2013-Dec-11	No	43	pop	No1	1	0	2	0	1	JR	12	o	6	7	x	5.620833333	-3	-6	3	4.5	No-JR	0.857142857	6
P3	2013-Dec-12	No	43	pop	No1	0	0	0	0	1	JR	12	o	6	5	x	5.994444444	-2	-5	3	4.5	No-JR	0.833333333	5
P3	2013-Dec-13	No	43	pop	No1	0	0	0	0	1	JR	12	o	4	4	x	4.774444444	-1	-4	3	4.5	No-JR	1	4
P3	2013-Dec-15	No	43	post	No1	0	0	0	0	1	JR	12	o	4	6	x	5.341111111	1	-2	3	4.5	No-JR	0.428571429	3
P3	2013-Dec-16	No	43	post	No1	3	1	0	0	1	JR	12	x	7	7	x	6.019166667	2	-1	3	4.5	No-JR	1	7
P3	2013-Dec-29	No	43	pre	No2	1	0	0	0	1	JR	12	x	5	5	x	5.605833333	-16	-18	3	4.5	No-JR	1	5
P3	2013-Dec-30	No	43	pre	No2	7	0	0	0	1	JR	12	x	5	5	x	5.913611111	-15	-17	3	4.5	No-JR	0.666666667	4
P3	2013-Dec-31	No	43	pre	No2	1	0	0	0	1	JR	12	x	4	3	x	3.6125	-14	-16	3	4.5	No-JR	0.4	2
P3	2014-Jan-06	No	43	pre	No2	0	0	0	0	1	JR	13	x	5	5	x	4.168611111	-8	-10	3	4.5	No-JR	1	5
P4	2014-Jul-30	No	43	pre	No3	2	0	0	0	1	KT	11	x	7	7	x	8.256944444	-14	-16	3	5	No-KT	1	7
P4	2014-Jul-31	No	43	pre	No3	1	0	0	0	1	KT	11	x	6	6	x	7.058333333	-13	-15	3	5	No-KT	0.714285714	5
P4	2014-Aug-02	No	43	pre	No3	2	0	0	0	1	KT	11	x	8	7	x	8.298333333	-11	-13	3	5	No-KT	0.875	7
P4	2014-Aug-03	No	43	pre	No3	0	0	0	0	1	KT	11	x	3	4	x	6.0125	-10	-12	3	5	No-KT	0.75	3
P4	2014-Aug-04	No	43	pre	No3	0	0	0	0	1	KT	11	x	4	4	x	3.854722222	-9	-11	3	5	No-KT	1	4
P4	2014-Aug-06	No	43	pre	No3	0	0	0	0	1	KT	11	x	3	5	x	5.254722222	-7	-9	3	5	No-KT	0.6	3
P4	2014-Aug-07	No	43	pre	No3	2	0	0	0	1	KT	11	x	5	6	x	5.7875	-6	-8	3	5	No-KT	0.833333333	5
P4	2014-Aug-08	No	43	pre	No3	0	0	0	0	1	KT	11	x	6	6	x	5.629166667	-5	-7	3	5	No-KT	1	6
P4	2014-Aug-10	No	43	pop	No3	1	0	0	0	1	KT	11	x	1	5	x	4.8575	-3	-5	3	5	No-KT	0.2	1
P4	2014-Aug-11	No	43	pop	No3	0	0	0	0	1	KT	11	x	1	6	x	5.314444444	-2	-4	3	5	No-KT	0.166666667	1
P4	2014-Aug-12	No	43	pop	No3	0	0	0	0	1	KT	11	o	4	5	x	5.474722222	-1	-3	3	5	No-KT	0.8	4
P4	2014-Aug-14	No	43	post	No3	4	0	0	0	1	KT	11	x	7	9	x	8.086666667	1	-1	3	5	No-KT	0.777777778	7
P4	2014-Aug-10	Jk	26	pre	Jk3	1	0	0	0	1	KT	11	x	1	5	x	4.8575	-23	-26	3	2.5	Jk-KT	0.2	1
P4	2014-Aug-11	Jk	26	pre	Jk3	0	0	0	0	1	KT	11	x	1	6	x	5.314444444	-22	-25	3	2.5	Jk-KT	0.166666667	1
P4	2014-Aug-12	Jk	26	pre	Jk3	0	0	0	0	1	KT	11	x	4	3	x	5.474722222	-21	-24	3	2.5	Jk-KT	0.4	2
P4	2014-Aug-14	Jk	26	pre	Jk3	4	0	0	0	1	KT	11	x	7	6	x	8.086666667	-19	-22	3	2.5	Jk-KT	0.857142857	6
P4	2014-Aug-15	Jk	26	pre	Jk3	1	0	0	0	1	KT	11	x	5	6	x	6.292222222	-18	-21	3	2.5	Jk-KT	0.571428571	4
P4	2014-Aug-16	Jk	26	pre	Jk3	0	0	0	0	1	KT	11	x	6	9	x	7.867777778	-17	-20	3	2.5	Jk-KT	0.666666667	6
P4	2014-Aug-17	Jk	26	pre	Jk3	2	0	0	0	1	KT	11	x	7	6	x	6.25	-16	-19	3	2.5	Jk-KT	0.857142857	6
P4	2014-Aug-18	Jk	26	pre	Jk3	0	0	0	0	1	KT	11	x	6	7	x	6.208333333	-15	-18	3	2.5	Jk-KT	0.857142857	6
P4	2014-Aug-19	Jk	26	pre	Jk3	1	0	0	0	1	KT	11	x	7	7	x	7.015277778	-14	-17	3	2.5	Jk-KT	0.75	6
P4	2014-Aug-20	Jk	26	pre	Jk3	1	0	0	0	1	KT	11	x	7	5	x	6.756666667	-13	-16	3	2.5	Jk-KT	0.714285714	5
P4	2014-Aug-22	Jk	26	pre	Jk3	0	0	0	0	1	KT	11	x	7	7	x	6.846666667	-11	-14	3	2.5	Jk-KT	0.75	6
P4	2014-Aug-24	Jk	26	pre	Jk3	2	0	0	0	1	KT	11	x	4	7	x	6.335277778	-9	-12	3	2.5	Jk-KT	0.375	3
P4	2014-Aug-25	Jk	26	pre	Jk3	0	0	0	0	1	KT	11	x	6	5	x	6.180833333	-8	-11	3	2.5	Jk-KT	0.833333333	5
P4	2014-Aug-26	Jk	26	pre	Jk3	1	0	0	0	1	KT	11	x	7	6	x	7.9675	-7	-10	3	2.5	Jk-KT	0.625	5
P4	2014-Aug-27	Jk	26	pre	Jk3	2	0	1	3	1	KT	11	x	8	6	o	7.413888889	-6	-9	3	2.5	Jk-KT	0.75	6
P4	2014-Aug-28	Jk	26	pre	Jk3	2	0	0	5	1	KT	11	x	5	6	o	6.336944444	-5	-8	3	2.5	Jk-KT	0.833333333	5
P4	2014-Aug-29	Jk	26	pre	Jk3	0	0	3	3	1	KT	11	x	3	4	o	6.135277778	-4	-7	3	2.5	Jk-KT	0.75	3
P4	2014-Aug-30	Jk	26	pop	Jk3	3	0	2	0	1	KT	11	x	6	6	x	5.706388889	-3	-6	3	2.5	Jk-KT	1	6
P4	2014-Aug-31	Jk	26	pop	Jk3	2	0	0	0	1	KT	11	x	5	6	x	6.394444444	-2	-5	3	2.5	Jk-KT	0.833333333	5
P4	2014-Sep-02	Jk	26	pop	Jk3	5	2	2	2	1	KT	11	x	7	7	o	7.121111111	0	-3	3	2.5	Jk-KT	0.75	6
P4	2014-Sep-03	Jk	26	post	Jk3	1	0	0	0	1	KT	11	o	6	7	x	5.681388889	1	-2	3	2.5	Jk-KT	0.857142857	6
P4	2014-Sep-04	Jk	26	post	Jk3	5	0	0	0	1	KT	11	x	7	8	x	7.062777778	2	-1	3	2.5	Jk-KT	0.875	7
P5	2015-Jan-21	Jk	26	pre	Jk4	1	0	0	0	1	KT	11	x	7	6	x	6.115555556	-14	-19	3	3	Jk-KT	0.857142857	6
P5	2015-Jan-22	Jk	26	pre	Jk4	2	0	0	0	1	KT	11	x	8	7	x	6.744444444	-13	-18	3	3	Jk-KT	0.875	7
P5	2015-Jan-23	Jk	26	pre	Jk4	0	0	0	0	1	KT	11	x	6	3	x	5.787777778	-12	-17	3	3	Jk-KT	0.5	3
P5	2015-Jan-24	Jk	26	pre	Jk4	4	0	0	0	1	KT	11	x	7	7	x	6.258888889	-11	-16	3	3	Jk-KT	0.75	6
P5	2015-Jan-25	Jk	26	pre	Jk4	4	0	0	0	1	KT	11	x	8	8	x	5.820277778	-10	-15	3	3	Jk-KT	1	8
P5	2015-Jan-26	Jk	26	pre	Jk4	1	0	1	1	1	KT	11	x	6	6	o	4.528055556	-9	-14	3	3	Jk-KT	1	6
P5	2015-Jan-27	Jk	26	pre	Jk4	0	0	0	0	1	KT	11	x	8	2	x	6.825	-8	-13	3	3	Jk-KT	0.25	2
P5	2015-Feb-04	Jk	26	pop	Jk4	1	0	0	1	1	KT	11	o	6	6	o	5.876666667	0	-5	3	3	Jk-KT	1	6
P5	2015-Feb-05	Jk	26	post	Jk4	2	1	3	8	1	KT	11	o	7	7	o	5.735277778	1	-4	3	3	Jk-KT	1	7
P5	2015-Feb-06	Jk	26	post	Jk4	6	0	1	2	1	KT	11	o	7	7	o	5.798055556	2	-3	3	3	Jk-KT	1	7
P5	2015-Feb-07	Jk	26	post	Jk4	1	0	0	0	1	KT	11	o	7	8	x	6.576666667	3	-2	3	3	Jk-KT	0.875	7
P5	2015-Feb-08	Jk	26	post	Jk4	2	0	0	0	1	KT	11	o	6	6	x	5.004444444	4	-1	3	3	Jk-KT	1	6
P5	2014-Dec-24	Sl	23	pre	Sl1	1	0	0	0	1	KT	11	x	3	6	x	5.700555556	-24	-20	3	3	Sl-KT	0.5	3
P5	2014-Dec-27	Sl	23	pre	Sl1	0	0	0	0	1	KT	11	x	6	7	x	5.851944444	-21	-17	3	3	Sl-KT	0.857142857	6
P5	2014-Dec-28	Sl	23	pre	Sl1	2	0	0	0	1	KT	11	x	6	7	x	5.635277778	-20	-16	3	3	Sl-KT	0.857142857	6
P5	2014-Dec-30	Sl	23	pre	Sl1	0	0	0	0	1	KT	11	x	2	2	x	6.101944444	-18	-14	3	3	Sl-KT	1	2
P5	2015-Jan-06	Sl	23	pre	Sl1	0	0	0	0	1	KT	11	x	7	7	x	5.785277778	-11	-7	3	3	Sl-KT	1	7
P5	2015-Jan-07	Sl	23	pre	Sl1	0	0	0	0	1	KT	11	x	6	6	x	6.003611111	-10	-6	3	3	Sl-KT	0.714285714	5
P5	2015-Jan-08	Sl	23	pre	Sl1	0	0	0	0	1	KT	11	x	5	7	x	6.0425	-9	-5	3	3	Sl-KT	0.714285714	5
P5	2015-Jan-09	Sl	23	pre	Sl1	0	0	0	0	1	KT	11	x	7	6	x	6.081944444	-8	-4	3	3	Sl-KT	0.857142857	6
P5	2015-Jan-10	Sl	23	pre	Sl1	0	0	0	0	1	KT	11	x	7	7	x	5.813333333	-7	-3	3	3	Sl-KT	1	7
P5	2015-Jan-11	Sl	23	pre	Sl1	0	0	0	0	1	KT	11	x	7	7	x	6.025555556	-6	-2	3	3	Sl-KT	1	7
P5	2015-Jan-15	Sl	23	pop	Sl1	0	0	0	0	1	KT	11	x	5	7	x	5.954166667	-2	2	2	3	Sl-KT	0.714285714	5
P5	2015-Jan-16	Sl	23	pop	Sl1	1	0	0	0	1	KT	11	x	6	5	x	5.749166667	-1	3	2	3	Sl-KT	0.571428571	4
P5	2015-Feb-21	Sl	23	pre	Sl2	0	0	0	0	1	KT	11	o	6	6	x	5.452777778	-13	-17	3	3	Sl-KT	1	6
P5	2015-Feb-23	Sl	23	pre	Sl2	0	0	0	0	1	KT	11	o	4	3	x	3.365833333	-11	-15	3	3	Sl-KT	0.75	3
P5	2015-Feb-24	Sl	23	pre	Sl2	1	1	2	4	1	KT	11	o	6	7	o	6.258333333	-10	-14	3	3	Sl-KT	0.857142857	6
P5	2015-Feb-27	Sl	23	pre	Sl2	4	3	4	6	1	KT	11	o	7	7	o	6.529722222	-7	-11	3	3	Sl-KT	1	7
P5	2015-Feb-28	Sl	23	pre	Sl2	0	0	0	0	1	KT	11	o	6	7	x	6.235555556	-6	-10	3	3	Sl-KT	0.857142857	6
P5	2015-Mar-03	Sl	23	pop	Sl2	1	0	2	3	1	KT	11	o	8	8	o	6.479166667	-3	-7	3	3	Sl-KT	1	8
P5	2015-Mar-05	Sl	23	pop	Sl2	0	0	0	0	1	KT	11	x	8	8	x	7.248055556	-1	-5	2	3	Sl-KT	1	8
P5	2015-Mar-06	Sl	23	pop	Sl2	1	0	0	0	1	KT	11	x	5	6	x	4.507222222	0	-4	3	3	Sl-KT	0.833333333	5
P5	2015-Mar-07	Sl	23	post	Sl2	6	1	1	3	1	KT	11	x	7	7	o	6.283055556	1	-3	3	3	Sl-KT	1	7
P5	2015-Mar-09	Sl	23	post	Sl2	1	0	0	1	1	KT	11	o	5	6	o	4.602777778	3	-1	3	3	Sl-KT	0.833333333	5
P4	2014-Jul-31	Ot	17	pre	Ot1	1	0	0	0	1	KT	11	x	6	5	x	7.058333333	-18	-20	3	3.5	Ot-KT	0.571428571	4
P4	2014-Aug-02	Ot	17	pre	Ot1	1	0	1	0	1	KT	11	x	8	7	x	8.298333333	-16	-18	3	3.5	Ot-KT	0.875	7
P4	2014-Aug-03	Ot	17	pre	Ot1	0	0	0	0	1	KT	11	x	3	4	x	6.0125	-15	-17	3	3.5	Ot-KT	0.75	3
P4	2014-Aug-04	Ot	17	pre	Ot1	0	0	0	0	1	KT	11	x	4	4	x	3.854722222	-14	-16	3	3.5	Ot-KT	1	4
P4	2014-Aug-07	Ot	17	pre	Ot1	2	1	1	1	1	KT	11	x	5	5	o	5.7875	-11	-13	3	3.5	Ot-KT	0.666666667	4
P4	2014-Aug-08	Ot	17	pre	Ot1	0	0	2	4	1	KT	11	o	6	6	o	5.629166667	-10	-12	3	3.5	Ot-KT	1	6
P4	2014-Aug-10	Ot	17	pre	Ot1	1	0	0	0	1	KT	11	x	1	1	x	4.8575	-8	-10	3	3.5	Ot-KT	1	1
P4	2014-Aug-14	Ot	17	pre	Ot1	4	0	0	1	1	KT	11	x	7	8	o	8.086666667	-4	-6	3	3.5	Ot-KT	0.875	7
P4	2014-Aug-15	Ot	17	pop	Ot1	1	0	1	0	1	KT	11	x	5	4	x	6.292222222	-3	-5	3	3.5	Ot-KT	0.8	4
P4	2014-Aug-16	Ot	17	pop	Ot1	0	0	1	1	1	KT	11	x	6	9	o	7.867777778	-2	-4	3	3.5	Ot-KT	0.666666667	6
P4	2014-Aug-17	Ot	17	pop	Ot1	2	0	2	2	1	KT	11	x	7	6	o	6.25	-1	-3	3	3.5	Ot-KT	0.857142857	6
P4	2014-Aug-18	Ot	17	pop	Ot1	0	0	0	0	1	KT	11	o	6	7	x	6.208333333	0	-2	3	3.5	Ot-KT	0.857142857	6
P4	2014-Aug-19	Ot	17	post	Ot1	1	0	0	0	1	KT	11	o	7	7	x	7.015277778	1	-1	3	3.5	Ot-KT	0.75	6
P4	2014-Aug-12	Fk	16	pre	Fk2	0	0	0	0	1	KT	11	x	4	2	x	5.474722222	-13	-17	3	3.5	Fk-KT	0.5	2
P4	2014-Aug-14	Fk	16	pre	Fk2	4	0	0	0	1	KT	11	x	7	8	x	8.086666667	-11	-15	3	3.5	Fk-KT	0.875	7
P4	2014-Aug-15	Fk	16	pre	Fk2	1	0	0	0	1	KT	11	x	5	7	x	6.292222222	-10	-14	3	3.5	Fk-KT	0.714285714	5
P4	2014-Aug-16	Fk	16	pre	Fk2	0	0	0	0	1	KT	11	x	6	8	x	7.867777778	-9	-13	3	3.5	Fk-KT	0.75	6
P4	2014-Aug-17	Fk	16	pre	Fk2	2	0	0	0	1	KT	11	x	7	6	x	6.25	-8	-12	3	3.5	Fk-KT	0.857142857	6
P4	2014-Aug-18	Fk	16	pre	Fk2	0	0	0	0	1	KT	11	x	6	6	x	6.208333333	-7	-11	3	3.5	Fk-KT	1	6
P4	2014-Aug-19	Fk	16	pre	Fk2	1	0	0	1	1	KT	11	x	7	8	o	7.015277778	-6	-10	3	3.5	Fk-KT	0.875	7
P4	2014-Aug-20	Fk	16	pre	Fk2	1	0	1	1	1	KT	11	o	7	7	o	6.756666667	-5	-9	3	3.5	Fk-KT	1	7
P4	2014-Aug-21	Fk	16	pre	Fk2	3	0	1	1	1	KT	11	o	4	4	o	5.270833333	-4	-8	3	3.5	Fk-KT	0.6	3
P4	2014-Aug-22	Fk	16	pop	Fk2	0	0	0	1	1	KT	11	o	7	7	o	6.846666667	-3	-7	3	3.5	Fk-KT	1	7
P4	2014-Aug-24	Fk	16	pop	Fk2	2	1	0	0	1	KT	11	o	4	4	x	6.335277778	-1	-5	3	3.5	Fk-KT	1	4
P4	2014-Aug-25	Fk	16	pop	Fk2	0	0	2	3	1	KT	11	o	6	5	o	6.180833333	0	-4	3	3.5	Fk-KT	0.833333333	5
P4	2014-Aug-26	Fk	16	post	Fk2	2	1	1	1	1	KT	11	o	7	9	o	7.9675	1	-3	3	3.5	Fk-KT	0.777777778	7
P4	2014-Aug-27	Fk	16	post	Fk2	2	0	1	1	1	KT	11	o	8	6	o	7.413888889	2	-2	3	3.5	Fk-KT	0.75	6
P4	2014-Aug-28	Fk	16	post	Fk2	2	0	0	0	1	KT	11	x	5	6	x	6.336944444	3	-1	3	3.5	Fk-KT	0.833333333	5
P5	2015-Jan-06	Fk	16	pre	Fk3	0	0	0	0	1	KT	11	x	7	7	x	5.785277778	-18	-22	3	4	Fk-KT	1	7
P5	2015-Jan-07	Fk	16	pre	Fk3	0	0	0	0	1	KT	11	x	6	7	x	6.003611111	-17	-21	3	4	Fk-KT	0.857142857	6
P5	2015-Jan-08	Fk	16	pre	Fk3	0	0	0	0	1	KT	11	x	5	7	x	6.0425	-16	-20	3	4	Fk-KT	0.714285714	5
P5	2015-Jan-09	Fk	16	pre	Fk3	0	0	2	3	1	KT	11	x	7	6	o	6.081944444	-15	-19	3	4	Fk-KT	0.857142857	6
P5	2015-Jan-10	Fk	16	pre	Fk3	0	0	3	7	1	KT	11	x	7	6	o	5.813333333	-14	-18	3	4	Fk-KT	0.857142857	6
P5	2015-Jan-11	Fk	16	pre	Fk3	0	0	0	0	1	KT	11	x	7	7	x	6.025555556	-13	-17	3	4	Fk-KT	1	7
P5	2015-Jan-13	Fk	16	pre	Fk3	0	0	0	1	1	KT	11	x	6	6	o	5.623055556	-11	-15	3	4	Fk-KT	1	6
P5	2015-Jan-14	Fk	16	pre	Fk3	0	0	4	4	1	KT	11	x	6	6	o	6.185277778	-10	-14	3	4	Fk-KT	1	6
P5	2015-Jan-15	Fk	16	pre	Fk3	0	0	0	0	1	KT	11	x	5	7	x	5.954166667	-9	-13	3	4	Fk-KT	0.714285714	5
P5	2015-Jan-16	Fk	16	pre	Fk3	2	0	1	1	1	KT	11	x	6	7	o	5.749166667	-8	-12	3	4	Fk-KT	0.857142857	6
P5	2015-Jan-18	Fk	16	pre	Fk3	0	0	1	1	1	KT	11	x	6	7	o	6.122777778	-6	-10	3	4	Fk-KT	0.857142857	6
P5	2015-Jan-19	Fk	16	pre	Fk3	1	1	1	2	1	KT	11	o	6	6	o	5.894722222	-5	-9	3	4	Fk-KT	1	6
P5	2015-Jan-20	Fk	16	pre	Fk3	1	1	2	2	1	KT	11	o	8	8	o	6.330555556	-4	-8	3	4	Fk-KT	1	8
P5	2015-Jan-21	Fk	16	pop	Fk3	1	0	0	2	1	KT	11	o	7	7	o	6.115555556	-3	-7	3	4	Fk-KT	1	7
P5	2015-Jan-22	Fk	16	pop	Fk3	2	2	1	1	1	KT	11	o	8	8	o	6.744444444	-2	-6	3	4	Fk-KT	1	8
P5	2015-Jan-23	Fk	16	pop	Fk3	2	1	0	4	1	KT	11	o	6	6	o	5.787777778	-1	-5	3	4	Fk-KT	1	6
P5	2015-Jan-24	Fk	16	pop	Fk3	4	4	3	4	1	KT	11	o	7	7	o	6.258888889	0	-4	3	4	Fk-KT	1	7
P5	2015-Jan-25	Fk	16	post	Fk3	4	1	1	1	1	KT	11	o	8	6	o	5.820277778	1	-3	3	4	Fk-KT	0.75	6
P5	2015-Jan-26	Fk	16	post	Fk3	1	1	1	3	1	KT	11	o	6	6	o	4.528055556	2	-2	3	4	Fk-KT	1	6
P5	2015-Jan-27	Fk	16	post	Fk3	1	0	1	1	1	KT	11	o	8	7	o	6.825	3	-1	3	4	Fk-KT	0.875	7
P5	2015-Feb-21	Fk	16	pre	Fk4	0	0	0	0	1	KT	11	x	6	4	x	5.452777778	-23	-25	3	4	Fk-KT	0.666666667	4
P5	2015-Feb-23	Fk	16	pre	Fk4	0	0	0	0	1	KT	11	x	4	3	x	3.365833333	-21	-23	3	4	Fk-KT	0.75	3
P5	2015-Feb-24	Fk	16	pre	Fk4	1	0	1	1	1	KT	11	x	6	8	o	6.258333333	-20	-22	3	4	Fk-KT	0.75	6
P5	2015-Feb-25	Fk	16	pre	Fk4	0	0	0	0	1	KT	11	x	6	6	x	5.919722222	-19	-21	3	4	Fk-KT	1	6
P5	2015-Feb-27	Fk	16	pre	Fk4	1	0	0	0	1	KT	11	x	7	2	x	6.529722222	-17	-19	3	4	Fk-KT	0.285714286	2
P5	2015-Feb-28	Fk	16	pre	Fk4	0	0	1	2	1	KT	11	x	6	6	o	6.235555556	-16	-18	3	4	Fk-KT	0.714285714	5
P5	2015-Mar-01	Fk	16	pre	Fk4	4	0	0	0	1	KT	11	x	9	7	x	7.313888889	-15	-17	3	4	Fk-KT	0.6	6
P5	2015-Mar-03	Fk	16	pre	Fk4	1	0	1	1	1	KT	11	x	8	8	o	6.479166667	-13	-15	3	4	Fk-KT	1	8
P5	2015-Mar-05	Fk	16	pre	Fk4	0	0	0	0	1	KT	11	o	8	8	x	7.248055556	-11	-13	3	4	Fk-KT	1	8
P5	2015-Mar-06	Fk	16	pre	Fk4	1	0	1	1	1	KT	11	o	5	6	o	4.507222222	-10	-12	3	4	Fk-KT	0.833333333	5
P5	2015-Mar-07	Fk	16	pre	Fk4	6	1	1	1	1	KT	11	o	7	7	o	6.283055556	-9	-11	3	4	Fk-KT	1	7
P5	2015-Mar-09	Fk	16	pre	Fk4	1	0	0	0	1	KT	11	x	5	3	x	4.602777778	-7	-9	3	4	Fk-KT	0.333333333	2
P5	2015-Mar-10	Fk	16	pre	Fk4	0	0	0	0	1	KT	11	x	6	6	x	6.276388889	-6	-8	3	4	Fk-KT	0.714285714	5
P5	2015-Mar-12	Fk	16	pre	Fk4	2	0	0	0	1	KT	11	x	6	6	x	5.720555556	-4	-6	3	4	Fk-KT	1	6
P5	2015-Mar-13	Fk	16	pop	Fk4	4	2	1	2	1	KT	11	o	8	8	o	6.392777778	-3	-5	3	4	Fk-KT	1	8
P5	2015-Mar-14	Fk	16	pop	Fk4	0	0	0	1	1	KT	11	o	5	5	o	4.151111111	-2	-4	3	4	Fk-KT	1	5
P5	2015-Mar-15	Fk	16	pop	Fk4	1	0	3	3	1	KT	11	o	8	8	o	6.746388889	-1	-3	3	4	Fk-KT	1	8
P5	2015-Mar-16	Fk	16	pop	Fk4	11	7	1	1	1	KT	11	o	7	7	o	5.731666667	0	-2	3	4	Fk-KT	1	7
P5	2015-Mar-17	Fk	16	post	Fk4	0	0	0	0	1	KT	11	o	5	5	x	3.858333333	1	-1	3	4	Fk-KT	1	5
P3	2013-Dec-01	No	43	pre	No1	0	0	4	2	2	NB	25	o	7	7	o	6.043333333	-13	-16	3	4.5	No-NB	1	7
P3	2013-Dec-02	No	43	pre	No1	1	0	1	1	2	NB	25	o	8	8	o	6.570555556	-12	-15	3	4.5	No-NB	1	8
P3	2013-Dec-03	No	43	pre	No1	0	0	0	0	2	NB	25	x	2	5	x	6.078333333	-11	-14	3	4.5	No-NB	0.4	2
P3	2013-Dec-05	No	43	pre	No1	0	0	0	0	2	NB	25	x	5	6	x	5.071111111	-9	-12	3	4.5	No-NB	0.833333333	5
P3	2013-Dec-07	No	43	pre	No1	1	0	0	0	2	NB	25	x	6	6	x	6.306388889	-7	-10	3	4.5	No-NB	1	6
P3	2013-Dec-08	No	43	pre	No1	3	0	0	0	2	NB	25	o	6	6	x	5.986388889	-6	-9	3	4.5	No-NB	1	6
P3	2013-Dec-09	No	43	pre	No1	1	0	0	0	2	NB	25	o	6	7	x	5.721944444	-5	-8	3	4.5	No-NB	0.857142857	6
P3	2013-Dec-10	No	43	pre	No1	0	0	2	1	2	NB	25	o	4	4	o	4.295277778	-4	-7	3	4.5	No-NB	0.6	3
P3	2013-Dec-11	No	43	pop	No1	3	0	1	0	2	NB	25	o	7	7	x	5.620833333	-3	-6	3	4.5	No-NB	1	7
P3	2013-Dec-12	No	43	pop	No1	0	0	0	0	2	NB	25	o	6	5	x	5.994444444	-2	-5	3	4.5	No-NB	0.571428571	4
P3	2013-Dec-13	No	43	pop	No1	0	0	0	0	2	NB	25	o	5	4	x	4.774444444	-1	-4	3	4.5	No-NB	0.8	4
P3	2013-Dec-15	No	43	post	No1	2	0	0	1	2	NB	25	o	7	6	o	5.341111111	1	-2	3	4.5	No-NB	0.857142857	6
P3	2013-Dec-16	No	43	post	No1	2	0	0	0	2	NB	25	x	6	7	x	6.019166667	2	-1	3	4.5	No-NB	0.857142857	6
P3	2013-Dec-30	No	43	pre	No2	1	0	0	0	2	NB	25	x	5	5	x	5.913611111	-15	-17	3	4.5	No-NB	0.666666667	4
P3	2013-Dec-31	No	43	pre	No2	0	0	0	0	2	NB	25	x	3	3	x	3.6125	-14	-16	3	4.5	No-NB	0.2	1
P3	2014-Jan-08	No	43	pre	No2	0	0	0	0	2	NB	26	x	3	6	x	5.673333333	-6	-8	3	4.5	No-NB	0.5	3
P3	2014-Jan-09	No	43	pre	No2	3	1	0	0	2	NB	26	x	6	6	x	5.715555556	-5	-7	3	4.5	No-NB	1	6
P3	2014-Jan-11	No	43	pop	No2	2	0	0	0	2	NB	26	o	10	11	x	9.428888889	-3	-5	3	4.5	No-NB	0.909090909	10
P3	2014-Jan-12	No	43	pop	No2	0	0	1	0	2	NB	26	o	8	10	x	8.336944444	-2	-4	3	4.5	No-NB	0.8	8
P3	2014-Jan-13	No	43	pop	No2	0	0	0	0	2	NB	26	o	10	10	x	9.246388889	-1	-3	3	4.5	No-NB	1	10
P3	2014-Jan-14	No	43	pop	No2	3	0	4	0	2	NB	26	o	7	7	x	5.867777778	0	-2	3	4.5	No-NB	1	7
P4	2014-Jul-30	No	43	pre	No3	0	0	0	0	2	NB	27	x	6	7	x	8.256944444	-14	-16	3	5	No-NB	0.444444444	4
P4	2014-Jul-31	No	43	pre	No3	0	0	0	0	2	NB	27	x	6	6	x	7.058333333	-13	-15	3	5	No-NB	0.5	4
P4	2014-Aug-02	No	43	pre	No3	0	0	0	0	2	NB	27	x	9	7	x	8.298333333	-11	-13	3	5	No-NB	0.777777778	7
P4	2014-Aug-03	No	43	pre	No3	0	0	0	0	2	NB	27	x	5	4	x	6.0125	-10	-12	3	5	No-NB	0.5	3
P4	2014-Aug-10	No	43	pop	No3	1	0	0	0	2	NB	27	x	2	5	x	4.8575	-3	-5	3	5	No-NB	0.166666667	1
P4	2014-Aug-11	No	43	pop	No3	0	0	0	0	2	NB	27	x	1	6	x	5.314444444	-2	-4	3	5	No-NB	0.166666667	1
P4	2014-Aug-12	No	43	pop	No3	1	0	0	0	2	NB	27	x	6	5	x	5.474722222	-1	-3	3	5	No-NB	0.833333333	5
P4	2014-Aug-14	No	43	post	No3	0	0	0	1	2	NB	27	x	8	9	o	8.086666667	1	-1	3	5	No-NB	0.888888889	8
P3	2013-Nov-18	Jk	26	pre	Jk1	1	0	0	0	2	NB	25	x	6	6	x	6.009722222	-34	-38	3	1.5	Jk-NB	1	6
P3	2013-Nov-19	Jk	26	pre	Jk1	4	0	0	0	2	NB	25	x	7	7	x	6.707777778	-33	-37	3	1.5	Jk-NB	1	7
P3	2013-Nov-20	Jk	26	pre	Jk1	1	0	0	0	2	NB	25	x	3	3	x	5.866944444	-32	-36	3	1.5	Jk-NB	0.5	2
P3	2013-Nov-22	Jk	26	pre	Jk1	0	0	0	0	2	NB	25	x	5	4	x	6.182222222	-30	-34	3	1.5	Jk-NB	0.5	3
P3	2013-Nov-24	Jk	26	pre	Jk1	0	0	0	0	2	NB	25	x	3	6	x	6.031111111	-28	-32	3	1.5	Jk-NB	0.5	3
P3	2013-Nov-25	Jk	26	pre	Jk1	0	0	0	0	2	NB	25	x	5	6	x	5.825	-27	-31	3	1.5	Jk-NB	0.833333333	5
P3	2013-Nov-26	Jk	26	pre	Jk1	0	0	0	0	2	NB	25	x	7	6	x	6.075277778	-26	-30	3	1.5	Jk-NB	0.857142857	6
P3	2013-Nov-28	Jk	26	pre	Jk1	0	0	0	0	2	NB	25	x	3	9	x	9.842222222	-24	-28	3	1.5	Jk-NB	0.2	2
P3	2013-Dec-02	Jk	26	pre	Jk1	1	0	0	0	2	NB	25	x	8	5	x	6.570555556	-20	-24	3	1.5	Jk-NB	0.625	5
P3	2013-Dec-03	Jk	26	pre	Jk1	0	0	0	0	2	NB	25	x	2	4	x	6.078333333	-19	-23	3	1.5	Jk-NB	0.5	2
P3	2013-Dec-05	Jk	26	pre	Jk1	0	0	0	0	2	NB	25	x	5	4	x	5.071111111	-17	-21	3	1.5	Jk-NB	0.5	3
P3	2013-Dec-07	Jk	26	pre	Jk1	1	0	0	1	2	NB	25	x	6	6	o	6.306388889	-15	-19	3	1.5	Jk-NB	1	6
P3	2013-Dec-08	Jk	26	pre	Jk1	3	0	0	0	2	NB	25	x	6	6	x	5.986388889	-14	-18	3	1.5	Jk-NB	1	6
P3	2013-Dec-09	Jk	26	pre	Jk1	1	0	0	0	2	NB	25	x	6	6	x	5.721944444	-13	-17	3	1.5	Jk-NB	0.714285714	5
P3	2013-Dec-10	Jk	26	pre	Jk1	0	0	0	0	2	NB	25	x	4	5	x	4.295277778	-12	-16	3	1.5	Jk-NB	0.8	4
P3	2013-Dec-11	Jk	26	pre	Jk1	3	0	0	0	2	NB	25	x	7	7	x	5.620833333	-11	-15	3	1.5	Jk-NB	1	7
P3	2013-Dec-12	Jk	26	pre	Jk1	0	0	0	0	2	NB	25	x	6	5	x	5.994444444	-10	-14	3	1.5	Jk-NB	0.571428571	4
P3	2013-Dec-13	Jk	26	pre	Jk1	0	0	0	0	2	NB	25	x	5	5	x	4.774444444	-9	-13	3	1.5	Jk-NB	1	5
P3	2013-Dec-15	Jk	26	pre	Jk1	2	0	0	0	2	NB	25	x	7	7	x	5.341111111	-7	-11	3	1.5	Jk-NB	1	7
P3	2013-Dec-16	Jk	26	pre	Jk1	2	0	0	0	2	NB	25	x	6	7	x	6.019166667	-6	-10	3	1.5	Jk-NB	0.857142857	6
P3	2013-Dec-17	Jk	26	pre	Jk1	1	0	0	0	2	NB	25	x	6	5	x	4.895277778	-5	-9	3	1.5	Jk-NB	0.833333333	5
P3	2013-Dec-19	Jk	26	pop	Jk1	3	0	0	1	2	NB	25	x	6	7	o	6.200833333	-3	-7	3	1.5	Jk-NB	0.857142857	6
P3	2013-Dec-21	Jk	26	pop	Jk1	1	0	1	2	2	NB	25	x	6	7	o	6.061388889	-1	-5	3	1.5	Jk-NB	0.857142857	6
P3	2014-Feb-06	Jk	26	pre	Jk2	0	0	0	0	2	NB	26	x	5	4	x	4.738888889	-6	-13	3	2	Jk-NB	0.8	4
P3	2014-Feb-08	Jk	26	pre	Jk2	0	0	0	0	2	NB	26	x	5	1	x	4.104166667	-4	-11	3	2	Jk-NB	0.2	1
P3	2014-Feb-09	Jk	26	pop	Jk2	1	0	0	0	2	NB	26	x	6	6	x	7.048055556	-3	-10	3	2	Jk-NB	1	6
P3	2014-Feb-10	Jk	26	pop	Jk2	1	0	0	0	2	NB	26	x	4	3	x	3.955	-2	-9	3	2	Jk-NB	0.4	2
P3	2014-Feb-12	Jk	26	pop	Jk2	1	0	0	0	2	NB	26	x	3	4	x	5.690833333	0	-7	3	2	Jk-NB	0.4	2
P3	2014-Feb-15	Jk	26	post	Jk2	0	0	0	0	2	NB	26	x	2	5	x	5.595277778	3	-4	3	2	Jk-NB	0.166666667	1
P4	2014-Aug-10	Jk	26	pre	Jk3	1	0	0	0	2	NB	27	x	2	5	x	4.8575	-23	-26	3	2.5	Jk-NB	0.4	2
P4	2014-Aug-11	Jk	26	pre	Jk3	0	0	0	0	2	NB	27	x	1	6	x	5.314444444	-22	-25	3	2.5	Jk-NB	0.166666667	1
P4	2014-Aug-12	Jk	26	pre	Jk3	1	0	0	0	2	NB	27	x	6	3	x	5.474722222	-21	-24	3	2.5	Jk-NB	0.285714286	2
P4	2014-Aug-14	Jk	26	pre	Jk3	0	0	0	0	2	NB	27	x	8	6	x	8.086666667	-19	-22	3	2.5	Jk-NB	0.75	6
P4	2014-Aug-15	Jk	26	pre	Jk3	9	0	0	0	2	NB	27	x	6	6	x	6.292222222	-18	-21	3	2.5	Jk-NB	0.5	4
P4	2014-Aug-16	Jk	26	pre	Jk3	1	0	0	0	2	NB	27	x	7	9	x	7.867777778	-17	-20	3	2.5	Jk-NB	0.777777778	7
P4	2014-Aug-17	Jk	26	pre	Jk3	1	0	0	0	2	NB	27	x	6	6	x	6.25	-16	-19	3	2.5	Jk-NB	0.714285714	5
P4	2014-Aug-18	Jk	26	pre	Jk3	1	0	0	0	2	NB	27	x	6	7	x	6.208333333	-15	-18	3	2.5	Jk-NB	0.857142857	6
P4	2014-Aug-19	Jk	26	pre	Jk3	4	0	0	0	2	NB	27	x	6	7	x	7.015277778	-14	-17	3	2.5	Jk-NB	0.625	5
P4	2014-Aug-20	Jk	26	pre	Jk3	0	0	0	0	2	NB	27	x	7	5	x	6.756666667	-13	-16	3	2.5	Jk-NB	0.714285714	5
P4	2014-Aug-22	Jk	26	pre	Jk3	3	0	0	0	2	NB	27	x	8	7	x	6.846666667	-11	-14	3	2.5	Jk-NB	0.666666667	6
P4	2014-Aug-24	Jk	26	pre	Jk3	1	0	0	0	2	NB	27	x	4	7	x	6.335277778	-9	-12	3	2.5	Jk-NB	0.375	3
P4	2014-Aug-25	Jk	26	pre	Jk3	2	0	0	0	2	NB	27	x	7	5	x	6.180833333	-8	-11	3	2.5	Jk-NB	0.714285714	5
P4	2014-Aug-26	Jk	26	pre	Jk3	3	0	0	0	2	NB	27	x	9	6	x	7.9675	-7	-10	3	2.5	Jk-NB	0.666666667	6
P4	2014-Aug-27	Jk	26	pre	Jk3	1	0	0	0	2	NB	27	x	6	6	x	7.413888889	-6	-9	3	2.5	Jk-NB	0.714285714	5
P4	2014-Aug-28	Jk	26	pre	Jk3	3	0	0	0	2	NB	27	x	6	6	x	6.336944444	-5	-8	3	2.5	Jk-NB	0.714285714	5
P4	2014-Aug-29	Jk	26	pre	Jk3	0	0	0	0	2	NB	27	x	5	4	x	6.135277778	-4	-7	3	2.5	Jk-NB	0.5	3
P4	2014-Aug-30	Jk	26	pop	Jk3	1	0	0	0	2	NB	27	x	4	6	x	5.706388889	-3	-6	3	2.5	Jk-NB	0.666666667	4
P4	2014-Aug-31	Jk	26	pop	Jk3	0	0	0	0	2	NB	27	x	5	6	x	6.394444444	-2	-5	3	2.5	Jk-NB	0.571428571	4
P4	2014-Sep-02	Jk	26	pop	Jk3	1	0	0	0	2	NB	27	x	8	7	x	7.121111111	0	-3	3	2.5	Jk-NB	0.875	7
P4	2014-Sep-03	Jk	26	post	Jk3	1	0	1	1	2	NB	27	x	7	7	o	5.681388889	1	-2	3	2.5	Jk-NB	1	7
P4	2014-Sep-04	Jk	26	post	Jk3	4	0	0	0	2	NB	27	x	5	8	x	7.062777778	2	-1	3	2.5	Jk-NB	0.625	5
P5	2015-Jan-21	Jk	26	pre	Jk4	3	0	0	0	2	NB	27	x	7	6	x	6.115555556	-14	-19	3	3	Jk-NB	0.857142857	6
P5	2015-Jan-22	Jk	26	pre	Jk4	1	0	1	0	2	NB	27	x	8	7	x	6.744444444	-13	-18	3	3	Jk-NB	0.875	7
P5	2015-Jan-23	Jk	26	pre	Jk4	4	0	0	0	2	NB	27	x	6	3	x	5.787777778	-12	-17	3	3	Jk-NB	0.5	3
P5	2015-Jan-24	Jk	26	pre	Jk4	6	0	0	0	2	NB	27	x	7	7	x	6.258888889	-11	-16	3	3	Jk-NB	0.75	6
P5	2015-Jan-25	Jk	26	pre	Jk4	1	0	0	0	2	NB	27	x	8	8	x	5.820277778	-10	-15	3	3	Jk-NB	1	8
P5	2015-Jan-26	Jk	26	pre	Jk4	0	0	0	0	2	NB	27	x	6	6	x	4.528055556	-9	-14	3	3	Jk-NB	1	6
P5	2015-Jan-27	Jk	26	pre	Jk4	0	0	0	0	2	NB	27	x	8	2	x	6.825	-8	-13	3	3	Jk-NB	0.25	2
P5	2015-Feb-04	Jk	26	pop	Jk4	4	0	1	1	2	NB	27	o	6	6	o	5.876666667	0	-5	3	3	Jk-NB	1	6
P5	2015-Feb-05	Jk	26	post	Jk4	0	0	1	0	2	NB	27	o	7	7	x	5.735277778	1	-4	3	3	Jk-NB	1	7
P5	2015-Feb-06	Jk	26	post	Jk4	3	0	1	3	2	NB	27	o	7	7	o	5.798055556	2	-3	3	3	Jk-NB	1	7
P5	2015-Feb-07	Jk	26	post	Jk4	4	0	3	3	2	NB	27	o	8	8	o	6.576666667	3	-2	3	3	Jk-NB	1	8
P5	2015-Feb-08	Jk	26	post	Jk4	1	0	0	0	2	NB	27	o	6	6	x	5.004444444	4	-1	3	3	Jk-NB	1	6
P5	2014-Dec-24	Sl	23	pre	Sl1	0	0	0	0	2	NB	27	x	5	6	x	5.700555556	-24	-20	3	3	Sl-NB	0.833333333	5
P5	2014-Dec-27	Sl	23	pre	Sl1	1	0	0	0	2	NB	27	x	6	7	x	5.851944444	-21	-17	3	3	Sl-NB	0.857142857	6
P5	2014-Dec-28	Sl	23	pre	Sl1	1	0	0	0	2	NB	27	x	6	7	x	5.635277778	-20	-16	3	3	Sl-NB	0.857142857	6
P5	2014-Dec-30	Sl	23	pre	Sl1	0	0	0	1	2	NB	27	x	6	2	o	6.101944444	-18	-14	3	3	Sl-NB	0.333333333	2
P5	2015-Jan-06	Sl	23	pre	Sl1	0	0	0	0	2	NB	27	x	7	7	x	5.785277778	-11	-7	3	3	Sl-NB	1	7
P5	2015-Jan-07	Sl	23	pre	Sl1	0	0	0	0	2	NB	27	x	7	6	x	6.003611111	-10	-6	3	3	Sl-NB	0.857142857	6
P5	2015-Jan-08	Sl	23	pre	Sl1	1	0	0	0	2	NB	27	x	6	7	x	6.0425	-9	-5	3	3	Sl-NB	0.857142857	6
P5	2015-Jan-09	Sl	23	pre	Sl1	0	0	0	0	2	NB	27	x	6	6	x	6.081944444	-8	-4	3	3	Sl-NB	1	6
P5	2015-Jan-10	Sl	23	pre	Sl1	1	0	0	2	2	NB	27	x	7	7	o	5.813333333	-7	-3	3	3	Sl-NB	1	7
P5	2015-Jan-11	Sl	23	pre	Sl1	1	0	1	1	2	NB	27	x	7	7	o	6.025555556	-6	-2	3	3	Sl-NB	1	7
P5	2015-Jan-15	Sl	23	pop	Sl1	1	0	0	0	2	NB	27	x	6	7	x	5.954166667	-2	2	2	3	Sl-NB	0.857142857	6
P5	2015-Jan-16	Sl	23	pop	Sl1	0	0	0	0	2	NB	27	x	6	5	x	5.749166667	-1	3	2	3	Sl-NB	0.571428571	4
P5	2015-Feb-21	Sl	23	pre	Sl2	0	0	0	0	2	NB	27	o	6	6	x	5.452777778	-13	-17	3	3	Sl-NB	1	6
P5	2015-Feb-23	Sl	23	pre	Sl2	0	0	0	0	2	NB	27	o	4	3	x	3.365833333	-11	-15	3	3	Sl-NB	0.75	3
P5	2015-Feb-24	Sl	23	pre	Sl2	3	0	0	0	2	NB	27	o	7	7	x	6.258333333	-10	-14	3	3	Sl-NB	1	7
P5	2015-Feb-27	Sl	23	pre	Sl2	2	0	2	0	2	NB	27	o	7	7	x	6.529722222	-7	-11	3	3	Sl-NB	1	7
P5	2015-Feb-28	Sl	23	pre	Sl2	0	0	1	0	2	NB	27	o	6	7	x	6.235555556	-6	-10	3	3	Sl-NB	0.857142857	6
P5	2015-Mar-03	Sl	23	pop	Sl2	1	0	0	0	2	NB	27	o	8	8	x	6.479166667	-3	-7	3	3	Sl-NB	1	8
P5	2015-Mar-05	Sl	23	pop	Sl2	2	0	1	3	2	NB	27	o	8	8	o	7.248055556	-1	-5	2	3	Sl-NB	1	8
P5	2015-Mar-06	Sl	23	pop	Sl2	0	0	0	0	2	NB	27	o	6	6	x	4.507222222	0	-4	3	3	Sl-NB	1	6
P5	2015-Mar-07	Sl	23	post	Sl2	0	0	1	1	2	NB	27	o	7	7	o	6.283055556	1	-3	3	3	Sl-NB	1	7
P5	2015-Mar-09	Sl	23	post	Sl2	0	0	0	0	2	NB	27	x	3	6	x	4.602777778	3	-1	3	3	Sl-NB	0.5	3
P4	2014-Jul-31	Ot	17	pre	Ot1	0	0	0	0	2	NB	27	x	6	5	x	7.058333333	-18	-20	3	3.5	Ot-NB	0.833333333	5
P4	2014-Aug-02	Ot	17	pre	Ot1	0	0	0	0	2	NB	27	x	9	7	x	8.298333333	-16	-18	3	3.5	Ot-NB	0.777777778	7
P4	2014-Aug-03	Ot	17	pre	Ot1	0	0	0	0	2	NB	27	x	5	4	x	6.0125	-15	-17	3	3.5	Ot-NB	0.5	3
P4	2014-Aug-10	Ot	17	pre	Ot1	1	0	0	0	2	NB	27	x	2	1	x	4.8575	-8	-10	3	3.5	Ot-NB	0.5	1
P4	2014-Aug-14	Ot	17	pre	Ot1	0	0	0	0	2	NB	27	x	8	8	x	8.086666667	-4	-6	3	3.5	Ot-NB	1	8
P4	2014-Aug-15	Ot	17	pop	Ot1	8	0	0	0	2	NB	27	x	6	4	x	6.292222222	-3	-5	3	3.5	Ot-NB	0.666666667	4
P4	2014-Aug-16	Ot	17	pop	Ot1	1	0	0	0	2	NB	27	x	7	9	x	7.867777778	-2	-4	3	3.5	Ot-NB	0.777777778	7
P4	2014-Aug-17	Ot	17	pop	Ot1	1	0	0	0	2	NB	27	x	6	6	x	6.25	-1	-3	3	3.5	Ot-NB	0.714285714	5
P4	2014-Aug-18	Ot	17	pop	Ot1	1	0	0	0	2	NB	27	o	6	7	x	6.208333333	0	-2	3	3.5	Ot-NB	0.857142857	6
P4	2014-Aug-19	Ot	17	post	Ot1	5	1	0	0	2	NB	27	o	6	7	x	7.015277778	1	-1	3	3.5	Ot-NB	0.857142857	6
P3	2014-Jan-08	Fk	16	pre	Fk1	0	0	0	0	2	NB	26	x	3	6	x	5.673333333	-10	-14	3	3	Fk-NB	0.5	3
P3	2014-Jan-09	Fk	16	pre	Fk1	3	0	0	0	2	NB	26	x	6	6	x	5.715555556	-9	-13	3	3	Fk-NB	1	6
P3	2014-Jan-11	Fk	16	pre	Fk1	2	0	0	1	2	NB	26	x	10	11	o	9.428888889	-7	-11	3	3	Fk-NB	0.909090909	10
P3	2014-Jan-12	Fk	16	pre	Fk1	0	0	0	0	2	NB	26	x	8	9	x	8.336944444	-6	-10	3	3	Fk-NB	0.888888889	8
P3	2014-Jan-13	Fk	16	pre	Fk1	0	0	0	0	2	NB	26	x	10	9	x	9.246388889	-5	-9	3	3	Fk-NB	0.9	9
P3	2014-Jan-14	Fk	16	pre	Fk1	3	0	0	0	2	NB	26	x	7	7	x	5.867777778	-4	-8	3	3	Fk-NB	1	7
P3	2014-Jan-16	Fk	16	pop	Fk1	2	0	1	0	2	NB	26	x	10	10	x	9.103888889	-2	-6	3	3	Fk-NB	1	10
P3	2014-Jan-17	Fk	16	pop	Fk1	2	0	1	0	2	NB	26	x	7	6	x	6.229166667	-1	-5	3	3	Fk-NB	0.857142857	6
P3	2014-Jan-18	Fk	16	pop	Fk1	0	0	0	0	2	NB	26	x	6	5	x	5.906388889	0	-4	3	3	Fk-NB	0.833333333	5
P3	2014-Jan-19	Fk	16	post	Fk1	0	0	0	0	2	NB	26	o	4	5	x	4.666666667	1	-3	3	3	Fk-NB	0.8	4
P3	2014-Jan-20	Fk	16	post	Fk1	0	0	0	0	2	NB	26	x	3	5	x	4.351944444	2	-2	3	3	Fk-NB	0.6	3
P3	2014-Jan-21	Fk	16	post	Fk1	1	0	1	1	2	NB	26	x	3	4	o	2.87	3	-1	3	3	Fk-NB	0.75	3
P4	2014-Aug-12	Fk	16	pre	Fk2	0	0	0	0	2	NB	27	x	6	2	x	5.474722222	-13	-17	3	3.5	Fk-NB	0.333333333	2
P4	2014-Aug-14	Fk	16	pre	Fk2	0	0	0	0	2	NB	27	x	8	8	x	8.086666667	-11	-15	3	3.5	Fk-NB	0.777777778	7
P4	2014-Aug-15	Fk	16	pre	Fk2	9	0	0	0	2	NB	27	x	6	7	x	6.292222222	-10	-14	3	3.5	Fk-NB	0.857142857	6
P4	2014-Aug-16	Fk	16	pre	Fk2	1	0	0	0	2	NB	27	x	7	8	x	7.867777778	-9	-13	3	3.5	Fk-NB	0.666666667	6
P4	2014-Aug-17	Fk	16	pre	Fk2	1	0	0	0	2	NB	27	x	6	6	x	6.25	-8	-12	3	3.5	Fk-NB	0.714285714	5
P4	2014-Aug-18	Fk	16	pre	Fk2	1	0	0	0	2	NB	27	x	6	6	x	6.208333333	-7	-11	3	3.5	Fk-NB	0.714285714	5
P4	2014-Aug-19	Fk	16	pre	Fk2	5	0	0	0	2	NB	27	x	6	8	x	7.015277778	-6	-10	3	3.5	Fk-NB	0.75	6
P4	2014-Aug-20	Fk	16	pre	Fk2	0	0	0	0	2	NB	27	x	7	7	x	6.756666667	-5	-9	3	3.5	Fk-NB	1	7
P4	2014-Aug-21	Fk	16	pre	Fk2	0	0	0	0	2	NB	27	x	5	4	x	5.270833333	-4	-8	3	3.5	Fk-NB	0.5	3
P4	2014-Aug-22	Fk	16	pop	Fk2	3	0	0	0	2	NB	27	x	8	7	x	6.846666667	-3	-7	3	3.5	Fk-NB	0.666666667	6
P4	2014-Aug-24	Fk	16	pop	Fk2	1	0	3	1	2	NB	27	o	4	4	o	6.335277778	-1	-5	3	3.5	Fk-NB	0.6	3
P4	2014-Aug-25	Fk	16	pop	Fk2	2	0	3	0	2	NB	27	o	7	5	x	6.180833333	0	-4	3	3.5	Fk-NB	0.714285714	5
P4	2014-Aug-26	Fk	16	post	Fk2	3	3	4	1	2	NB	27	o	9	9	o	7.9675	1	-3	3	3.5	Fk-NB	1	9
P4	2014-Aug-27	Fk	16	post	Fk2	1	0	1	1	2	NB	27	o	6	6	o	7.413888889	2	-2	3	3.5	Fk-NB	1	6
P4	2014-Aug-28	Fk	16	post	Fk2	3	0	0	0	2	NB	27	o	6	6	x	6.336944444	3	-1	3	3.5	Fk-NB	1	6
P5	2015-Jan-06	Fk	16	pre	Fk3	0	0	0	0	2	NB	27	x	7	7	x	5.785277778	-18	-22	3	4	Fk-NB	1	7
P5	2015-Jan-07	Fk	16	pre	Fk3	0	0	0	0	2	NB	27	x	7	7	x	6.003611111	-17	-21	3	4	Fk-NB	1	7
P5	2015-Jan-08	Fk	16	pre	Fk3	1	0	0	0	2	NB	27	x	6	7	x	6.0425	-16	-20	3	4	Fk-NB	0.857142857	6
P5	2015-Jan-09	Fk	16	pre	Fk3	0	0	0	0	2	NB	27	x	6	6	x	6.081944444	-15	-19	3	4	Fk-NB	0.714285714	5
P5	2015-Jan-10	Fk	16	pre	Fk3	1	0	0	0	2	NB	27	x	7	6	x	5.813333333	-14	-18	3	4	Fk-NB	0.857142857	6
P5	2015-Jan-11	Fk	16	pre	Fk3	1	0	0	0	2	NB	27	x	7	7	x	6.025555556	-13	-17	3	4	Fk-NB	1	7
P5	2015-Jan-13	Fk	16	pre	Fk3	0	0	0	0	2	NB	27	x	5	6	x	5.623055556	-11	-15	3	4	Fk-NB	0.833333333	5
P5	2015-Jan-14	Fk	16	pre	Fk3	0	0	0	0	2	NB	27	x	5	6	x	6.185277778	-10	-14	3	4	Fk-NB	0.833333333	5
P5	2015-Jan-15	Fk	16	pre	Fk3	1	0	0	0	2	NB	27	x	6	7	x	5.954166667	-9	-13	3	4	Fk-NB	0.857142857	6
P5	2015-Jan-16	Fk	16	pre	Fk3	0	0	0	0	2	NB	27	x	6	7	x	5.749166667	-8	-12	3	4	Fk-NB	0.857142857	6
P5	2015-Jan-18	Fk	16	pre	Fk3	1	0	0	0	2	NB	27	x	6	7	x	6.122777778	-6	-10	3	4	Fk-NB	0.857142857	6
P5	2015-Jan-19	Fk	16	pre	Fk3	0	0	0	0	2	NB	27	o	6	6	x	5.894722222	-5	-9	3	4	Fk-NB	1	6
P5	2015-Jan-20	Fk	16	pre	Fk3	0	0	0	0	2	NB	27	o	8	8	x	6.330555556	-4	-8	3	4	Fk-NB	1	8
P5	2015-Jan-21	Fk	16	pop	Fk3	3	0	0	0	2	NB	27	o	7	7	x	6.115555556	-3	-7	3	4	Fk-NB	1	7
P5	2015-Jan-22	Fk	16	pop	Fk3	1	0	0	0	2	NB	27	o	8	8	x	6.744444444	-2	-6	3	4	Fk-NB	1	8
P5	2015-Jan-23	Fk	16	pop	Fk3	5	1	0	0	2	NB	27	o	6	6	x	5.787777778	-1	-5	3	4	Fk-NB	1	6
P5	2015-Jan-24	Fk	16	pop	Fk3	6	2	0	0	2	NB	27	o	7	7	x	6.258888889	0	-4	3	4	Fk-NB	1	7
P5	2015-Jan-25	Fk	16	post	Fk3	1	1	0	0	2	NB	27	o	8	6	x	5.820277778	1	-3	3	4	Fk-NB	0.75	6
P5	2015-Jan-26	Fk	16	post	Fk3	0	0	0	1	2	NB	27	o	6	6	o	4.528055556	2	-2	3	4	Fk-NB	1	6
P5	2015-Jan-27	Fk	16	post	Fk3	1	0	2	2	2	NB	27	o	8	7	o	6.825	3	-1	3	4	Fk-NB	0.875	7
P5	2015-Feb-21	Fk	16	pre	Fk4	0	0	0	0	2	NB	27	x	6	4	x	5.452777778	-23	-25	3	4	Fk-NB	0.666666667	4
P5	2015-Feb-23	Fk	16	pre	Fk4	0	0	0	0	2	NB	27	x	4	3	x	3.365833333	-21	-23	3	4	Fk-NB	0.75	3
P5	2015-Feb-24	Fk	16	pre	Fk4	3	0	0	0	2	NB	27	x	7	8	x	6.258333333	-20	-22	3	4	Fk-NB	0.875	7
P5	2015-Feb-25	Fk	16	pre	Fk4	0	0	0	0	2	NB	27	x	6	6	x	5.919722222	-19	-21	3	4	Fk-NB	1	6
P5	2015-Feb-27	Fk	16	pre	Fk4	0	0	0	0	2	NB	27	x	7	2	x	6.529722222	-17	-19	3	4	Fk-NB	0.285714286	2
P5	2015-Feb-28	Fk	16	pre	Fk4	0	0	0	0	2	NB	27	x	6	6	x	6.235555556	-16	-18	3	4	Fk-NB	0.714285714	5
P5	2015-Mar-01	Fk	16	pre	Fk4	2	0	0	0	2	NB	27	x	10	7	x	7.313888889	-15	-17	3	4	Fk-NB	0.7	7
P5	2015-Mar-03	Fk	16	pre	Fk4	1	0	0	0	2	NB	27	x	8	8	x	6.479166667	-13	-15	3	4	Fk-NB	1	8
P5	2015-Mar-05	Fk	16	pre	Fk4	2	0	0	0	2	NB	27	x	8	8	x	7.248055556	-11	-13	3	4	Fk-NB	1	8
P5	2015-Mar-06	Fk	16	pre	Fk4	0	0	0	0	2	NB	27	x	6	6	x	4.507222222	-10	-12	3	4	Fk-NB	1	6
P5	2015-Mar-07	Fk	16	pre	Fk4	0	0	1	0	2	NB	27	x	7	7	x	6.283055556	-9	-11	3	4	Fk-NB	1	7
P5	2015-Mar-09	Fk	16	pre	Fk4	0	0	0	1	2	NB	27	o	3	3	o	4.602777778	-7	-9	3	4	Fk-NB	1	3
P5	2015-Mar-10	Fk	16	pre	Fk4	0	0	0	0	2	NB	27	o	6	6	x	6.276388889	-6	-8	3	4	Fk-NB	1	6
P5	2015-Mar-12	Fk	16	pre	Fk4	5	2	3	1	2	NB	27	o	6	6	o	5.720555556	-4	-6	3	4	Fk-NB	1	6
P5	2015-Mar-13	Fk	16	pop	Fk4	1	0	1	1	2	NB	27	o	8	8	o	6.392777778	-3	-5	3	4	Fk-NB	1	8
P5	2015-Mar-14	Fk	16	pop	Fk4	2	0	0	0	2	NB	27	o	5	5	x	4.151111111	-2	-4	3	4	Fk-NB	1	5
P5	2015-Mar-15	Fk	16	pop	Fk4	4	3	0	0	2	NB	27	o	7	8	x	6.746388889	-1	-3	3	4	Fk-NB	0.875	7
P5	2015-Mar-16	Fk	16	pop	Fk4	2	0	1	3	2	NB	27	o	7	7	o	5.731666667	0	-2	3	4	Fk-NB	1	7
P5	2015-Mar-17	Fk	16	post	Fk4	0	0	1	1	2	NB	27	o	5	5	o	3.858333333	1	-1	3	4	Fk-NB	1	5
P3	2013-Dec-01	No	43	pre	No1	0	0	1	2	3	KT	9	x	7	7	o	6.043333333	-13	-16	3	4.5	No-KT	1	7
P3	2013-Dec-02	No	43	pre	No1	0	0	0	0	3	KT	9	o	5	8	x	6.570555556	-12	-15	3	4.5	No-KT	0.625	5
P3	2013-Dec-05	No	43	pre	No1	1	0	0	0	3	KT	9	x	3	6	x	5.071111111	-9	-12	3	4.5	No-KT	0.5	3
P3	2013-Dec-07	No	43	pre	No1	1	0	0	0	3	KT	9	x	5	6	x	6.306388889	-7	-10	3	4.5	No-KT	0.833333333	5
P3	2013-Dec-08	No	43	pre	No1	2	0	0	0	3	KT	9	x	5	6	x	5.986388889	-6	-9	3	4.5	No-KT	0.833333333	5
P3	2013-Dec-09	No	43	pre	No1	3	0	0	0	3	KT	9	o	6	7	x	5.721944444	-5	-8	3	4.5	No-KT	0.857142857	6
P3	2013-Dec-10	No	43	pre	No1	0	0	0	0	3	KT	9	o	5	4	x	4.295277778	-4	-7	3	4.5	No-KT	0.8	4
P3	2013-Dec-11	No	43	pop	No1	0	0	0	0	3	KT	9	x	4	7	x	5.620833333	-3	-6	3	4.5	No-KT	0.571428571	4
P3	2013-Dec-12	No	43	pop	No1	1	0	0	0	3	KT	9	x	5	5	x	5.994444444	-2	-5	3	4.5	No-KT	0.666666667	4
P3	2013-Dec-13	No	43	pop	No1	0	0	0	0	3	KT	9	x	2	4	x	4.774444444	-1	-4	3	4.5	No-KT	0.2	1
P3	2013-Dec-15	No	43	post	No1	0	0	2	2	3	KT	9	x	3	6	o	5.341111111	1	-2	3	4.5	No-KT	0.285714286	2
P3	2013-Dec-16	No	43	post	No1	0	0	0	0	3	KT	9	x	5	7	x	6.019166667	2	-1	3	4.5	No-KT	0.714285714	5
P3	2013-Dec-29	No	43	pre	No2	1	0	0	0	3	KT	9	x	2	5	x	5.605833333	-16	-18	3	4.5	No-KT	0.4	2
P3	2013-Dec-30	No	43	pre	No2	1	0	0	0	3	KT	9	x	4	5	x	5.913611111	-15	-17	3	4.5	No-KT	0.5	3
P3	2013-Dec-31	No	43	pre	No2	0	0	0	0	3	KT	9	x	3	3	x	3.6125	-14	-16	3	4.5	No-KT	0.5	2
P3	2014-Jan-08	No	43	pre	No2	2	1	6	5	3	KT	10	o	4	6	o	5.673333333	-6	-8	3	4.5	No-KT	0.666666667	4
P3	2014-Jan-09	No	43	pre	No2	3	1	0	1	3	KT	10	o	6	6	o	5.715555556	-5	-7	3	4.5	No-KT	1	6
P3	2014-Jan-11	No	43	pop	No2	3	0	4	5	3	KT	10	o	11	11	o	9.428888889	-3	-5	3	4.5	No-KT	1	11
P3	2014-Jan-12	No	43	pop	No2	1	1	2	2	3	KT	10	o	9	10	o	8.336944444	-2	-4	3	4.5	No-KT	0.9	9
P3	2014-Jan-13	No	43	pop	No2	3	0	4	3	3	KT	10	o	9	10	o	9.246388889	-1	-3	3	4.5	No-KT	0.9	9
P3	2014-Jan-14	No	43	pop	No2	1	0	2	0	3	KT	10	o	6	7	x	5.867777778	0	-2	3	4.5	No-KT	0.857142857	6
P4	2014-Jul-30	No	43	pre	No3	0	0	0	0	3	GC	27	x	6	7	x	8.256944444	-14	-16	3	5	No-GC	0.857142857	6
P4	2014-Jul-31	No	43	pre	No3	1	0	0	0	3	GC	27	x	6	6	x	7.058333333	-13	-15	3	5	No-GC	0.714285714	5
P4	2014-Aug-02	No	43	pre	No3	0	0	0	0	3	GC	27	x	5	7	x	8.298333333	-11	-13	3	5	No-GC	0.5	4
P4	2014-Aug-03	No	43	pre	No3	1	0	0	0	3	GC	27	x	2	4	x	6.0125	-10	-12	3	5	No-GC	0.5	2
P4	2014-Aug-04	No	43	pre	No3	0	0	0	0	3	GC	27	x	4	4	x	3.854722222	-9	-11	3	5	No-GC	0.6	3
P4	2014-Aug-06	No	43	pre	No3	0	0	0	0	3	GC	27	x	3	5	x	5.254722222	-7	-9	3	5	No-GC	0.6	3
P4	2014-Aug-07	No	43	pre	No3	1	0	0	0	3	GC	27	x	1	6	x	5.7875	-6	-8	3	5	No-GC	0.166666667	1
P4	2014-Aug-08	No	43	pre	No3	0	0	0	0	3	GC	27	x	6	6	x	5.629166667	-5	-7	3	5	No-GC	1	6
P4	2014-Aug-10	No	43	pop	No3	3	0	0	0	3	GC	27	x	4	5	x	4.8575	-3	-5	3	5	No-GC	0.5	3
P4	2014-Aug-11	No	43	pop	No3	1	0	0	0	3	GC	27	o	4	6	x	5.314444444	-2	-4	3	5	No-GC	0.666666667	4
P4	2014-Aug-12	No	43	pop	No3	1	0	0	0	3	GC	27	x	4	5	x	5.474722222	-1	-3	3	5	No-GC	0.285714286	2
P4	2014-Aug-14	No	43	post	No3	0	0	0	0	3	GC	27	x	2	9	x	8.086666667	1	-1	3	5	No-GC	0.222222222	2
P3	2013-Nov-18	Jk	26	pre	Jk1	0	0	3	3	3	KT	9	x	7	6	o	6.009722222	-34	-38	3	1.5	Jk-KT	0.857142857	6
P3	2013-Nov-19	Jk	26	pre	Jk1	0	0	0	0	3	KT	9	x	8	7	x	6.707777778	-33	-37	3	1.5	Jk-KT	0.875	7
P3	2013-Nov-20	Jk	26	pre	Jk1	0	0	0	0	3	KT	9	x	5	3	x	5.866944444	-32	-36	3	1.5	Jk-KT	0.6	3
P3	2013-Nov-21	Jk	26	pre	Jk1	0	0	0	0	3	KT	9	x	1	3	x	2.351111111	-31	-35	3	1.5	Jk-KT	0.333333333	1
P3	2013-Nov-22	Jk	26	pre	Jk1	0	0	0	0	3	KT	9	x	4	4	x	6.182222222	-30	-34	3	1.5	Jk-KT	0.142857143	1
P3	2013-Nov-24	Jk	26	pre	Jk1	0	0	1	1	3	KT	9	x	4	6	o	6.031111111	-28	-32	3	1.5	Jk-KT	0.666666667	4
P3	2013-Nov-25	Jk	26	pre	Jk1	0	0	0	0	3	KT	9	x	1	6	x	5.825	-27	-31	3	1.5	Jk-KT	0.166666667	1
P3	2013-Nov-26	Jk	26	pre	Jk1	0	0	0	0	3	KT	9	x	6	6	x	6.075277778	-26	-30	3	1.5	Jk-KT	0.714285714	5
P3	2013-Nov-28	Jk	26	pre	Jk1	0	0	0	0	3	KT	9	x	2	9	x	9.842222222	-24	-28	3	1.5	Jk-KT	0.222222222	2
P3	2013-Dec-02	Jk	26	pre	Jk1	0	0	3	4	3	KT	9	x	5	5	o	6.570555556	-20	-24	3	1.5	Jk-KT	1	5
P3	2013-Dec-05	Jk	26	pre	Jk1	1	0	3	3	3	KT	9	x	3	4	o	5.071111111	-17	-21	3	1.5	Jk-KT	0.4	2
P3	2013-Dec-07	Jk	26	pre	Jk1	1	0	5	5	3	KT	9	x	5	6	o	6.306388889	-15	-19	3	1.5	Jk-KT	0.833333333	5
P3	2013-Dec-08	Jk	26	pre	Jk1	2	0	1	0	3	KT	9	x	5	6	x	5.986388889	-14	-18	3	1.5	Jk-KT	0.833333333	5
P3	2013-Dec-09	Jk	26	pre	Jk1	3	0	0	0	3	KT	9	x	6	6	x	5.721944444	-13	-17	3	1.5	Jk-KT	0.714285714	5
P3	2013-Dec-10	Jk	26	pre	Jk1	0	0	0	0	3	KT	9	x	5	5	x	4.295277778	-12	-16	3	1.5	Jk-KT	1	5
P3	2013-Dec-11	Jk	26	pre	Jk1	0	0	0	0	3	KT	9	x	4	7	x	5.620833333	-11	-15	3	1.5	Jk-KT	0.571428571	4
P3	2013-Dec-12	Jk	26	pre	Jk1	1	0	0	0	3	KT	9	x	5	5	x	5.994444444	-10	-14	3	1.5	Jk-KT	0.428571429	3
P3	2013-Dec-13	Jk	26	pre	Jk1	0	0	0	0	3	KT	9	x	2	5	x	4.774444444	-9	-13	3	1.5	Jk-KT	0.4	2
P3	2013-Dec-15	Jk	26	pre	Jk1	0	0	2	2	3	KT	9	x	3	7	o	5.341111111	-7	-11	3	1.5	Jk-KT	0.428571429	3
P3	2013-Dec-16	Jk	26	pre	Jk1	0	0	0	0	3	KT	9	x	5	7	x	6.019166667	-6	-10	3	1.5	Jk-KT	0.714285714	5
P3	2013-Dec-17	Jk	26	pre	Jk1	0	0	0	1	3	KT	9	x	3	5	o	4.895277778	-5	-9	3	1.5	Jk-KT	0.6	3
P3	2013-Dec-19	Jk	26	pop	Jk1	0	0	1	2	3	KT	9	x	6	7	o	6.200833333	-3	-7	3	1.5	Jk-KT	0.857142857	6
P3	2013-Dec-21	Jk	26	pop	Jk1	0	0	2	2	3	KT	9	x	6	7	o	6.061388889	-1	-5	3	1.5	Jk-KT	0.857142857	6
P3	2013-Dec-22	Jk	26	pop	Jk1	0	0	0	0	3	KT	9	x	3	6	x	5.718888889	0	-4	3	1.5	Jk-KT	0.5	3
P3	2013-Dec-23	Jk	26	post	Jk1	0	0	0	0	3	KT	9	x	2	7	x	5.896944444	1	-3	3	1.5	Jk-KT	0.285714286	2
P3	2014-Feb-06	Jk	26	pre	Jk2	0	0	0	0	3	KT	10	x	3	4	x	4.738888889	-6	-13	3	2	Jk-KT	0.4	2
P3	2014-Feb-08	Jk	26	pre	Jk2	0	0	0	0	3	KT	10	x	5	1	x	4.104166667	-4	-11	3	2	Jk-KT	0.2	1
P3	2014-Feb-09	Jk	26	pop	Jk2	0	0	1	1	3	KT	10	x	6	6	o	7.048055556	-3	-10	3	2	Jk-KT	1	6
P3	2014-Feb-10	Jk	26	pop	Jk2	1	0	0	0	3	KT	10	x	2	3	x	3.955	-2	-9	3	2	Jk-KT	0.666666667	2
P3	2014-Feb-12	Jk	26	pop	Jk2	0	0	0	0	3	KT	10	x	2	4	x	5.690833333	0	-7	3	2	Jk-KT	0.5	2
P3	2014-Feb-15	Jk	26	post	Jk2	0	0	0	0	3	KT	10	x	2	5	x	5.595277778	3	-4	3	2	Jk-KT	0.166666667	1
P4	2014-Aug-10	Jk	26	pre	Jk3	3	0	0	0	3	GC	27	x	4	5	x	4.8575	-23	-26	3	2.5	Jk-GC	0.8	4
P4	2014-Aug-11	Jk	26	pre	Jk3	1	0	0	0	3	GC	27	x	4	6	x	5.314444444	-22	-25	3	2.5	Jk-GC	0.666666667	4
P4	2014-Aug-12	Jk	26	pre	Jk3	1	0	0	0	3	GC	27	x	4	3	x	5.474722222	-21	-24	3	2.5	Jk-GC	0.75	3
P4	2014-Aug-14	Jk	26	pre	Jk3	0	0	0	0	3	GC	27	x	2	6	x	8.086666667	-19	-22	3	2.5	Jk-GC	0.142857143	1
P4	2014-Aug-15	Jk	26	pre	Jk3	0	0	0	0	3	GC	27	x	4	6	x	6.292222222	-18	-21	3	2.5	Jk-GC	0.666666667	4
P4	2014-Aug-16	Jk	26	pre	Jk3	0	0	0	0	3	GC	27	x	4	9	x	7.867777778	-17	-20	3	2.5	Jk-GC	0.444444444	4
P4	2014-Aug-17	Jk	26	pre	Jk3	0	0	0	0	3	GC	27	x	2	6	x	6.25	-16	-19	3	2.5	Jk-GC	0.333333333	2
P4	2014-Aug-18	Jk	26	pre	Jk3	0	0	0	0	3	GC	27	x	1	7	x	6.208333333	-15	-18	3	2.5	Jk-GC	0.142857143	1
P4	2014-Aug-19	Jk	26	pre	Jk3	2	0	0	0	3	GC	27	x	7	7	x	7.015277778	-14	-17	3	2.5	Jk-GC	0.75	6
P4	2014-Aug-20	Jk	26	pre	Jk3	0	0	0	0	3	GC	27	x	4	5	x	6.756666667	-13	-16	3	2.5	Jk-GC	0.5	3
P4	2014-Aug-22	Jk	26	pre	Jk3	3	0	0	0	3	GC	27	x	6	7	x	6.846666667	-11	-14	3	2.5	Jk-GC	0.857142857	6
P4	2014-Aug-24	Jk	26	pre	Jk3	1	0	0	0	3	GC	27	x	4	7	x	6.335277778	-9	-12	3	2.5	Jk-GC	0.571428571	4
P4	2014-Aug-25	Jk	26	pre	Jk3	0	0	0	0	3	GC	27	x	4	5	x	6.180833333	-8	-11	3	2.5	Jk-GC	0.5	3
P4	2014-Aug-26	Jk	26	pre	Jk3	0	0	0	0	3	GC	27	x	7	6	x	7.9675	-7	-10	3	2.5	Jk-GC	0.625	5
P4	2014-Aug-27	Jk	26	pre	Jk3	2	0	0	0	3	GC	27	x	7	6	x	7.413888889	-6	-9	3	2.5	Jk-GC	0.857142857	6
P4	2014-Aug-28	Jk	26	pre	Jk3	1	0	0	0	3	GC	27	x	5	6	x	6.336944444	-5	-8	3	2.5	Jk-GC	0.833333333	5
P4	2014-Aug-29	Jk	26	pre	Jk3	0	0	0	0	3	GC	27	x	2	4	x	6.135277778	-4	-7	3	2.5	Jk-GC	0.2	1
P4	2014-Aug-30	Jk	26	pop	Jk3	1	0	0	0	3	GC	27	x	4	6	x	5.706388889	-3	-6	3	2.5	Jk-GC	0.428571429	3
P4	2014-Aug-31	Jk	26	pop	Jk3	2	0	0	0	3	GC	27	x	6	6	x	6.394444444	-2	-5	3	2.5	Jk-GC	0.5	4
P4	2014-Sep-02	Jk	26	pop	Jk3	1	0	0	0	3	GC	27	x	5	7	x	7.121111111	0	-3	3	2.5	Jk-GC	0.714285714	5
P4	2014-Sep-03	Jk	26	post	Jk3	1	0	0	0	3	GC	27	x	5	7	x	5.681388889	1	-2	3	2.5	Jk-GC	0.714285714	5
P4	2014-Sep-04	Jk	26	post	Jk3	3	0	0	0	3	GC	27	x	4	8	x	7.062777778	2	-1	3	2.5	Jk-GC	0.5	4
P5	2015-Jan-30	Jk	26	pre	Jk4	3	0	0	0	3	GC	27	x	6	3	x	5.105	-5	-10	3	3	Jk-GC	0.5	3
P5	2015-Jan-31	Jk	26	pre	Jk4	2	0	0	0	3	GC	27	x	5	5	x	4.864166667	-4	-9	3	3	Jk-GC	1	5
P5	2015-Feb-01	Jk	26	pop	Jk4	2	0	1	1	3	GC	27	x	4	4	o	4.4325	-3	-8	3	3	Jk-GC	1	4
P5	2015-Feb-02	Jk	26	pop	Jk4	4	0	0	1	3	GC	27	x	4	4	o	5.963333333	-2	-7	3	3	Jk-GC	1	4
P5	2015-Feb-04	Jk	26	pop	Jk4	5	0	0	0	3	GC	27	x	6	6	x	5.876666667	0	-5	3	3	Jk-GC	1	6
P5	2015-Feb-05	Jk	26	post	Jk4	0	0	0	0	3	GC	27	o	6	7	x	5.735277778	1	-4	3	3	Jk-GC	0.857142857	6
P5	2015-Feb-06	Jk	26	post	Jk4	0	0	0	0	3	GC	27	o	4	7	x	5.798055556	2	-3	3	3	Jk-GC	0.571428571	4
P5	2015-Feb-07	Jk	26	post	Jk4	2	0	0	0	3	GC	27	x	3	8	x	6.576666667	3	-2	3	3	Jk-GC	0.375	3
P5	2015-Feb-08	Jk	26	post	Jk4	0	0	0	0	3	GC	27	x	2	6	x	5.004444444	4	-1	3	3	Jk-GC	0.333333333	2
P5	2014-Dec-24	Sl	23	pre	Sl1	2	0	0	0	3	GC	27	x	5	6	x	5.700555556	-24	-20	3	3	Sl-GC	0.833333333	5
P5	2014-Dec-27	Sl	23	pre	Sl1	3	0	0	0	3	GC	27	x	6	7	x	5.851944444	-21	-17	3	3	Sl-GC	0.857142857	6
P5	2014-Dec-28	Sl	23	pre	Sl1	0	0	0	0	3	GC	27	x	4	7	x	5.635277778	-20	-16	3	3	Sl-GC	0.571428571	4
P5	2014-Dec-30	Sl	23	pre	Sl1	0	0	0	0	3	GC	27	x	4	2	x	6.101944444	-18	-14	3	3	Sl-GC	0.2	1
P5	2015-Jan-06	Sl	23	pre	Sl1	0	0	0	0	3	GC	27	x	6	7	x	5.785277778	-11	-7	3	3	Sl-GC	0.857142857	6
P5	2015-Jan-07	Sl	23	pre	Sl1	1	0	0	0	3	GC	27	x	6	6	x	6.003611111	-10	-6	3	3	Sl-GC	0.714285714	5
P5	2015-Jan-08	Sl	23	pre	Sl1	0	0	0	1	3	GC	27	x	4	7	o	6.0425	-9	-5	3	3	Sl-GC	0.571428571	4
P5	2015-Jan-09	Sl	23	pre	Sl1	0	0	0	0	3	GC	27	x	4	6	x	6.081944444	-8	-4	3	3	Sl-GC	0.666666667	4
P5	2015-Jan-10	Sl	23	pre	Sl1	0	0	0	0	3	GC	27	x	6	7	x	5.813333333	-7	-3	3	3	Sl-GC	0.857142857	6
P5	2015-Jan-11	Sl	23	pre	Sl1	0	0	0	0	3	GC	27	x	6	7	x	6.025555556	-6	-2	3	3	Sl-GC	0.857142857	6
P5	2015-Jan-15	Sl	23	pop	Sl1	0	0	0	1	3	GC	27	x	6	7	o	5.954166667	-2	2	2	3	Sl-GC	0.857142857	6
P5	2015-Jan-16	Sl	23	pop	Sl1	1	0	1	1	3	GC	27	x	4	5	o	5.749166667	-1	3	2	3	Sl-GC	0.5	3
P5	2015-Feb-21	Sl	23	pre	Sl2	6	0	0	0	3	GC	27	x	5	6	x	5.452777778	-13	-17	3	3	Sl-GC	0.833333333	5
P5	2015-Feb-23	Sl	23	pre	Sl2	7	0	0	0	3	GC	27	x	4	3	x	3.365833333	-11	-15	3	3	Sl-GC	0.75	3
P5	2015-Feb-24	Sl	23	pre	Sl2	0	0	0	0	3	GC	27	x	2	7	x	6.258333333	-10	-14	3	3	Sl-GC	0.125	1
P5	2015-Feb-28	Sl	23	pre	Sl2	4	0	0	0	3	GC	27	x	6	7	x	6.235555556	-6	-10	3	3	Sl-GC	0.857142857	6
P5	2015-Mar-03	Sl	23	pop	Sl2	4	0	0	0	3	GC	27	x	7	8	x	6.479166667	-3	-7	3	3	Sl-GC	0.875	7
P5	2015-Mar-05	Sl	23	pop	Sl2	1	0	0	0	3	GC	27	x	5	8	x	7.248055556	-1	-5	2	3	Sl-GC	0.625	5
P5	2015-Mar-06	Sl	23	pop	Sl2	0	0	0	0	3	GC	27	x	3	6	x	4.507222222	0	-4	3	3	Sl-GC	0.5	3
P5	2015-Mar-07	Sl	23	post	Sl2	2	0	0	0	3	GC	27	x	7	7	x	6.283055556	1	-3	3	3	Sl-GC	0.75	6
P5	2015-Mar-09	Sl	23	post	Sl2	1	0	0	0	3	GC	27	x	4	6	x	4.602777778	3	-1	3	3	Sl-GC	0.666666667	4
P4	2014-Jul-31	Ot	17	pre	Ot1	2	0	0	0	3	GC	27	x	6	5	x	7.058333333	-18	-20	3	3.5	Ot-GC	0.571428571	4
P4	2014-Aug-02	Ot	17	pre	Ot1	0	0	0	1	3	GC	27	x	5	7	o	8.298333333	-16	-18	3	3.5	Ot-GC	0.714285714	5
P4	2014-Aug-03	Ot	17	pre	Ot1	1	0	0	0	3	GC	27	x	2	4	x	6.0125	-15	-17	3	3.5	Ot-GC	0.5	2
P4	2014-Aug-04	Ot	17	pre	Ot1	0	0	0	0	3	GC	27	x	4	4	x	3.854722222	-14	-16	3	3.5	Ot-GC	0.6	3
P4	2014-Aug-07	Ot	17	pre	Ot1	1	0	0	0	3	GC	27	x	1	5	x	5.7875	-11	-13	3	3.5	Ot-GC	0.2	1
P4	2014-Aug-08	Ot	17	pre	Ot1	0	0	0	0	3	GC	27	x	6	6	x	5.629166667	-10	-12	3	3.5	Ot-GC	1	6
P4	2014-Aug-10	Ot	17	pre	Ot1	0	0	0	0	3	GC	27	x	4	1	x	4.8575	-8	-10	3	3.5	Ot-GC	0.25	1
P4	2014-Aug-14	Ot	17	pre	Ot1	0	0	0	0	3	GC	27	x	2	8	x	8.086666667	-4	-6	3	3.5	Ot-GC	0.25	2
P4	2014-Aug-15	Ot	17	pop	Ot1	0	0	0	0	3	GC	27	x	4	4	x	6.292222222	-3	-5	3	3.5	Ot-GC	0.6	3
P4	2014-Aug-16	Ot	17	pop	Ot1	0	0	0	0	3	GC	27	x	4	9	x	7.867777778	-2	-4	3	3.5	Ot-GC	0.444444444	4
P4	2014-Aug-17	Ot	17	pop	Ot1	0	0	0	0	3	GC	27	x	2	6	x	6.25	-1	-3	3	3.5	Ot-GC	0.333333333	2
P4	2014-Aug-18	Ot	17	pop	Ot1	0	0	0	0	3	GC	27	x	1	7	x	6.208333333	0	-2	3	3.5	Ot-GC	0.142857143	1
P4	2014-Aug-19	Ot	17	post	Ot1	1	0	0	0	3	GC	27	x	7	7	x	7.015277778	1	-1	3	3.5	Ot-GC	0.75	6
P3	2014-Jan-08	Fk	16	pre	Fk1	2	0	0	0	3	KT	10	x	4	6	x	5.673333333	-10	-14	3	3	Fk-KT	0.666666667	4
P3	2014-Jan-09	Fk	16	pre	Fk1	3	0	0	0	3	KT	10	x	6	6	x	5.715555556	-9	-13	3	3	Fk-KT	1	6
P3	2014-Jan-11	Fk	16	pre	Fk1	3	0	2	5	3	KT	10	x	11	11	o	9.428888889	-7	-11	3	3	Fk-KT	1	11
P3	2014-Jan-12	Fk	16	pre	Fk1	1	0	0	1	3	KT	10	x	9	9	o	8.336944444	-6	-10	3	3	Fk-KT	1	9
P3	2014-Jan-13	Fk	16	pre	Fk1	3	0	1	1	3	KT	10	x	9	9	o	9.246388889	-5	-9	3	3	Fk-KT	0.8	8
P3	2014-Jan-14	Fk	16	pre	Fk1	1	0	2	4	3	KT	10	x	6	7	o	5.867777778	-4	-8	3	3	Fk-KT	0.857142857	6
P3	2014-Jan-16	Fk	16	pop	Fk1	5	1	10	8	3	KT	10	o	10	10	o	9.103888889	-2	-6	3	3	Fk-KT	1	10
P3	2014-Jan-17	Fk	16	pop	Fk1	1	0	7	8	3	KT	10	o	6	6	o	6.229166667	-1	-5	3	3	Fk-KT	1	6
P3	2014-Jan-18	Fk	16	pop	Fk1	1	0	1	1	3	KT	10	x	6	5	o	5.906388889	0	-4	3	3	Fk-KT	0.833333333	5
P3	2014-Jan-19	Fk	16	post	Fk1	3	0	7	6	3	KT	10	o	4	5	o	4.666666667	1	-3	3	3	Fk-KT	0.8	4
P3	2014-Jan-20	Fk	16	post	Fk1	5	2	7	6	3	KT	10	o	5	5	o	4.351944444	2	-2	3	3	Fk-KT	1	5
P3	2014-Jan-21	Fk	16	post	Fk1	2	0	3	4	3	KT	10	o	4	4	o	2.87	3	-1	3	3	Fk-KT	1	4
P4	2014-Aug-12	Fk	16	pre	Fk2	0	0	0	0	3	GC	27	x	4	2	x	5.474722222	-13	-17	3	3.5	Fk-GC	0.2	1
P4	2014-Aug-14	Fk	16	pre	Fk2	0	0	0	0	3	GC	27	x	2	8	x	8.086666667	-11	-15	3	3.5	Fk-GC	0.25	2
P4	2014-Aug-15	Fk	16	pre	Fk2	0	0	0	0	3	GC	27	x	4	7	x	6.292222222	-10	-14	3	3.5	Fk-GC	0.571428571	4
P4	2014-Aug-16	Fk	16	pre	Fk2	0	0	0	0	3	GC	27	x	4	8	x	7.867777778	-9	-13	3	3.5	Fk-GC	0.333333333	3
P4	2014-Aug-17	Fk	16	pre	Fk2	0	0	0	0	3	GC	27	x	2	6	x	6.25	-8	-12	3	3.5	Fk-GC	0.333333333	2
P4	2014-Aug-18	Fk	16	pre	Fk2	0	0	0	0	3	GC	27	x	1	6	x	6.208333333	-7	-11	3	3.5	Fk-GC	0.166666667	1
P4	2014-Aug-19	Fk	16	pre	Fk2	2	0	0	0	3	GC	27	x	7	8	x	7.015277778	-6	-10	3	3.5	Fk-GC	0.875	7
P4	2014-Aug-20	Fk	16	pre	Fk2	0	0	0	0	3	GC	27	x	4	7	x	6.756666667	-5	-9	3	3.5	Fk-GC	0.571428571	4
P4	2014-Aug-21	Fk	16	pre	Fk2	0	0	0	0	3	GC	27	x	1	4	x	5.270833333	-4	-8	3	3.5	Fk-GC	0.25	1
P4	2014-Aug-22	Fk	16	pop	Fk2	3	0	0	0	3	GC	27	x	6	7	x	6.846666667	-3	-7	3	3.5	Fk-GC	0.625	5
P4	2014-Aug-24	Fk	16	pop	Fk2	0	0	0	0	3	GC	27	o	4	4	x	6.335277778	-1	-5	3	3.5	Fk-GC	0.6	3
P4	2014-Aug-25	Fk	16	pop	Fk2	0	0	0	0	3	GC	27	x	4	5	x	6.180833333	0	-4	3	3.5	Fk-GC	0.5	3
P4	2014-Aug-26	Fk	16	post	Fk2	0	0	0	0	3	GC	27	x	7	9	x	7.9675	1	-3	3	3.5	Fk-GC	0.777777778	7
P4	2014-Aug-27	Fk	16	post	Fk2	2	0	0	0	3	GC	27	x	7	6	x	7.413888889	2	-2	3	3.5	Fk-GC	0.625	5
P4	2014-Aug-28	Fk	16	post	Fk2	1	0	0	0	3	GC	27	o	5	6	x	6.336944444	3	-1	3	3.5	Fk-GC	0.571428571	4
P5	2015-Jan-06	Fk	16	pre	Fk3	0	0	0	0	3	GC	27	x	6	7	x	5.785277778	-18	-22	3	4	Fk-GC	0.857142857	6
P5	2015-Jan-07	Fk	16	pre	Fk3	1	0	0	0	3	GC	27	x	6	7	x	6.003611111	-17	-21	3	4	Fk-GC	0.857142857	6
P5	2015-Jan-08	Fk	16	pre	Fk3	0	0	0	0	3	GC	27	x	4	7	x	6.0425	-16	-20	3	4	Fk-GC	0.571428571	4
P5	2015-Jan-09	Fk	16	pre	Fk3	0	0	0	0	3	GC	27	x	4	6	x	6.081944444	-15	-19	3	4	Fk-GC	0.666666667	4
P5	2015-Jan-10	Fk	16	pre	Fk3	0	0	0	0	3	GC	27	x	6	6	x	5.813333333	-14	-18	3	4	Fk-GC	1	6
P5	2015-Jan-11	Fk	16	pre	Fk3	0	0	0	0	3	GC	27	x	6	7	x	6.025555556	-13	-17	3	4	Fk-GC	0.857142857	6
P5	2015-Jan-14	Fk	16	pre	Fk3	0	0	0	0	3	GC	27	x	5	6	x	6.185277778	-10	-14	3	4	Fk-GC	0.833333333	5
P5	2015-Jan-15	Fk	16	pre	Fk3	0	0	0	0	3	GC	27	x	6	7	x	5.954166667	-9	-13	3	4	Fk-GC	0.857142857	6
P5	2015-Jan-16	Fk	16	pre	Fk3	1	0	0	0	3	GC	27	x	4	7	x	5.749166667	-8	-12	3	4	Fk-GC	0.571428571	4
P5	2015-Jan-18	Fk	16	pre	Fk3	0	0	0	0	3	GC	27	x	3	7	x	6.122777778	-6	-10	3	4	Fk-GC	0.428571429	3
P5	2015-Feb-21	Fk	16	pre	Fk4	6	0	0	0	3	GC	27	x	5	4	x	5.452777778	-23	-25	3	4	Fk-GC	0.5	3
P5	2015-Feb-23	Fk	16	pre	Fk4	4	0	0	0	3	GC	27	x	4	3	x	3.365833333	-21	-23	3	4	Fk-GC	0.75	3
P5	2015-Feb-24	Fk	16	pre	Fk4	0	0	0	0	3	GC	27	x	2	8	x	6.258333333	-20	-22	3	4	Fk-GC	0.25	2
P5	2015-Feb-28	Fk	16	pre	Fk4	4	0	0	0	3	GC	27	x	6	6	x	6.235555556	-16	-18	3	4	Fk-GC	0.714285714	5
P5	2015-Mar-01	Fk	16	pre	Fk4	2	0	0	0	3	GC	27	x	5	7	x	7.313888889	-15	-17	3	4	Fk-GC	0.714285714	5
P5	2015-Mar-03	Fk	16	pre	Fk4	4	0	0	0	3	GC	27	x	7	8	x	6.479166667	-13	-15	3	4	Fk-GC	0.875	7
P5	2015-Mar-05	Fk	16	pre	Fk4	1	0	0	0	3	GC	27	x	5	8	x	7.248055556	-11	-13	3	4	Fk-GC	0.625	5
P5	2015-Mar-06	Fk	16	pre	Fk4	0	0	0	0	3	GC	27	x	3	6	x	4.507222222	-10	-12	3	4	Fk-GC	0.5	3
P5	2015-Mar-07	Fk	16	pre	Fk4	2	0	0	0	3	GC	27	x	7	7	x	6.283055556	-9	-11	3	4	Fk-GC	0.75	6
P5	2015-Mar-09	Fk	16	pre	Fk4	1	0	0	0	3	GC	27	x	4	3	x	4.602777778	-7	-9	3	4	Fk-GC	0.4	2
P5	2015-Mar-10	Fk	16	pre	Fk4	0	0	0	0	3	GC	27	x	3	6	x	6.276388889	-6	-8	3	4	Fk-GC	0.285714286	2
P5	2015-Mar-12	Fk	16	pre	Fk4	0	0	0	0	3	GC	27	x	2	6	x	5.720555556	-4	-6	3	4	Fk-GC	0.333333333	2
P5	2015-Mar-13	Fk	16	pop	Fk4	1	0	0	0	3	GC	27	x	1	8	x	6.392777778	-3	-5	3	4	Fk-GC	0.125	1
P5	2015-Mar-14	Fk	16	pop	Fk4	0	0	0	0	3	GC	27	x	5	5	x	4.151111111	-2	-4	3	4	Fk-GC	1	5
P5	2015-Mar-15	Fk	16	pop	Fk4	0	0	0	0	3	GC	27	x	3	8	x	6.746388889	-1	-3	3	4	Fk-GC	0.375	3
P5	2015-Mar-16	Fk	16	pop	Fk4	1	0	0	0	3	GC	27	o	6	7	x	5.731666667	0	-2	3	4	Fk-GC	0.857142857	6
P3	2013-Dec-11	No	43	pop	No1	1	0	0	0	4	GC	25	x	3	7	x	5.620833333	-3	-6	3	4.5	No-GC	0.428571429	3
P3	2013-Dec-12	No	43	pop	No1	0	0	0	0	4	GC	25	x	5	5	x	5.994444444	-2	-5	3	4.5	No-GC	1	5
P3	2013-Dec-13	No	43	pop	No1	0	0	0	0	4	GC	25	x	3	4	x	4.774444444	-1	-4	3	4.5	No-GC	0.75	3
P3	2013-Dec-15	No	43	post	No1	1	0	0	0	4	GC	25	x	3	6	x	5.341111111	1	-2	3	4.5	No-GC	0.285714286	2
P3	2013-Dec-16	No	43	post	No1	0	0	0	0	4	GC	25	x	7	7	x	6.019166667	2	-1	3	4.5	No-GC	1	7
P3	2013-Dec-30	No	43	pre	No2	0	0	0	0	4	GC	25	x	5	5	x	5.913611111	-15	-17	3	4.5	No-GC	0.666666667	4
P3	2013-Dec-31	No	43	pre	No2	0	0	0	0	4	GC	25	x	3	3	x	3.6125	-14	-16	3	4.5	No-GC	0.5	2
P3	2014-Jan-09	No	43	pre	No2	0	0	0	0	4	GC	26	x	4	6	x	5.715555556	-5	-7	3	4.5	No-GC	0.666666667	4
P4	2014-Jul-31	No	43	pre	No3	0	0	0	0	4	JD	21	x	3	6	x	7.058333333	-13	-15	3	5	No-JD	0.285714286	2
P4	2014-Aug-10	No	43	pop	No3	0	0	0	0	4	JD	21	x	2	5	x	4.8575	-3	-5	3	5	No-JD	0.4	2
P4	2014-Aug-11	No	43	pop	No3	0	0	0	0	4	JD	21	x	4	6	x	5.314444444	-2	-4	3	5	No-JD	0.666666667	4
P4	2014-Aug-12	No	43	pop	No3	0	0	0	0	4	JD	21	x	4	5	x	5.474722222	-1	-3	3	5	No-JD	0.8	4
P4	2014-Aug-14	No	43	post	No3	0	0	0	0	4	JD	21	x	7	9	x	8.086666667	1	-1	3	5	No-JD	0.777777778	7
P3	2013-Nov-18	Jk	26	pre	Jk1	0	0	0	0	4	GC	25	x	3	6	x	6.009722222	-34	-38	3	1.5	Jk-GC	0.285714286	2
P3	2013-Nov-19	Jk	26	pre	Jk1	0	0	0	0	4	GC	25	x	6	7	x	6.707777778	-33	-37	3	1.5	Jk-GC	0.625	5
P3	2013-Nov-20	Jk	26	pre	Jk1	0	0	0	0	4	GC	25	x	2	3	x	5.866944444	-32	-36	3	1.5	Jk-GC	0.25	1
P3	2013-Nov-22	Jk	26	pre	Jk1	0	0	0	0	4	GC	25	x	2	4	x	6.182222222	-30	-34	3	1.5	Jk-GC	0.2	1
P3	2013-Dec-11	Jk	26	pre	Jk1	1	0	0	0	4	GC	25	x	3	7	x	5.620833333	-11	-15	3	1.5	Jk-GC	0.428571429	3
P3	2013-Dec-12	Jk	26	pre	Jk1	0	0	0	0	4	GC	25	x	5	5	x	5.994444444	-10	-14	3	1.5	Jk-GC	0.666666667	4
P3	2013-Dec-13	Jk	26	pre	Jk1	0	0	0	0	4	GC	25	x	3	5	x	4.774444444	-9	-13	3	1.5	Jk-GC	0.6	3
P3	2013-Dec-15	Jk	26	pre	Jk1	1	0	0	0	4	GC	25	x	3	7	x	5.341111111	-7	-11	3	1.5	Jk-GC	0.428571429	3
P3	2013-Dec-16	Jk	26	pre	Jk1	0	0	0	0	4	GC	25	x	7	7	x	6.019166667	-6	-10	3	1.5	Jk-GC	1	7
P3	2013-Dec-17	Jk	26	pre	Jk1	0	0	0	1	4	GC	25	x	3	5	o	4.895277778	-5	-9	3	1.5	Jk-GC	0.6	3
P3	2013-Dec-19	Jk	26	pop	Jk1	0	0	0	0	4	GC	25	x	4	7	x	6.200833333	-3	-7	3	1.5	Jk-GC	0.571428571	4
P3	2013-Dec-22	Jk	26	pop	Jk1	0	0	0	1	4	GC	25	x	4	6	o	5.718888889	0	-4	3	1.5	Jk-GC	0.666666667	4
P3	2013-Dec-23	Jk	26	post	Jk1	0	0	0	0	4	GC	25	x	3	7	x	5.896944444	1	-3	3	1.5	Jk-GC	0.428571429	3
P3	2013-Dec-24	Jk	26	post	Jk1	0	0	0	0	4	GC	25	x	5	7	x	6.038888889	2	-2	3	1.5	Jk-GC	0.714285714	5
P3	2013-Dec-25	Jk	26	post	Jk1	0	0	0	0	4	GC	25	x	2	4	x	4.4125	3	-1	3	1.5	Jk-GC	0.2	1
P3	2014-Feb-09	Jk	26	pop	Jk2	0	0	0	0	4	GC	26	x	5	6	x	7.048055556	-3	-10	3	2	Jk-GC	0.833333333	5
P3	2014-Feb-10	Jk	26	pop	Jk2	0	0	0	0	4	GC	26	x	2	3	x	3.955	-2	-9	3	2	Jk-GC	0.25	1
P3	2014-Feb-12	Jk	26	pop	Jk2	0	0	0	0	4	GC	26	x	2	4	x	5.690833333	0	-7	3	2	Jk-GC	0.5	2
P3	2014-Feb-14	Jk	26	post	Jk2	0	0	0	0	4	GC	26	x	1	5	x	4.515277778	2	-5	3	2	Jk-GC	0.2	1
P4	2014-Aug-10	Jk	26	pre	Jk3	0	0	0	0	4	JD	21	x	2	5	x	4.8575	-23	-26	3	2.5	Jk-JD	0.4	2
P4	2014-Aug-11	Jk	26	pre	Jk3	0	0	0	0	4	JD	21	x	4	6	x	5.314444444	-22	-25	3	2.5	Jk-JD	0.428571429	3
P4	2014-Aug-12	Jk	26	pre	Jk3	0	0	0	0	4	JD	21	x	4	3	x	5.474722222	-21	-24	3	2.5	Jk-JD	0.4	2
P4	2014-Aug-14	Jk	26	pre	Jk3	0	0	0	0	4	JD	21	x	7	6	x	8.086666667	-19	-22	3	2.5	Jk-JD	0.625	5
P4	2014-Aug-15	Jk	26	pre	Jk3	0	0	0	0	4	JD	21	x	3	6	x	6.292222222	-18	-21	3	2.5	Jk-JD	0.5	3
P4	2014-Aug-16	Jk	26	pre	Jk3	0	0	0	0	4	JD	21	x	5	9	x	7.867777778	-17	-20	3	2.5	Jk-JD	0.555555556	5
P4	2014-Aug-17	Jk	26	pre	Jk3	0	0	0	0	4	JD	21	x	4	6	x	6.25	-16	-19	3	2.5	Jk-JD	0.428571429	3
P4	2014-Aug-18	Jk	26	pre	Jk3	0	0	0	0	4	JD	21	x	5	7	x	6.208333333	-15	-18	3	2.5	Jk-JD	0.714285714	5
P4	2014-Aug-19	Jk	26	pre	Jk3	2	0	0	0	4	JD	21	x	5	7	x	7.015277778	-14	-17	3	2.5	Jk-JD	0.5	4
P4	2014-Aug-20	Jk	26	pre	Jk3	0	0	0	0	4	JD	21	x	3	5	x	6.756666667	-13	-16	3	2.5	Jk-JD	0.333333333	2
P4	2014-Aug-22	Jk	26	pre	Jk3	0	0	0	1	4	JD	21	x	7	7	o	6.846666667	-11	-14	3	2.5	Jk-JD	0.75	6
P4	2014-Aug-24	Jk	26	pre	Jk3	0	0	0	0	4	JD	21	x	2	7	x	6.335277778	-9	-12	3	2.5	Jk-JD	0.285714286	2
P4	2014-Aug-25	Jk	26	pre	Jk3	0	0	1	1	4	JD	21	x	5	5	o	6.180833333	-8	-11	3	2.5	Jk-JD	0.666666667	4
P4	2014-Aug-26	Jk	26	pre	Jk3	0	0	0	0	4	JD	21	x	7	6	x	7.9675	-7	-10	3	2.5	Jk-JD	0.857142857	6
P4	2014-Aug-27	Jk	26	pre	Jk3	0	0	2	1	4	JD	21	x	5	6	o	7.413888889	-6	-9	3	2.5	Jk-JD	0.833333333	5
P4	2014-Aug-28	Jk	26	pre	Jk3	1	0	0	0	4	JD	21	x	3	6	x	6.336944444	-5	-8	3	2.5	Jk-JD	0.5	3
P4	2014-Aug-29	Jk	26	pre	Jk3	1	0	0	0	4	JD	21	x	7	4	x	6.135277778	-4	-7	3	2.5	Jk-JD	0.571428571	4
P4	2014-Aug-30	Jk	26	pop	Jk3	0	0	0	0	4	JD	21	x	2	6	x	5.706388889	-3	-6	3	2.5	Jk-JD	0.333333333	2
P4	2014-Aug-31	Jk	26	pop	Jk3	1	0	0	0	4	JD	21	x	3	6	x	6.394444444	-2	-5	3	2.5	Jk-JD	0.285714286	2
P4	2014-Sep-02	Jk	26	pop	Jk3	1	0	0	0	4	JD	21	x	4	7	x	7.121111111	0	-3	3	2.5	Jk-JD	0.571428571	4
P4	2014-Sep-03	Jk	26	post	Jk3	1	0	0	0	4	JD	21	x	4	7	x	5.681388889	1	-2	3	2.5	Jk-JD	0.571428571	4
P4	2014-Sep-04	Jk	26	post	Jk3	0	0	0	0	4	JD	21	x	1	8	x	7.062777778	2	-1	3	2.5	Jk-JD	0.125	1
P5	2015-Jan-21	Jk	26	pre	Jk4	0	0	0	0	4	JD	21	x	5	6	x	6.115555556	-14	-19	3	3	Jk-JD	0.571428571	4
P5	2015-Jan-22	Jk	26	pre	Jk4	0	0	0	0	4	JD	21	x	3	7	x	6.744444444	-13	-18	3	3	Jk-JD	0.428571429	3
P5	2015-Jan-23	Jk	26	pre	Jk4	1	0	0	0	4	JD	21	x	3	3	x	5.787777778	-12	-17	3	3	Jk-JD	1	3
P5	2015-Jan-24	Jk	26	pre	Jk4	0	0	0	0	4	JD	21	x	4	7	x	6.258888889	-11	-16	3	3	Jk-JD	0.571428571	4
P5	2015-Jan-25	Jk	26	pre	Jk4	0	0	0	0	4	JD	21	x	7	8	x	5.820277778	-10	-15	3	3	Jk-JD	0.875	7
P5	2015-Jan-26	Jk	26	pre	Jk4	0	0	0	0	4	JD	21	x	6	6	x	4.528055556	-9	-14	3	3	Jk-JD	1	6
P5	2015-Jan-28	Jk	26	pre	Jk4	0	0	0	0	4	JD	21	x	7	7	x	7.058888889	-7	-12	3	3	Jk-JD	1	7
P5	2015-Jan-30	Jk	26	pre	Jk4	0	0	0	0	4	JD	21	x	3	3	x	5.105	-5	-10	3	3	Jk-JD	1	3
P5	2015-Jan-31	Jk	26	pre	Jk4	0	0	0	0	4	JD	21	x	4	5	x	4.864166667	-4	-9	3	3	Jk-JD	0.8	4
P5	2015-Feb-01	Jk	26	pop	Jk4	3	0	0	0	4	JD	21	x	5	4	x	4.4325	-3	-8	3	3	Jk-JD	0.8	4
P5	2015-Feb-02	Jk	26	pop	Jk4	2	0	0	0	4	JD	21	x	5	4	x	5.963333333	-2	-7	3	3	Jk-JD	0.285714286	2
P5	2015-Feb-04	Jk	26	pop	Jk4	1	0	0	0	4	JD	21	x	5	6	x	5.876666667	0	-5	3	3	Jk-JD	0.833333333	5
P5	2015-Feb-06	Jk	26	post	Jk4	3	0	0	0	4	JD	21	x	3	7	x	5.798055556	2	-3	3	3	Jk-JD	0.428571429	3
P5	2015-Feb-07	Jk	26	post	Jk4	1	0	0	0	4	JD	21	x	6	8	x	6.576666667	3	-2	3	3	Jk-JD	0.75	6
P5	2015-Feb-08	Jk	26	post	Jk4	1	0	3	0	4	JD	21	o	5	6	x	5.004444444	4	-1	3	3	Jk-JD	0.833333333	5
P5	2014-Dec-24	Sl	23	pre	Sl1	1	0	0	0	4	JD	21	x	5	6	x	5.700555556	-24	-20	3	3	Sl-JD	0.833333333	5
P5	2015-Feb-21	Sl	23	pre	Sl2	1	0	0	0	4	JD	21	x	5	6	x	5.452777778	-13	-17	3	3	Sl-JD	0.833333333	5
P5	2015-Feb-23	Sl	23	pre	Sl2	0	0	0	0	4	JD	21	x	4	3	x	3.365833333	-11	-15	3	3	Sl-JD	0.75	3
P5	2015-Feb-24	Sl	23	pre	Sl2	0	0	0	0	4	JD	21	x	3	7	x	6.258333333	-10	-14	3	3	Sl-JD	0.428571429	3
P5	2015-Feb-27	Sl	23	pre	Sl2	0	0	0	0	4	JD	21	o	4	7	x	6.529722222	-7	-11	3	3	Sl-JD	0.571428571	4
P5	2015-Mar-03	Sl	23	pop	Sl2	0	0	0	0	4	JD	21	x	5	8	x	6.479166667	-3	-7	3	3	Sl-JD	0.625	5
P5	2015-Mar-05	Sl	23	pop	Sl2	0	0	0	0	4	JD	21	x	6	8	x	7.248055556	-1	-5	2	3	Sl-JD	0.555555556	5
P5	2015-Mar-06	Sl	23	pop	Sl2	0	0	0	0	4	JD	21	x	2	6	x	4.507222222	0	-4	3	3	Sl-JD	0.333333333	2
P5	2015-Mar-07	Sl	23	post	Sl2	0	0	0	0	4	JD	21	x	6	7	x	6.283055556	1	-3	3	3	Sl-JD	0.625	5
P5	2015-Mar-09	Sl	23	post	Sl2	0	0	0	0	4	JD	21	x	1	6	x	4.602777778	3	-1	3	3	Sl-JD	0.166666667	1
P4	2014-Jul-31	Ot	17	pre	Ot1	0	0	0	0	4	JD	21	x	3	5	x	7.058333333	-18	-20	3	3.5	Ot-JD	0.6	3
P4	2014-Aug-14	Ot	17	pre	Ot1	0	0	0	0	4	JD	21	x	7	8	x	8.086666667	-4	-6	3	3.5	Ot-JD	0.666666667	6
P4	2014-Aug-15	Ot	17	pop	Ot1	0	0	0	0	4	JD	21	x	3	4	x	6.292222222	-3	-5	3	3.5	Ot-JD	0.4	2
P4	2014-Aug-16	Ot	17	pop	Ot1	0	0	0	0	4	JD	21	x	5	9	x	7.867777778	-2	-4	3	3.5	Ot-JD	0.555555556	5
P4	2014-Aug-17	Ot	17	pop	Ot1	0	0	0	0	4	JD	21	x	4	6	x	6.25	-1	-3	3	3.5	Ot-JD	0.428571429	3
P4	2014-Aug-18	Ot	17	pop	Ot1	0	0	0	0	4	JD	21	x	5	7	x	6.208333333	0	-2	3	3.5	Ot-JD	0.714285714	5
P4	2014-Aug-19	Ot	17	post	Ot1	2	0	0	0	4	JD	21	x	5	7	x	7.015277778	1	-1	3	3.5	Ot-JD	0.714285714	5
P3	2014-Jan-09	Fk	16	pre	Fk1	0	0	0	0	4	GC	26	x	4	6	x	5.715555556	-9	-13	3	3	Fk-GC	0.666666667	4
P4	2014-Aug-12	Fk	16	pre	Fk2	0	0	0	0	4	JD	21	x	4	2	x	5.474722222	-13	-17	3	3.5	Fk-JD	0.2	1
P4	2014-Aug-14	Fk	16	pre	Fk2	0	0	0	0	4	JD	21	x	7	8	x	8.086666667	-11	-15	3	3.5	Fk-JD	0.666666667	6
P4	2014-Aug-15	Fk	16	pre	Fk2	0	0	0	0	4	JD	21	x	3	7	x	6.292222222	-10	-14	3	3.5	Fk-JD	0.428571429	3
P4	2014-Aug-16	Fk	16	pre	Fk2	0	0	0	0	4	JD	21	x	5	8	x	7.867777778	-9	-13	3	3.5	Fk-JD	0.625	5
P4	2014-Aug-17	Fk	16	pre	Fk2	0	0	0	0	4	JD	21	x	4	6	x	6.25	-8	-12	3	3.5	Fk-JD	0.428571429	3
P4	2014-Aug-18	Fk	16	pre	Fk2	0	0	0	0	4	JD	21	x	5	6	x	6.208333333	-7	-11	3	3.5	Fk-JD	0.571428571	4
P4	2014-Aug-19	Fk	16	pre	Fk2	2	0	0	0	4	JD	21	x	5	8	x	7.015277778	-6	-10	3	3.5	Fk-JD	0.625	5
P4	2014-Aug-20	Fk	16	pre	Fk2	0	0	0	0	4	JD	21	x	3	7	x	6.756666667	-5	-9	3	3.5	Fk-JD	0.428571429	3
P4	2014-Aug-21	Fk	16	pre	Fk2	0	0	0	0	4	JD	21	x	1	4	x	5.270833333	-4	-8	3	3.5	Fk-JD	0.25	1
P4	2014-Aug-22	Fk	16	pop	Fk2	0	0	0	0	4	JD	21	x	7	7	x	6.846666667	-3	-7	3	3.5	Fk-JD	0.75	6
P4	2014-Aug-24	Fk	16	pop	Fk2	0	0	0	0	4	JD	21	x	2	4	x	6.335277778	-1	-5	3	3.5	Fk-JD	0.5	2
P4	2014-Aug-25	Fk	16	pop	Fk2	0	0	0	0	4	JD	21	x	5	5	x	6.180833333	0	-4	3	3.5	Fk-JD	0.666666667	4
P4	2014-Aug-26	Fk	16	post	Fk2	0	0	0	0	4	JD	21	x	7	9	x	7.9675	1	-3	3	3.5	Fk-JD	0.777777778	7
P4	2014-Aug-27	Fk	16	post	Fk2	0	0	0	0	4	JD	21	x	5	6	x	7.413888889	2	-2	3	3.5	Fk-JD	0.571428571	4
P4	2014-Aug-28	Fk	16	post	Fk2	1	0	0	0	4	JD	21	x	3	6	x	6.336944444	3	-1	3	3.5	Fk-JD	0.5	3
P5	2015-Jan-21	Fk	16	pop	Fk3	0	0	0	0	4	JD	21	x	5	7	x	6.115555556	-3	-7	3	4	Fk-JD	0.714285714	5
P5	2015-Jan-22	Fk	16	pop	Fk3	0	0	0	0	4	JD	21	x	3	8	x	6.744444444	-2	-6	3	4	Fk-JD	0.375	3
P5	2015-Jan-23	Fk	16	pop	Fk3	1	0	0	0	4	JD	21	x	3	6	x	5.787777778	-1	-5	3	4	Fk-JD	0.5	3
P5	2015-Jan-24	Fk	16	pop	Fk3	0	0	0	0	4	JD	21	x	4	7	x	6.258888889	0	-4	3	4	Fk-JD	0.571428571	4
P5	2015-Jan-25	Fk	16	post	Fk3	0	0	0	0	4	JD	21	x	7	6	x	5.820277778	1	-3	3	4	Fk-JD	0.625	5
P5	2015-Jan-26	Fk	16	post	Fk3	0	0	0	0	4	JD	21	o	6	6	x	4.528055556	2	-2	3	4	Fk-JD	1	6
P5	2015-Jan-27	Fk	16	post	Fk3	0	0	0	0	4	JD	21	x	1	7	x	6.825	3	-1	3	4	Fk-JD	0.142857143	1
P5	2015-Feb-21	Fk	16	pre	Fk4	1	0	0	0	4	JD	21	x	5	4	x	5.452777778	-23	-25	3	4	Fk-JD	0.5	3
P5	2015-Feb-23	Fk	16	pre	Fk4	3	0	0	0	4	JD	21	x	4	3	x	3.365833333	-21	-23	3	4	Fk-JD	0.75	3
P5	2015-Feb-24	Fk	16	pre	Fk4	0	0	0	0	4	JD	21	x	3	8	x	6.258333333	-20	-22	3	4	Fk-JD	0.375	3
P5	2015-Feb-25	Fk	16	pre	Fk4	1	0	0	0	4	JD	21	x	5	6	x	5.919722222	-19	-21	3	4	Fk-JD	0.833333333	5
P5	2015-Feb-27	Fk	16	pre	Fk4	0	0	0	0	4	JD	21	x	4	2	x	6.529722222	-17	-19	3	4	Fk-JD	0.2	1
P5	2015-Mar-01	Fk	16	pre	Fk4	0	0	0	0	4	JD	21	x	5	7	x	7.313888889	-15	-17	3	4	Fk-JD	0.714285714	5
P5	2015-Mar-03	Fk	16	pre	Fk4	0	0	0	0	4	JD	21	x	5	8	x	6.479166667	-13	-15	3	4	Fk-JD	0.625	5
P5	2015-Mar-05	Fk	16	pre	Fk4	0	0	0	0	4	JD	21	x	6	8	x	7.248055556	-11	-13	3	4	Fk-JD	0.555555556	5
P5	2015-Mar-06	Fk	16	pre	Fk4	0	0	0	0	4	JD	21	x	2	6	x	4.507222222	-10	-12	3	4	Fk-JD	0.333333333	2
P5	2015-Mar-07	Fk	16	pre	Fk4	0	0	0	0	4	JD	21	x	6	7	x	6.283055556	-9	-11	3	4	Fk-JD	0.625	5
P5	2015-Mar-09	Fk	16	pre	Fk4	0	0	0	0	4	JD	21	x	1	3	x	4.602777778	-7	-9	3	4	Fk-JD	0.333333333	1
P5	2015-Mar-10	Fk	16	pre	Fk4	0	0	0	0	4	JD	21	x	5	6	x	6.276388889	-6	-8	3	4	Fk-JD	0.571428571	4
P5	2015-Mar-12	Fk	16	pre	Fk4	0	0	0	0	4	JD	21	x	2	6	x	5.720555556	-4	-6	3	4	Fk-JD	0.333333333	2
P5	2015-Mar-13	Fk	16	pop	Fk4	1	0	0	0	4	JD	21	x	7	8	x	6.392777778	-3	-5	3	4	Fk-JD	0.875	7
P5	2015-Mar-14	Fk	16	pop	Fk4	0	0	0	0	4	JD	21	x	3	5	x	4.151111111	-2	-4	3	4	Fk-JD	0.6	3
P5	2015-Mar-15	Fk	16	pop	Fk4	0	0	1	0	4	JD	21	x	4	8	x	6.746388889	-1	-3	3	4	Fk-JD	0.5	4
P5	2015-Mar-16	Fk	16	pop	Fk4	0	0	0	0	4	JD	21	x	4	7	x	5.731666667	0	-2	3	4	Fk-JD	0.571428571	4
P3	2013-Dec-02	No	43	pre	No1	0	0	0	0	5	LB	19	o	5	8	x	6.570555556	-12	-15	3	4.5	No-LB	0.625	5
P3	2013-Dec-03	No	43	pre	No1	0	0	2	0	5	LB	19	o	5	5	x	6.078333333	-11	-14	3	4.5	No-LB	1	5
P3	2013-Dec-05	No	43	pre	No1	0	0	0	0	5	LB	19	x	4	6	x	5.071111111	-9	-12	3	4.5	No-LB	0.666666667	4
P3	2013-Dec-07	No	43	pre	No1	0	0	0	0	5	LB	19	x	6	6	x	6.306388889	-7	-10	3	4.5	No-LB	1	6
P3	2013-Dec-08	No	43	pre	No1	0	0	0	0	5	LB	19	o	5	6	x	5.986388889	-6	-9	3	4.5	No-LB	0.833333333	5
P3	2013-Dec-09	No	43	pre	No1	0	0	0	0	5	LB	19	o	6	7	x	5.721944444	-5	-8	3	4.5	No-LB	0.857142857	6
P3	2013-Dec-10	No	43	pre	No1	0	0	1	0	5	LB	19	o	4	4	x	4.295277778	-4	-7	3	4.5	No-LB	1	4
P3	2013-Dec-11	No	43	pop	No1	0	0	0	0	5	LB	19	o	5	7	x	5.620833333	-3	-6	3	4.5	No-LB	0.714285714	5
P3	2013-Dec-12	No	43	pop	No1	1	0	0	0	5	LB	19	o	7	5	x	5.994444444	-2	-5	3	4.5	No-LB	0.714285714	5
P3	2013-Dec-13	No	43	pop	No1	1	0	0	0	5	LB	19	o	5	4	x	4.774444444	-1	-4	3	4.5	No-LB	0.8	4
P3	2013-Dec-15	No	43	post	No1	0	0	0	0	5	LB	19	x	5	6	x	5.341111111	1	-2	3	4.5	No-LB	0.571428571	4
P3	2013-Dec-16	No	43	post	No1	0	0	0	0	5	LB	19	x	2	7	x	6.019166667	2	-1	3	4.5	No-LB	0.285714286	2
P3	2013-Dec-29	No	43	pre	No2	0	0	0	0	5	LB	19	x	1	5	x	5.605833333	-16	-18	3	4.5	No-LB	0.2	1
P3	2013-Dec-30	No	43	pre	No2	2	1	0	0	5	LB	19	x	4	5	x	5.913611111	-15	-17	3	4.5	No-LB	0.8	4
P3	2013-Dec-31	No	43	pre	No2	2	0	0	0	5	LB	19	x	2	3	x	3.6125	-14	-16	3	4.5	No-LB	0.25	1
P3	2014-Jan-06	No	43	pre	No2	0	0	0	0	5	LB	20	x	5	5	x	4.168611111	-8	-10	3	4.5	No-LB	1	5
P3	2014-Jan-08	No	43	pre	No2	1	0	0	0	5	LB	20	x	6	6	x	5.673333333	-6	-8	3	4.5	No-LB	1	6
P3	2014-Jan-09	No	43	pre	No2	0	0	0	0	5	LB	20	x	5	6	x	5.715555556	-5	-7	3	4.5	No-LB	0.833333333	5
P3	2014-Jan-11	No	43	pop	No2	1	0	0	0	5	LB	20	o	9	11	x	9.428888889	-3	-5	3	4.5	No-LB	0.818181818	9
P3	2014-Jan-12	No	43	pop	No2	3	0	0	0	5	LB	20	x	9	10	x	8.336944444	-2	-4	3	4.5	No-LB	0.9	9
P3	2014-Jan-14	No	43	pop	No2	0	0	0	0	5	LB	20	x	2	7	x	5.867777778	0	-2	3	4.5	No-LB	0.285714286	2
P4	2014-Jul-30	No	43	pre	No3	0	0	0	0	5	JR	14	x	3	7	x	8.256944444	-14	-16	3	5	No-JR	0.111111111	1
P4	2014-Jul-31	No	43	pre	No3	0	0	0	0	5	JR	14	x	4	6	x	7.058333333	-13	-15	3	5	No-JR	0.25	2
P4	2014-Aug-10	No	43	pop	No3	0	0	0	0	5	JR	14	x	4	5	x	4.8575	-3	-5	3	5	No-JR	0.5	3
P4	2014-Aug-11	No	43	pop	No3	0	0	0	0	5	JR	14	o	7	6	x	5.314444444	-2	-4	3	5	No-JR	0.857142857	6
P4	2014-Aug-12	No	43	pop	No3	1	0	0	0	5	JR	14	x	3	5	x	5.474722222	-1	-3	3	5	No-JR	0.333333333	2
P4	2014-Aug-14	No	43	post	No3	1	0	0	0	5	JR	14	x	5	9	x	8.086666667	1	-1	3	5	No-JR	0.555555556	5
P3	2013-Nov-18	Jk	26	pre	Jk1	0	0	0	0	5	LB	19	x	1	6	x	6.009722222	-34	-38	3	1.5	Jk-LB	0.166666667	1
P3	2013-Nov-19	Jk	26	pre	Jk1	0	0	0	0	5	LB	19	x	5	7	x	6.707777778	-33	-37	3	1.5	Jk-LB	0.5	4
P3	2013-Nov-20	Jk	26	pre	Jk1	0	0	0	0	5	LB	19	x	2	3	x	5.866944444	-32	-36	3	1.5	Jk-LB	0.25	1
P3	2013-Nov-21	Jk	26	pre	Jk1	0	0	0	0	5	LB	19	x	1	3	x	2.351111111	-31	-35	3	1.5	Jk-LB	0.333333333	1
P3	2013-Nov-22	Jk	26	pre	Jk1	0	0	0	0	5	LB	19	x	3	4	x	6.182222222	-30	-34	3	1.5	Jk-LB	0.4	2
P3	2013-Nov-24	Jk	26	pre	Jk1	5	0	0	0	5	LB	19	x	4	6	x	6.031111111	-28	-32	3	1.5	Jk-LB	0.666666667	4
P3	2013-Nov-25	Jk	26	pre	Jk1	0	0	0	0	5	LB	19	x	1	6	x	5.825	-27	-31	3	1.5	Jk-LB	0.166666667	1
P3	2013-Nov-26	Jk	26	pre	Jk1	0	0	0	0	5	LB	19	x	2	6	x	6.075277778	-26	-30	3	1.5	Jk-LB	0.142857143	1
P3	2013-Nov-28	Jk	26	pre	Jk1	0	0	0	0	5	LB	19	x	9	9	x	9.842222222	-24	-28	3	1.5	Jk-LB	0.8	8
P3	2013-Dec-02	Jk	26	pre	Jk1	0	0	0	0	5	LB	19	x	5	5	x	6.570555556	-20	-24	3	1.5	Jk-LB	1	5
P3	2013-Dec-03	Jk	26	pre	Jk1	0	0	0	0	5	LB	19	x	5	4	x	6.078333333	-19	-23	3	1.5	Jk-LB	0.5	3
P3	2013-Dec-05	Jk	26	pre	Jk1	0	0	0	0	5	LB	19	x	4	4	x	5.071111111	-17	-21	3	1.5	Jk-LB	0.6	3
P3	2013-Dec-07	Jk	26	pre	Jk1	0	0	0	0	5	LB	19	x	6	6	x	6.306388889	-15	-19	3	1.5	Jk-LB	1	6
P3	2013-Dec-08	Jk	26	pre	Jk1	0	0	0	0	5	LB	19	x	5	6	x	5.986388889	-14	-18	3	1.5	Jk-LB	0.833333333	5
P3	2013-Dec-09	Jk	26	pre	Jk1	0	0	2	2	5	LB	19	x	6	6	o	5.721944444	-13	-17	3	1.5	Jk-LB	0.714285714	5
P3	2013-Dec-10	Jk	26	pre	Jk1	0	0	0	0	5	LB	19	x	4	5	x	4.295277778	-12	-16	3	1.5	Jk-LB	0.8	4
P3	2013-Dec-11	Jk	26	pre	Jk1	0	0	0	0	5	LB	19	x	5	7	x	5.620833333	-11	-15	3	1.5	Jk-LB	0.714285714	5
P3	2013-Dec-12	Jk	26	pre	Jk1	1	0	0	0	5	LB	19	x	7	5	x	5.994444444	-10	-14	3	1.5	Jk-LB	0.714285714	5
P3	2013-Dec-13	Jk	26	pre	Jk1	1	0	0	0	5	LB	19	x	5	5	x	4.774444444	-9	-13	3	1.5	Jk-LB	1	5
P3	2013-Dec-15	Jk	26	pre	Jk1	0	0	0	0	5	LB	19	x	5	7	x	5.341111111	-7	-11	3	1.5	Jk-LB	0.714285714	5
P3	2013-Dec-16	Jk	26	pre	Jk1	0	0	0	0	5	LB	19	x	2	7	x	6.019166667	-6	-10	3	1.5	Jk-LB	0.285714286	2
P3	2013-Dec-17	Jk	26	pre	Jk1	0	0	0	0	5	LB	19	x	3	5	x	4.895277778	-5	-9	3	1.5	Jk-LB	0.6	3
P3	2013-Dec-19	Jk	26	pop	Jk1	2	0	0	1	5	LB	19	x	4	7	o	6.200833333	-3	-7	3	1.5	Jk-LB	0.571428571	4
P3	2013-Dec-21	Jk	26	pop	Jk1	1	0	0	0	5	LB	19	x	6	7	x	6.061388889	-1	-5	3	1.5	Jk-LB	0.857142857	6
P3	2013-Dec-22	Jk	26	pop	Jk1	1	0	0	0	5	LB	19	x	4	6	x	5.718888889	0	-4	3	1.5	Jk-LB	0.666666667	4
P3	2013-Dec-23	Jk	26	post	Jk1	0	0	0	0	5	LB	19	x	7	7	x	5.896944444	1	-3	3	1.5	Jk-LB	1	7
P3	2013-Dec-24	Jk	26	post	Jk1	0	0	0	0	5	LB	19	x	7	7	x	6.038888889	2	-2	3	1.5	Jk-LB	1	7
P3	2013-Dec-25	Jk	26	post	Jk1	0	0	0	0	5	LB	19	x	3	4	x	4.4125	3	-1	3	1.5	Jk-LB	0.4	2
P3	2014-Feb-14	Jk	26	post	Jk2	0	0	0	0	5	LB	20	x	5	5	x	4.515277778	2	-5	3	2	Jk-LB	0.666666667	4
P3	2014-Feb-15	Jk	26	post	Jk2	0	0	0	0	5	LB	20	x	5	5	x	5.595277778	3	-4	3	2	Jk-LB	0.666666667	4
P3	2014-Feb-18	Jk	26	post	Jk2	0	0	0	0	5	LB	20	x	4	7	x	5.988888889	6	-1	3	2	Jk-LB	0.571428571	4
P5	2014-Dec-24	Sl	23	pre	Sl1	0	0	0	0	5	JR	14	x	4	6	x	5.700555556	-24	-20	3	3	Sl-JR	0.666666667	4
P5	2015-Feb-21	Sl	23	pre	Sl2	0	0	0	0	5	JR	14	x	3	6	x	5.452777778	-13	-17	3	3	Sl-JR	0.5	3
P5	2015-Feb-23	Sl	23	pre	Sl2	0	0	0	0	5	JR	14	x	2	3	x	3.365833333	-11	-15	3	3	Sl-JR	0.666666667	2
P5	2015-Feb-24	Sl	23	pre	Sl2	0	0	0	0	5	JR	14	x	1	7	x	6.258333333	-10	-14	3	3	Sl-JR	0.142857143	1
P5	2015-Feb-28	Sl	23	pre	Sl2	0	0	0	0	5	JR	14	x	4	7	x	6.235555556	-6	-10	3	3	Sl-JR	0.571428571	4
P5	2015-Mar-03	Sl	23	pop	Sl2	0	0	0	0	5	JR	14	x	5	8	x	6.479166667	-3	-7	3	3	Sl-JR	0.625	5
P5	2015-Mar-05	Sl	23	pop	Sl2	0	0	0	0	5	JR	14	x	7	8	x	7.248055556	-1	-5	2	3	Sl-JR	0.666666667	6
P5	2015-Mar-06	Sl	23	pop	Sl2	0	0	0	0	5	JR	14	x	3	6	x	4.507222222	0	-4	3	3	Sl-JR	0.5	3
P5	2015-Mar-07	Sl	23	post	Sl2	0	0	0	0	5	JR	14	x	5	7	x	6.283055556	1	-3	3	3	Sl-JR	0.714285714	5
P5	2015-Mar-09	Sl	23	post	Sl2	0	0	0	0	5	JR	14	x	2	6	x	4.602777778	3	-1	3	3	Sl-JR	0.333333333	2
P4	2014-Jul-31	Ot	17	pre	Ot1	0	0	0	0	5	JR	14	x	4	5	x	7.058333333	-18	-20	3	3.5	Ot-JR	0.8	4
P4	2014-Aug-10	Ot	17	pre	Ot1	0	0	1	1	5	JR	14	x	4	1	o	4.8575	-8	-10	3	3.5	Ot-JR	0.25	1
P4	2014-Aug-14	Ot	17	pre	Ot1	1	0	0	0	5	JR	14	x	5	8	x	8.086666667	-4	-6	3	3.5	Ot-JR	0.625	5
P4	2014-Aug-15	Ot	17	pop	Ot1	0	0	0	0	5	JR	14	x	6	4	x	6.292222222	-3	-5	3	3.5	Ot-JR	0.428571429	3
P4	2014-Aug-16	Ot	17	pop	Ot1	1	0	0	0	5	JR	14	x	8	9	x	7.867777778	-2	-4	3	3.5	Ot-JR	0.888888889	8
P4	2014-Aug-17	Ot	17	pop	Ot1	0	0	0	0	5	JR	14	x	6	6	x	6.25	-1	-3	3	3.5	Ot-JR	0.714285714	5
P4	2014-Aug-18	Ot	17	pop	Ot1	0	0	0	0	5	JR	14	o	7	7	x	6.208333333	0	-2	3	3.5	Ot-JR	1	7
P4	2014-Aug-19	Ot	17	post	Ot1	1	1	0	0	5	JR	14	o	6	7	x	7.015277778	1	-1	3	3.5	Ot-JR	0.625	5
P3	2014-Jan-08	Fk	16	pre	Fk1	1	0	0	0	5	LB	20	x	6	6	x	5.673333333	-10	-14	3	3	Fk-LB	1	6
P3	2014-Jan-09	Fk	16	pre	Fk1	0	0	0	0	5	LB	20	x	5	6	x	5.715555556	-9	-13	3	3	Fk-LB	0.833333333	5
P3	2014-Jan-11	Fk	16	pre	Fk1	1	0	0	0	5	LB	20	x	9	11	x	9.428888889	-7	-11	3	3	Fk-LB	0.818181818	9
P3	2014-Jan-12	Fk	16	pre	Fk1	3	0	0	0	5	LB	20	x	9	9	x	8.336944444	-6	-10	3	3	Fk-LB	1	9
P3	2014-Jan-14	Fk	16	pre	Fk1	0	0	0	0	5	LB	20	x	2	7	x	5.867777778	-4	-8	3	3	Fk-LB	0.285714286	2
P3	2014-Jan-16	Fk	16	pop	Fk1	1	0	0	0	5	LB	20	x	7	10	x	9.103888889	-2	-6	3	3	Fk-LB	0.7	7
P3	2014-Jan-17	Fk	16	pop	Fk1	1	0	0	0	5	LB	20	x	3	6	x	6.229166667	-1	-5	3	3	Fk-LB	0.5	3
P3	2014-Jan-18	Fk	16	pop	Fk1	0	0	0	0	5	LB	20	x	3	5	x	5.906388889	0	-4	3	3	Fk-LB	0.333333333	2
P3	2014-Jan-19	Fk	16	post	Fk1	1	0	0	0	5	LB	20	x	3	5	x	4.666666667	1	-3	3	3	Fk-LB	0.6	3
P3	2014-Jan-20	Fk	16	post	Fk1	0	0	0	0	5	LB	20	x	4	5	x	4.351944444	2	-2	3	3	Fk-LB	0.8	4
P3	2014-Jan-21	Fk	16	post	Fk1	0	0	0	0	5	LB	20	x	2	4	x	2.87	3	-1	3	3	Fk-LB	0.5	2
P4	2014-Aug-12	Fk	16	pre	Fk2	0	0	0	0	5	JR	14	x	3	2	x	5.474722222	-13	-17	3	3.5	Fk-JR	0.25	1
P4	2014-Aug-14	Fk	16	pre	Fk2	1	0	0	0	5	JR	14	x	5	8	x	8.086666667	-11	-15	3	3.5	Fk-JR	0.625	5
P4	2014-Aug-15	Fk	16	pre	Fk2	0	0	0	0	5	JR	14	x	6	7	x	6.292222222	-10	-14	3	3.5	Fk-JR	0.857142857	6
P4	2014-Aug-16	Fk	16	pre	Fk2	1	0	0	0	5	JR	14	x	8	8	x	7.867777778	-9	-13	3	3.5	Fk-JR	0.777777778	7
P4	2014-Aug-17	Fk	16	pre	Fk2	0	0	0	0	5	JR	14	x	6	6	x	6.25	-8	-12	3	3.5	Fk-JR	0.714285714	5
P4	2014-Aug-18	Fk	16	pre	Fk2	0	0	0	0	5	JR	14	x	7	6	x	6.208333333	-7	-11	3	3.5	Fk-JR	0.857142857	6
P4	2014-Aug-19	Fk	16	pre	Fk2	1	0	0	0	5	JR	14	x	6	8	x	7.015277778	-6	-10	3	3.5	Fk-JR	0.75	6
P4	2014-Aug-20	Fk	16	pre	Fk2	0	0	0	0	5	JR	14	x	2	7	x	6.756666667	-5	-9	3	3.5	Fk-JR	0.285714286	2
P4	2014-Aug-21	Fk	16	pre	Fk2	1	0	0	0	5	JR	14	x	4	4	x	5.270833333	-4	-8	3	3.5	Fk-JR	0.333333333	2
P4	2014-Aug-22	Fk	16	pop	Fk2	0	0	0	0	5	JR	14	x	6	7	x	6.846666667	-3	-7	3	3.5	Fk-JR	0.625	5
P4	2014-Aug-24	Fk	16	pop	Fk2	0	0	0	0	5	JR	14	o	3	4	x	6.335277778	-1	-5	3	3.5	Fk-JR	0.75	3
P4	2014-Aug-25	Fk	16	pop	Fk2	0	0	0	0	5	JR	14	x	3	5	x	6.180833333	0	-4	3	3.5	Fk-JR	0.6	3
P4	2014-Aug-26	Fk	16	post	Fk2	0	0	1	1	5	JR	14	o	8	9	o	7.9675	1	-3	3	3.5	Fk-JR	0.888888889	8
P4	2014-Aug-27	Fk	16	post	Fk2	0	0	0	0	5	JR	14	x	3	6	x	7.413888889	2	-2	3	3.5	Fk-JR	0.5	3
P4	2014-Aug-28	Fk	16	post	Fk2	0	0	0	0	5	JR	14	x	3	6	x	6.336944444	3	-1	3	3.5	Fk-JR	0.5	3
P5	2015-Jan-21	Fk	16	pop	Fk3	0	0	0	0	5	JR	14	x	6	7	x	6.115555556	-3	-7	3	4	Fk-JR	0.857142857	6
P5	2015-Jan-22	Fk	16	pop	Fk3	2	0	0	0	5	JR	14	x	3	8	x	6.744444444	-2	-6	3	4	Fk-JR	0.375	3
P5	2015-Jan-23	Fk	16	pop	Fk3	0	0	0	0	5	JR	14	o	3	6	x	5.787777778	-1	-5	3	4	Fk-JR	0.5	3
P5	2015-Jan-24	Fk	16	pop	Fk3	0	0	0	0	5	JR	14	o	7	7	x	6.258888889	0	-4	3	4	Fk-JR	0.75	6
P5	2015-Jan-25	Fk	16	post	Fk3	0	0	0	0	5	JR	14	o	6	6	x	5.820277778	1	-3	3	4	Fk-JR	0.5	4
P5	2015-Jan-26	Fk	16	post	Fk3	1	0	0	0	5	JR	14	o	6	6	x	4.528055556	2	-2	3	4	Fk-JR	1	6
P5	2015-Jan-27	Fk	16	post	Fk3	0	0	0	0	5	JR	14	o	2	7	x	6.825	3	-1	3	4	Fk-JR	0.285714286	2
P5	2015-Feb-21	Fk	16	pre	Fk4	0	0	0	0	5	JR	14	x	3	4	x	5.452777778	-23	-25	3	4	Fk-JR	0.4	2
P5	2015-Feb-23	Fk	16	pre	Fk4	0	0	0	0	5	JR	14	x	2	3	x	3.365833333	-21	-23	3	4	Fk-JR	0.25	1
P5	2015-Feb-24	Fk	16	pre	Fk4	0	0	0	0	5	JR	14	x	1	8	x	6.258333333	-20	-22	3	4	Fk-JR	0.125	1
P5	2015-Feb-25	Fk	16	pre	Fk4	0	0	0	1	5	JR	14	x	6	6	o	5.919722222	-19	-21	3	4	Fk-JR	1	6
P5	2015-Feb-28	Fk	16	pre	Fk4	0	0	0	0	5	JR	14	x	4	6	x	6.235555556	-16	-18	3	4	Fk-JR	0.666666667	4
P5	2015-Mar-01	Fk	16	pre	Fk4	0	0	0	0	5	JR	14	x	4	7	x	7.313888889	-15	-17	3	4	Fk-JR	0.571428571	4
P5	2015-Mar-03	Fk	16	pre	Fk4	0	0	0	0	5	JR	14	x	5	8	x	6.479166667	-13	-15	3	4	Fk-JR	0.625	5
P5	2015-Mar-05	Fk	16	pre	Fk4	0	0	0	0	5	JR	14	x	7	8	x	7.248055556	-11	-13	3	4	Fk-JR	0.666666667	6
P5	2015-Mar-06	Fk	16	pre	Fk4	0	0	0	0	5	JR	14	x	3	6	x	4.507222222	-10	-12	3	4	Fk-JR	0.5	3
P5	2015-Mar-07	Fk	16	pre	Fk4	0	0	0	0	5	JR	14	x	5	7	x	6.283055556	-9	-11	3	4	Fk-JR	0.714285714	5
P5	2015-Mar-09	Fk	16	pre	Fk4	0	0	0	0	5	JR	14	x	2	3	x	4.602777778	-7	-9	3	4	Fk-JR	0.666666667	2
P5	2015-Mar-10	Fk	16	pre	Fk4	0	0	0	0	5	JR	14	x	2	6	x	6.276388889	-6	-8	3	4	Fk-JR	0.333333333	2
P5	2015-Mar-12	Fk	16	pre	Fk4	0	0	0	0	5	JR	14	o	6	6	x	5.720555556	-4	-6	3	4	Fk-JR	1	6
P5	2015-Mar-13	Fk	16	pop	Fk4	0	0	0	0	5	JR	14	o	7	8	x	6.392777778	-3	-5	3	4	Fk-JR	0.875	7
P5	2015-Mar-14	Fk	16	pop	Fk4	0	0	0	0	5	JR	14	o	4	5	x	4.151111111	-2	-4	3	4	Fk-JR	0.8	4
P5	2015-Mar-15	Fk	16	pop	Fk4	0	0	0	0	5	JR	14	o	7	8	x	6.746388889	-1	-3	3	4	Fk-JR	0.875	7
P5	2015-Mar-16	Fk	16	pop	Fk4	0	0	0	0	5	JR	14	o	6	7	x	5.731666667	0	-2	3	4	Fk-JR	0.857142857	6
P3	2013-Dec-02	No	43	pre	No1	0	0	0	0	6	JD	19	x	3	8	x	6.570555556	-12	-15	3	4.5	No-JD	0.375	3
P3	2013-Dec-03	No	43	pre	No1	0	0	0	0	6	JD	19	x	2	5	x	6.078333333	-11	-14	3	4.5	No-JD	0.4	2
P3	2013-Dec-05	No	43	pre	No1	0	0	0	0	6	JD	19	x	4	6	x	5.071111111	-9	-12	3	4.5	No-JD	0.666666667	4
P3	2013-Dec-07	No	43	pre	No1	0	0	0	0	6	JD	19	x	3	6	x	6.306388889	-7	-10	3	4.5	No-JD	0.5	3
P3	2013-Dec-08	No	43	pre	No1	0	0	0	0	6	JD	19	x	5	6	x	5.986388889	-6	-9	3	4.5	No-JD	0.833333333	5
P3	2013-Dec-11	No	43	pop	No1	2	0	0	0	6	JD	19	x	3	7	x	5.620833333	-3	-6	3	4.5	No-JD	0.428571429	3
P3	2013-Dec-12	No	43	pop	No1	0	0	0	0	6	JD	19	x	4	5	x	5.994444444	-2	-5	3	4.5	No-JD	0.8	4
P3	2013-Dec-13	No	43	pop	No1	0	0	0	0	6	JD	19	x	4	4	x	4.774444444	-1	-4	3	4.5	No-JD	0.6	3
P3	2013-Dec-15	No	43	post	No1	0	0	0	0	6	JD	19	x	4	6	x	5.341111111	1	-2	3	4.5	No-JD	0.428571429	3
P3	2013-Dec-16	No	43	post	No1	0	0	1	0	6	JD	19	x	4	7	x	6.019166667	2	-1	3	4.5	No-JD	0.571428571	4
P3	2013-Dec-29	No	43	pre	No2	0	0	0	0	6	JD	19	x	4	5	x	5.605833333	-16	-18	3	4.5	No-JD	0.5	3
P3	2013-Dec-30	No	43	pre	No2	0	0	0	0	6	JD	19	x	5	5	x	5.913611111	-15	-17	3	4.5	No-JD	0.666666667	4
P3	2013-Dec-31	No	43	pre	No2	0	0	0	0	6	JD	19	x	1	3	x	3.6125	-14	-16	3	4.5	No-JD	0.333333333	1
P3	2014-Jan-08	No	43	pre	No2	0	0	0	0	6	JD	20	x	1	6	x	5.673333333	-6	-8	3	4.5	No-JD	0.166666667	1
P4	2014-Jul-30	No	43	pre	No3	0	0	0	0	6	LB	21	x	7	7	x	8.256944444	-14	-16	3	5	No-LB	0.75	6
P4	2014-Jul-31	No	43	pre	No3	1	0	0	0	6	LB	21	x	6	6	x	7.058333333	-13	-15	3	5	No-LB	0.714285714	5
P4	2014-Aug-02	No	43	pre	No3	0	0	0	0	6	LB	21	x	8	7	x	8.298333333	-11	-13	3	5	No-LB	0.666666667	6
P4	2014-Aug-03	No	43	pre	No3	0	0	0	0	6	LB	21	x	5	4	x	6.0125	-10	-12	3	5	No-LB	0.285714286	2
P4	2014-Aug-04	No	43	pre	No3	0	0	0	0	6	LB	21	x	2	4	x	3.854722222	-9	-11	3	5	No-LB	0.5	2
P4	2014-Aug-06	No	43	pre	No3	0	0	0	0	6	LB	21	x	5	5	x	5.254722222	-7	-9	3	5	No-LB	0.428571429	3
P4	2014-Aug-07	No	43	pre	No3	1	0	0	0	6	LB	21	x	2	6	x	5.7875	-6	-8	3	5	No-LB	0.333333333	2
P4	2014-Aug-08	No	43	pre	No3	0	0	0	0	6	LB	21	x	4	6	x	5.629166667	-5	-7	3	5	No-LB	0.666666667	4
P4	2014-Aug-10	No	43	pop	No3	0	0	1	0	6	LB	21	o	3	5	x	4.8575	-3	-5	3	5	No-LB	0.6	3
P4	2014-Aug-11	No	43	pop	No3	0	0	0	0	6	LB	21	o	4	6	x	5.314444444	-2	-4	3	5	No-LB	0.666666667	4
P4	2014-Aug-12	No	43	pop	No3	2	0	0	0	6	LB	21	o	6	5	x	5.474722222	-1	-3	3	5	No-LB	0.833333333	5
P4	2014-Aug-14	No	43	post	No3	1	0	1	1	6	LB	21	x	8	9	o	8.086666667	1	-1	3	5	No-LB	0.888888889	8
P3	2013-Nov-18	Jk	26	pre	Jk1	0	0	0	0	6	JD	19	x	7	6	x	6.009722222	-34	-38	3	1.5	Jk-JD	0.857142857	6
P3	2013-Nov-19	Jk	26	pre	Jk1	0	0	0	0	6	JD	19	x	8	7	x	6.707777778	-33	-37	3	1.5	Jk-JD	0.875	7
P3	2013-Nov-20	Jk	26	pre	Jk1	0	0	0	0	6	JD	19	x	1	3	x	5.866944444	-32	-36	3	1.5	Jk-JD	0.333333333	1
P3	2013-Nov-22	Jk	26	pre	Jk1	0	0	0	0	6	JD	19	x	3	4	x	6.182222222	-30	-34	3	1.5	Jk-JD	0.4	2
P3	2013-Nov-24	Jk	26	pre	Jk1	1	0	0	0	6	JD	19	x	6	6	x	6.031111111	-28	-32	3	1.5	Jk-JD	1	6
P3	2013-Nov-25	Jk	26	pre	Jk1	0	0	0	0	6	JD	19	x	5	6	x	5.825	-27	-31	3	1.5	Jk-JD	0.833333333	5
P3	2013-Nov-26	Jk	26	pre	Jk1	0	0	0	0	6	JD	19	x	5	6	x	6.075277778	-26	-30	3	1.5	Jk-JD	0.833333333	5
P3	2013-Nov-28	Jk	26	pre	Jk1	0	0	0	0	6	JD	19	x	8	9	x	9.842222222	-24	-28	3	1.5	Jk-JD	0.545454545	6
P3	2013-Dec-02	Jk	26	pre	Jk1	0	0	0	0	6	JD	19	x	3	5	x	6.570555556	-20	-24	3	1.5	Jk-JD	0.6	3
P3	2013-Dec-03	Jk	26	pre	Jk1	0	0	0	0	6	JD	19	x	2	4	x	6.078333333	-19	-23	3	1.5	Jk-JD	0.5	2
P3	2013-Dec-05	Jk	26	pre	Jk1	0	0	0	0	6	JD	19	x	4	4	x	5.071111111	-17	-21	3	1.5	Jk-JD	0.333333333	2
P3	2013-Dec-07	Jk	26	pre	Jk1	0	0	0	0	6	JD	19	x	3	6	x	6.306388889	-15	-19	3	1.5	Jk-JD	0.5	3
P3	2013-Dec-08	Jk	26	pre	Jk1	0	0	0	0	6	JD	19	x	5	6	x	5.986388889	-14	-18	3	1.5	Jk-JD	0.833333333	5
P3	2013-Dec-11	Jk	26	pre	Jk1	2	0	0	0	6	JD	19	x	3	7	x	5.620833333	-11	-15	3	1.5	Jk-JD	0.428571429	3
P3	2013-Dec-12	Jk	26	pre	Jk1	0	0	0	0	6	JD	19	x	4	5	x	5.994444444	-10	-14	3	1.5	Jk-JD	0.5	3
P3	2013-Dec-13	Jk	26	pre	Jk1	0	0	0	0	6	JD	19	x	4	5	x	4.774444444	-9	-13	3	1.5	Jk-JD	0.8	4
P3	2013-Dec-15	Jk	26	pre	Jk1	1	0	0	0	6	JD	19	x	4	7	x	5.341111111	-7	-11	3	1.5	Jk-JD	0.571428571	4
P3	2013-Dec-16	Jk	26	pre	Jk1	0	0	0	0	6	JD	19	x	4	7	x	6.019166667	-6	-10	3	1.5	Jk-JD	0.571428571	4
P3	2013-Dec-17	Jk	26	pre	Jk1	0	0	0	1	6	JD	19	x	6	5	o	4.895277778	-5	-9	3	1.5	Jk-JD	0.833333333	5
P3	2013-Dec-19	Jk	26	pop	Jk1	1	0	2	1	6	JD	19	x	6	7	o	6.200833333	-3	-7	3	1.5	Jk-JD	0.857142857	6
P3	2013-Dec-21	Jk	26	pop	Jk1	1	0	0	0	6	JD	19	x	4	7	x	6.061388889	-1	-5	3	1.5	Jk-JD	0.571428571	4
P3	2013-Dec-22	Jk	26	pop	Jk1	0	0	0	0	6	JD	19	x	6	6	x	5.718888889	0	-4	3	1.5	Jk-JD	1	6
P3	2013-Dec-23	Jk	26	post	Jk1	3	0	0	0	6	JD	19	x	7	7	x	5.896944444	1	-3	3	1.5	Jk-JD	1	7
P3	2013-Dec-24	Jk	26	post	Jk1	0	0	0	0	6	JD	19	x	5	7	x	6.038888889	2	-2	3	1.5	Jk-JD	0.714285714	5
P3	2013-Dec-25	Jk	26	post	Jk1	1	0	0	0	6	JD	19	x	4	4	x	4.4125	3	-1	3	1.5	Jk-JD	0.6	3
P3	2014-Feb-06	Jk	26	pre	Jk2	0	0	0	0	6	JD	20	x	1	4	x	4.738888889	-6	-13	3	2	Jk-JD	0.25	1
P3	2014-Feb-09	Jk	26	pop	Jk2	1	0	0	0	6	JD	20	x	6	6	x	7.048055556	-3	-10	3	2	Jk-JD	0.714285714	5
P3	2014-Feb-10	Jk	26	pop	Jk2	0	0	0	0	6	JD	20	x	2	3	x	3.955	-2	-9	3	2	Jk-JD	0.666666667	2
P3	2014-Feb-12	Jk	26	pop	Jk2	2	0	0	0	6	JD	20	x	5	4	x	5.690833333	0	-7	3	2	Jk-JD	0.5	3
P3	2014-Feb-13	Jk	26	post	Jk2	1	0	0	0	6	JD	20	x	6	6	x	4.976666667	1	-6	3	2	Jk-JD	1	6
P3	2014-Feb-14	Jk	26	post	Jk2	0	0	0	0	6	JD	20	x	4	5	x	4.515277778	2	-5	3	2	Jk-JD	0.8	4
P3	2014-Feb-15	Jk	26	post	Jk2	0	0	0	0	6	JD	20	x	6	5	x	5.595277778	3	-4	3	2	Jk-JD	0.571428571	4
P3	2014-Feb-18	Jk	26	post	Jk2	0	0	1	1	6	JD	20	x	7	7	o	5.988888889	6	-1	3	2	Jk-JD	1	7
P4	2014-Aug-10	Jk	26	pre	Jk3	0	0	0	0	6	LB	21	x	3	5	x	4.8575	-23	-26	3	2.5	Jk-LB	0.6	3
P4	2014-Aug-11	Jk	26	pre	Jk3	0	0	0	0	6	LB	21	x	4	6	x	5.314444444	-22	-25	3	2.5	Jk-LB	0.428571429	3
P4	2014-Aug-12	Jk	26	pre	Jk3	3	0	0	0	6	LB	21	x	6	3	x	5.474722222	-21	-24	3	2.5	Jk-LB	0.5	3
P4	2014-Aug-14	Jk	26	pre	Jk3	1	0	0	0	6	LB	21	x	8	6	x	8.086666667	-19	-22	3	2.5	Jk-LB	0.75	6
P4	2014-Aug-15	Jk	26	pre	Jk3	0	0	0	0	6	LB	21	x	5	6	x	6.292222222	-18	-21	3	2.5	Jk-LB	0.571428571	4
P4	2014-Aug-16	Jk	26	pre	Jk3	1	0	0	0	6	LB	21	x	6	9	x	7.867777778	-17	-20	3	2.5	Jk-LB	0.666666667	6
P4	2014-Aug-17	Jk	26	pre	Jk3	1	0	0	0	6	LB	21	x	6	6	x	6.25	-16	-19	3	2.5	Jk-LB	0.714285714	5
P4	2014-Aug-18	Jk	26	pre	Jk3	0	0	0	0	6	LB	21	x	4	7	x	6.208333333	-15	-18	3	2.5	Jk-LB	0.571428571	4
P4	2014-Aug-19	Jk	26	pre	Jk3	0	0	0	0	6	LB	21	x	6	7	x	7.015277778	-14	-17	3	2.5	Jk-LB	0.625	5
P4	2014-Aug-20	Jk	26	pre	Jk3	2	0	0	0	6	LB	21	x	7	5	x	6.756666667	-13	-16	3	2.5	Jk-LB	0.714285714	5
P4	2014-Aug-22	Jk	26	pre	Jk3	1	0	0	0	6	LB	21	x	5	7	x	6.846666667	-11	-14	3	2.5	Jk-LB	0.714285714	5
P4	2014-Aug-24	Jk	26	pre	Jk3	0	0	0	0	6	LB	21	x	3	7	x	6.335277778	-9	-12	3	2.5	Jk-LB	0.428571429	3
P4	2014-Aug-25	Jk	26	pre	Jk3	0	0	0	0	6	LB	21	x	5	5	x	6.180833333	-8	-11	3	2.5	Jk-LB	1	5
P4	2014-Aug-26	Jk	26	pre	Jk3	0	0	0	0	6	LB	21	x	8	6	x	7.9675	-7	-10	3	2.5	Jk-LB	0.555555556	5
P4	2014-Aug-27	Jk	26	pre	Jk3	0	0	0	0	6	LB	21	x	6	6	x	7.413888889	-6	-9	3	2.5	Jk-LB	0.714285714	5
P4	2014-Aug-28	Jk	26	pre	Jk3	0	0	0	0	6	LB	21	x	5	6	x	6.336944444	-5	-8	3	2.5	Jk-LB	0.833333333	5
P4	2014-Aug-29	Jk	26	pre	Jk3	0	0	0	0	6	LB	21	x	4	4	x	6.135277778	-4	-7	3	2.5	Jk-LB	0.333333333	2
P4	2014-Aug-30	Jk	26	pop	Jk3	0	0	0	0	6	LB	21	x	6	6	x	5.706388889	-3	-6	3	2.5	Jk-LB	1	6
P4	2014-Aug-31	Jk	26	pop	Jk3	1	0	0	0	6	LB	21	x	4	6	x	6.394444444	-2	-5	3	2.5	Jk-LB	0.428571429	3
P4	2014-Sep-02	Jk	26	pop	Jk3	0	0	0	0	6	LB	21	x	4	7	x	7.121111111	0	-3	3	2.5	Jk-LB	0.571428571	4
P4	2014-Sep-03	Jk	26	post	Jk3	0	0	0	0	6	LB	21	x	4	7	x	5.681388889	1	-2	3	2.5	Jk-LB	0.571428571	4
P4	2014-Sep-04	Jk	26	post	Jk3	0	0	0	0	6	LB	21	x	8	8	x	7.062777778	2	-1	3	2.5	Jk-LB	1	8
P5	2015-Jan-21	Jk	26	pre	Jk4	0	0	0	0	6	LB	21	x	6	6	x	6.115555556	-14	-19	3	3	Jk-LB	0.714285714	5
P5	2015-Jan-22	Jk	26	pre	Jk4	0	0	0	0	6	LB	21	x	4	7	x	6.744444444	-13	-18	3	3	Jk-LB	0.571428571	4
P5	2015-Jan-23	Jk	26	pre	Jk4	0	0	1	0	6	LB	21	x	5	3	x	5.787777778	-12	-17	3	3	Jk-LB	0.6	3
P5	2015-Jan-24	Jk	26	pre	Jk4	3	0	0	1	6	LB	21	x	8	7	o	6.258888889	-11	-16	3	3	Jk-LB	0.875	7
P5	2015-Jan-25	Jk	26	pre	Jk4	1	0	0	0	6	LB	21	x	8	8	x	5.820277778	-10	-15	3	3	Jk-LB	1	8
P5	2015-Jan-26	Jk	26	pre	Jk4	1	0	0	0	6	LB	21	x	6	6	x	4.528055556	-9	-14	3	3	Jk-LB	1	6
P5	2015-Jan-27	Jk	26	pre	Jk4	0	0	0	0	6	LB	21	x	5	2	x	6.825	-8	-13	3	3	Jk-LB	0.4	2
P5	2015-Jan-30	Jk	26	pre	Jk4	0	0	0	0	6	LB	21	x	6	3	x	5.105	-5	-10	3	3	Jk-LB	0.5	3
P5	2015-Jan-31	Jk	26	pre	Jk4	0	0	0	0	6	LB	21	x	4	5	x	4.864166667	-4	-9	3	3	Jk-LB	0.8	4
P5	2015-Feb-01	Jk	26	pop	Jk4	0	0	0	0	6	LB	21	x	3	4	x	4.4325	-3	-8	3	3	Jk-LB	0.75	3
P5	2015-Feb-02	Jk	26	pop	Jk4	2	0	1	1	6	LB	21	x	7	4	o	5.963333333	-2	-7	3	3	Jk-LB	0.571428571	4
P5	2015-Feb-04	Jk	26	pop	Jk4	0	0	0	0	6	LB	21	o	7	6	x	5.876666667	0	-5	3	3	Jk-LB	0.857142857	6
P5	2015-Feb-05	Jk	26	post	Jk4	3	0	0	0	6	LB	21	o	6	7	x	5.735277778	1	-4	3	3	Jk-LB	0.857142857	6
P5	2015-Feb-06	Jk	26	post	Jk4	0	0	0	0	6	LB	21	o	7	7	x	5.798055556	2	-3	3	3	Jk-LB	1	7
P5	2015-Feb-07	Jk	26	post	Jk4	0	0	0	0	6	LB	21	o	7	8	x	6.576666667	3	-2	3	3	Jk-LB	0.875	7
P5	2015-Feb-08	Jk	26	post	Jk4	0	0	0	0	6	LB	21	o	2	6	x	5.004444444	4	-1	3	3	Jk-LB	0.333333333	2
P5	2014-Dec-24	Sl	23	pre	Sl1	1	0	0	0	6	LB	21	x	5	6	x	5.700555556	-24	-20	3	3	Sl-LB	0.833333333	5
P5	2015-Feb-21	Sl	23	pre	Sl2	0	0	0	0	6	LB	21	x	5	6	x	5.452777778	-13	-17	3	3	Sl-LB	0.833333333	5
P5	2015-Feb-23	Sl	23	pre	Sl2	1	0	0	0	6	LB	21	x	4	3	x	3.365833333	-11	-15	3	3	Sl-LB	0.75	3
P5	2015-Feb-24	Sl	23	pre	Sl2	1	0	0	0	6	LB	21	x	6	7	x	6.258333333	-10	-14	3	3	Sl-LB	0.857142857	6
P5	2015-Feb-27	Sl	23	pre	Sl2	0	0	2	0	6	LB	21	o	7	7	x	6.529722222	-7	-11	3	3	Sl-LB	1	7
P5	2015-Feb-28	Sl	23	pre	Sl2	2	0	0	0	6	LB	21	o	6	7	x	6.235555556	-6	-10	3	3	Sl-LB	0.857142857	6
P5	2015-Mar-03	Sl	23	pop	Sl2	1	0	0	0	6	LB	21	o	7	8	x	6.479166667	-3	-7	3	3	Sl-LB	0.875	7
P5	2015-Mar-05	Sl	23	pop	Sl2	3	0	0	0	6	LB	21	o	8	8	x	7.248055556	-1	-5	2	3	Sl-LB	1	8
P5	2015-Mar-06	Sl	23	pop	Sl2	0	0	0	0	6	LB	21	o	3	6	x	4.507222222	0	-4	3	3	Sl-LB	0.5	3
P5	2015-Mar-07	Sl	23	post	Sl2	1	0	0	0	6	LB	21	o	6	7	x	6.283055556	1	-3	3	3	Sl-LB	0.857142857	6
P5	2015-Mar-09	Sl	23	post	Sl2	0	0	0	0	6	LB	21	o	5	6	x	4.602777778	3	-1	3	3	Sl-LB	0.833333333	5
P4	2014-Jul-31	Ot	17	pre	Ot1	1	0	0	0	6	LB	21	x	6	5	x	7.058333333	-18	-20	3	3.5	Ot-LB	0.571428571	4
P4	2014-Aug-02	Ot	17	pre	Ot1	0	0	0	0	6	LB	21	x	8	7	x	8.298333333	-16	-18	3	3.5	Ot-LB	0.666666667	6
P4	2014-Aug-03	Ot	17	pre	Ot1	0	0	0	0	6	LB	21	x	5	4	x	6.0125	-15	-17	3	3.5	Ot-LB	0.285714286	2
P4	2014-Aug-04	Ot	17	pre	Ot1	0	0	0	0	6	LB	21	x	2	4	x	3.854722222	-14	-16	3	3.5	Ot-LB	0.5	2
P4	2014-Aug-07	Ot	17	pre	Ot1	1	0	0	0	6	LB	21	x	2	5	x	5.7875	-11	-13	3	3.5	Ot-LB	0.4	2
P4	2014-Aug-08	Ot	17	pre	Ot1	0	0	0	0	6	LB	21	x	4	6	x	5.629166667	-10	-12	3	3.5	Ot-LB	0.666666667	4
P4	2014-Aug-10	Ot	17	pre	Ot1	0	0	0	0	6	LB	21	x	3	1	x	4.8575	-8	-10	3	3.5	Ot-LB	0.333333333	1
P4	2014-Aug-14	Ot	17	pre	Ot1	1	0	0	0	6	LB	21	x	8	8	x	8.086666667	-4	-6	3	3.5	Ot-LB	0.777777778	7
P4	2014-Aug-15	Ot	17	pop	Ot1	0	0	0	0	6	LB	21	x	5	4	x	6.292222222	-3	-5	3	3.5	Ot-LB	0.8	4
P4	2014-Aug-16	Ot	17	pop	Ot1	1	0	0	0	6	LB	21	x	6	9	x	7.867777778	-2	-4	3	3.5	Ot-LB	0.666666667	6
P4	2014-Aug-17	Ot	17	pop	Ot1	1	0	0	0	6	LB	21	x	6	6	x	6.25	-1	-3	3	3.5	Ot-LB	1	6
P4	2014-Aug-18	Ot	17	pop	Ot1	0	0	0	0	6	LB	21	o	4	7	x	6.208333333	0	-2	3	3.5	Ot-LB	0.571428571	4
P4	2014-Aug-19	Ot	17	post	Ot1	0	0	0	0	6	LB	21	o	6	7	x	7.015277778	1	-1	3	3.5	Ot-LB	0.857142857	6
P3	2014-Jan-08	Fk	16	pre	Fk1	0	0	0	0	6	JD	20	x	1	6	x	5.673333333	-10	-14	3	3	Fk-JD	0.166666667	1
P4	2014-Aug-12	Fk	16	pre	Fk2	0	0	0	0	6	LB	21	x	6	2	x	5.474722222	-13	-17	3	3.5	Fk-LB	0.333333333	2
P4	2014-Aug-14	Fk	16	pre	Fk2	1	0	0	0	6	LB	21	x	8	8	x	8.086666667	-11	-15	3	3.5	Fk-LB	0.777777778	7
P4	2014-Aug-15	Fk	16	pre	Fk2	0	0	0	0	6	LB	21	x	5	7	x	6.292222222	-10	-14	3	3.5	Fk-LB	0.714285714	5
P4	2014-Aug-16	Fk	16	pre	Fk2	1	0	0	0	6	LB	21	x	6	8	x	7.867777778	-9	-13	3	3.5	Fk-LB	0.555555556	5
P4	2014-Aug-17	Fk	16	pre	Fk2	1	0	0	0	6	LB	21	x	6	6	x	6.25	-8	-12	3	3.5	Fk-LB	1	6
P4	2014-Aug-18	Fk	16	pre	Fk2	0	0	0	0	6	LB	21	x	4	6	x	6.208333333	-7	-11	3	3.5	Fk-LB	0.666666667	4
P4	2014-Aug-19	Fk	16	pre	Fk2	0	0	0	0	6	LB	21	x	6	8	x	7.015277778	-6	-10	3	3.5	Fk-LB	0.75	6
P4	2014-Aug-20	Fk	16	pre	Fk2	2	0	0	0	6	LB	21	x	7	7	x	6.756666667	-5	-9	3	3.5	Fk-LB	1	7
P4	2014-Aug-21	Fk	16	pre	Fk2	0	0	0	0	6	LB	21	x	2	4	x	5.270833333	-4	-8	3	3.5	Fk-LB	0.2	1
P4	2014-Aug-22	Fk	16	pop	Fk2	1	0	0	0	6	LB	21	x	5	7	x	6.846666667	-3	-7	3	3.5	Fk-LB	0.5	4
P4	2014-Aug-24	Fk	16	pop	Fk2	0	0	0	0	6	LB	21	x	3	4	x	6.335277778	-1	-5	3	3.5	Fk-LB	0.4	2
P4	2014-Aug-25	Fk	16	pop	Fk2	0	0	0	0	6	LB	21	o	5	5	x	6.180833333	0	-4	3	3.5	Fk-LB	1	5
P4	2014-Aug-26	Fk	16	post	Fk2	0	0	1	1	6	LB	21	o	8	9	o	7.9675	1	-3	3	3.5	Fk-LB	0.888888889	8
P4	2014-Aug-27	Fk	16	post	Fk2	0	0	0	0	6	LB	21	o	6	6	x	7.413888889	2	-2	3	3.5	Fk-LB	0.714285714	5
P4	2014-Aug-28	Fk	16	post	Fk2	0	0	0	0	6	LB	21	o	5	6	x	6.336944444	3	-1	3	3.5	Fk-LB	0.833333333	5
P5	2015-Jan-21	Fk	16	pop	Fk3	0	0	0	0	6	LB	21	x	6	7	x	6.115555556	-3	-7	3	4	Fk-LB	0.857142857	6
P5	2015-Jan-22	Fk	16	pop	Fk3	0	0	0	0	6	LB	21	o	4	8	x	6.744444444	-2	-6	3	4	Fk-LB	0.5	4
P5	2015-Jan-23	Fk	16	pop	Fk3	0	0	0	0	6	LB	21	o	5	6	x	5.787777778	-1	-5	3	4	Fk-LB	0.833333333	5
P5	2015-Jan-24	Fk	16	pop	Fk3	3	0	0	0	6	LB	21	o	8	7	x	6.258888889	0	-4	3	4	Fk-LB	0.875	7
P5	2015-Jan-25	Fk	16	post	Fk3	1	0	0	0	6	LB	21	o	8	6	x	5.820277778	1	-3	3	4	Fk-LB	0.75	6
P5	2015-Jan-26	Fk	16	post	Fk3	1	0	0	0	6	LB	21	o	6	6	x	4.528055556	2	-2	3	4	Fk-LB	1	6
P5	2015-Jan-27	Fk	16	post	Fk3	0	0	0	0	6	LB	21	o	5	7	x	6.825	3	-1	3	4	Fk-LB	0.714285714	5
P5	2015-Feb-21	Fk	16	pre	Fk4	0	0	0	0	6	LB	21	x	5	4	x	5.452777778	-23	-25	3	4	Fk-LB	0.5	3
P5	2015-Feb-23	Fk	16	pre	Fk4	1	0	0	0	6	LB	21	x	4	3	x	3.365833333	-21	-23	3	4	Fk-LB	0.75	3
P5	2015-Feb-24	Fk	16	pre	Fk4	1	0	0	0	6	LB	21	x	6	8	x	6.258333333	-20	-22	3	4	Fk-LB	0.75	6
P5	2015-Feb-25	Fk	16	pre	Fk4	1	0	0	0	6	LB	21	x	6	6	x	5.919722222	-19	-21	3	4	Fk-LB	1	6
P5	2015-Feb-27	Fk	16	pre	Fk4	0	0	0	0	6	LB	21	x	7	2	x	6.529722222	-17	-19	3	4	Fk-LB	0.285714286	2
P5	2015-Feb-28	Fk	16	pre	Fk4	2	0	0	0	6	LB	21	x	6	6	x	6.235555556	-16	-18	3	4	Fk-LB	0.714285714	5
P5	2015-Mar-01	Fk	16	pre	Fk4	0	0	0	0	6	LB	21	x	4	7	x	7.313888889	-15	-17	3	4	Fk-LB	0.222222222	2
P5	2015-Mar-03	Fk	16	pre	Fk4	1	0	0	0	6	LB	21	x	7	8	x	6.479166667	-13	-15	3	4	Fk-LB	0.875	7
P5	2015-Mar-05	Fk	16	pre	Fk4	3	0	0	0	6	LB	21	x	8	8	x	7.248055556	-11	-13	3	4	Fk-LB	1	8
P5	2015-Mar-06	Fk	16	pre	Fk4	0	0	0	0	6	LB	21	x	3	6	x	4.507222222	-10	-12	3	4	Fk-LB	0.5	3
P5	2015-Mar-07	Fk	16	pre	Fk4	1	0	0	0	6	LB	21	x	6	7	x	6.283055556	-9	-11	3	4	Fk-LB	0.857142857	6
P5	2015-Mar-09	Fk	16	pre	Fk4	0	0	0	0	6	LB	21	x	5	3	x	4.602777778	-7	-9	3	4	Fk-LB	0.333333333	2
P5	2015-Mar-10	Fk	16	pre	Fk4	0	0	0	0	6	LB	21	x	4	6	x	6.276388889	-6	-8	3	4	Fk-LB	0.666666667	4
P5	2015-Mar-12	Fk	16	pre	Fk4	0	0	1	0	6	LB	21	o	6	6	x	5.720555556	-4	-6	3	4	Fk-LB	1	6
P5	2015-Mar-13	Fk	16	pop	Fk4	0	0	0	0	6	LB	21	o	7	8	x	6.392777778	-3	-5	3	4	Fk-LB	0.875	7
P5	2015-Mar-14	Fk	16	pop	Fk4	1	0	0	0	6	LB	21	o	5	5	x	4.151111111	-2	-4	3	4	Fk-LB	1	5
P5	2015-Mar-15	Fk	16	pop	Fk4	0	0	0	0	6	LB	21	o	8	8	x	6.746388889	-1	-3	3	4	Fk-LB	1	8
P5	2015-Mar-16	Fk	16	pop	Fk4	0	0	0	0	6	LB	21	o	7	7	x	5.731666667	0	-2	3	4	Fk-LB	1	7
P5	2015-Mar-17	Fk	16	post	Fk4	0	0	0	0	6	LB	21	x	1	5	x	3.858333333	1	-1	3	4	Fk-LB	0.2	1
P3	2013-Dec-01	No	43	pre	No1	0	0	0	0	7	TW	39	x	7	7	x	6.043333333	-13	-16	3	4.5	No-TW	1	7
P3	2013-Dec-02	No	43	pre	No1	0	0	0	0	7	TW	39	x	3	8	x	6.570555556	-12	-15	3	4.5	No-TW	0.375	3
P3	2013-Dec-03	No	43	pre	No1	0	0	0	0	7	TW	39	x	2	5	x	6.078333333	-11	-14	3	4.5	No-TW	0.4	2
P3	2013-Dec-05	No	43	pre	No1	0	0	0	0	7	TW	39	x	5	6	x	5.071111111	-9	-12	3	4.5	No-TW	0.833333333	5
P3	2013-Dec-07	No	43	pre	No1	0	0	0	0	7	TW	39	x	3	6	x	6.306388889	-7	-10	3	4.5	No-TW	0.5	3
P3	2013-Dec-08	No	43	pre	No1	0	0	0	0	7	TW	39	x	3	6	x	5.986388889	-6	-9	3	4.5	No-TW	0.5	3
P3	2013-Dec-09	No	43	pre	No1	0	0	0	0	7	TW	39	x	3	7	x	5.721944444	-5	-8	3	4.5	No-TW	0.428571429	3
P3	2013-Dec-10	No	43	pre	No1	0	0	0	0	7	TW	39	x	2	4	x	4.295277778	-4	-7	3	4.5	No-TW	0.5	2
P3	2013-Dec-11	No	43	pop	No1	0	0	0	0	7	TW	39	x	5	7	x	5.620833333	-3	-6	3	4.5	No-TW	0.714285714	5
P3	2013-Dec-12	No	43	pop	No1	0	0	0	0	7	TW	39	x	6	5	x	5.994444444	-2	-5	3	4.5	No-TW	0.833333333	5
P3	2013-Dec-13	No	43	pop	No1	0	0	0	0	7	TW	39	x	3	4	x	4.774444444	-1	-4	3	4.5	No-TW	0.4	2
P3	2013-Dec-15	No	43	post	No1	0	0	0	0	7	TW	39	x	4	6	x	5.341111111	1	-2	3	4.5	No-TW	0.428571429	3
P3	2013-Dec-16	No	43	post	No1	0	0	0	0	7	TW	39	x	6	7	x	6.019166667	2	-1	3	4.5	No-TW	0.857142857	6
P3	2013-Dec-29	No	43	pre	No2	0	0	0	0	7	TW	39	x	1	5	x	5.605833333	-16	-18	3	4.5	No-TW	0.2	1
P3	2013-Dec-30	No	43	pre	No2	0	0	0	0	7	TW	39	x	5	5	x	5.913611111	-15	-17	3	4.5	No-TW	0.666666667	4
P3	2013-Dec-31	No	43	pre	No2	0	0	0	0	7	TW	39	x	4	3	x	3.6125	-14	-16	3	4.5	No-TW	0.75	3
P3	2014-Jan-06	No	43	pre	No2	0	0	0	0	7	TW	40	x	2	5	x	4.168611111	-8	-10	3	4.5	No-TW	0.4	2
P3	2014-Jan-08	No	43	pre	No2	0	0	0	0	7	TW	40	x	4	6	x	5.673333333	-6	-8	3	4.5	No-TW	0.666666667	4
P3	2014-Jan-09	No	43	pre	No2	0	0	0	0	7	TW	40	x	7	6	x	5.715555556	-5	-7	3	4.5	No-TW	0.857142857	6
P3	2014-Jan-11	No	43	pop	No2	0	0	0	0	7	TW	40	o	8	11	x	9.428888889	-3	-5	3	4.5	No-TW	0.727272727	8
P3	2014-Jan-12	No	43	pop	No2	0	0	0	0	7	TW	40	x	9	10	x	8.336944444	-2	-4	3	4.5	No-TW	0.9	9
P3	2014-Jan-13	No	43	pop	No2	2	0	0	0	7	TW	40	o	9	10	x	9.246388889	-1	-3	3	4.5	No-TW	0.9	9
P3	2014-Jan-14	No	43	pop	No2	0	0	0	0	7	TW	40	o	7	7	x	5.867777778	0	-2	3	4.5	No-TW	1	7
P4	2014-Jul-31	No	43	pre	No3	0	0	0	0	7	TW	41	x	6	6	x	7.058333333	-13	-15	3	5	No-TW	0.714285714	5
P4	2014-Aug-02	No	43	pre	No3	0	0	0	0	7	TW	41	x	1	7	x	8.298333333	-11	-13	3	5	No-TW	0.142857143	1
P4	2014-Aug-03	No	43	pre	No3	0	0	0	0	7	TW	41	x	4	4	x	6.0125	-10	-12	3	5	No-TW	0.142857143	1
P4	2014-Aug-10	No	43	pop	No3	0	0	0	0	7	TW	41	x	1	5	x	4.8575	-3	-5	3	5	No-TW	0.2	1
P4	2014-Aug-11	No	43	pop	No3	0	0	0	0	7	TW	41	x	1	6	x	5.314444444	-2	-4	3	5	No-TW	0.166666667	1
P4	2014-Aug-12	No	43	pop	No3	0	0	0	0	7	TW	41	x	5	5	x	5.474722222	-1	-3	3	5	No-TW	0.666666667	4
P4	2014-Aug-14	No	43	post	No3	0	0	0	0	7	TW	41	x	6	9	x	8.086666667	1	-1	3	5	No-TW	0.666666667	6
P3	2013-Nov-18	Jk	26	pre	Jk1	0	0	0	0	7	TW	39	x	3	6	x	6.009722222	-34	-38	3	1.5	Jk-TW	0.285714286	2
P3	2013-Nov-19	Jk	26	pre	Jk1	0	0	0	0	7	TW	39	x	8	7	x	6.707777778	-33	-37	3	1.5	Jk-TW	0.875	7
P3	2013-Nov-20	Jk	26	pre	Jk1	0	0	0	0	7	TW	39	x	2	3	x	5.866944444	-32	-36	3	1.5	Jk-TW	0.25	1
P3	2013-Nov-21	Jk	26	pre	Jk1	0	0	0	0	7	TW	39	x	1	3	x	2.351111111	-31	-35	3	1.5	Jk-TW	0.333333333	1
P3	2013-Nov-22	Jk	26	pre	Jk1	0	0	0	0	7	TW	39	x	6	4	x	6.182222222	-30	-34	3	1.5	Jk-TW	0.428571429	3
P3	2013-Nov-24	Jk	26	pre	Jk1	0	0	0	0	7	TW	39	x	2	6	x	6.031111111	-28	-32	3	1.5	Jk-TW	0.333333333	2
P3	2013-Nov-26	Jk	26	pre	Jk1	0	0	0	0	7	TW	39	x	4	6	x	6.075277778	-26	-30	3	1.5	Jk-TW	0.428571429	3
P3	2013-Nov-28	Jk	26	pre	Jk1	0	0	0	0	7	TW	39	x	2	9	x	9.842222222	-24	-28	3	1.5	Jk-TW	0.1	1
P3	2013-Dec-02	Jk	26	pre	Jk1	0	0	0	0	7	TW	39	x	3	5	x	6.570555556	-20	-24	3	1.5	Jk-TW	0.6	3
P3	2013-Dec-03	Jk	26	pre	Jk1	0	0	0	0	7	TW	39	x	2	4	x	6.078333333	-19	-23	3	1.5	Jk-TW	0.5	2
P3	2013-Dec-05	Jk	26	pre	Jk1	0	0	0	0	7	TW	39	x	5	4	x	5.071111111	-17	-21	3	1.5	Jk-TW	0.8	4
P3	2013-Dec-07	Jk	26	pre	Jk1	0	0	0	0	7	TW	39	x	3	6	x	6.306388889	-15	-19	3	1.5	Jk-TW	0.5	3
P3	2013-Dec-08	Jk	26	pre	Jk1	0	0	0	0	7	TW	39	x	3	6	x	5.986388889	-14	-18	3	1.5	Jk-TW	0.5	3
P3	2013-Dec-09	Jk	26	pre	Jk1	0	0	0	0	7	TW	39	x	3	6	x	5.721944444	-13	-17	3	1.5	Jk-TW	0.5	3
P3	2013-Dec-10	Jk	26	pre	Jk1	0	0	0	0	7	TW	39	x	2	5	x	4.295277778	-12	-16	3	1.5	Jk-TW	0.4	2
P3	2013-Dec-11	Jk	26	pre	Jk1	0	0	0	0	7	TW	39	x	5	7	x	5.620833333	-11	-15	3	1.5	Jk-TW	0.714285714	5
P3	2013-Dec-12	Jk	26	pre	Jk1	0	0	0	0	7	TW	39	x	6	5	x	5.994444444	-10	-14	3	1.5	Jk-TW	0.833333333	5
P3	2013-Dec-13	Jk	26	pre	Jk1	0	0	0	0	7	TW	39	x	3	5	x	4.774444444	-9	-13	3	1.5	Jk-TW	0.6	3
P3	2013-Dec-15	Jk	26	pre	Jk1	0	0	0	0	7	TW	39	x	4	7	x	5.341111111	-7	-11	3	1.5	Jk-TW	0.571428571	4
P3	2013-Dec-16	Jk	26	pre	Jk1	0	0	0	0	7	TW	39	x	6	7	x	6.019166667	-6	-10	3	1.5	Jk-TW	0.857142857	6
P3	2013-Dec-17	Jk	26	pre	Jk1	0	0	0	0	7	TW	39	x	3	5	x	4.895277778	-5	-9	3	1.5	Jk-TW	0.6	3
P3	2013-Dec-19	Jk	26	pop	Jk1	0	0	0	0	7	TW	39	x	3	7	x	6.200833333	-3	-7	3	1.5	Jk-TW	0.428571429	3
P3	2013-Dec-21	Jk	26	pop	Jk1	0	0	0	0	7	TW	39	x	3	7	x	6.061388889	-1	-5	3	1.5	Jk-TW	0.428571429	3
P3	2013-Dec-22	Jk	26	pop	Jk1	0	0	0	0	7	TW	39	x	4	6	x	5.718888889	0	-4	3	1.5	Jk-TW	0.666666667	4
P3	2013-Dec-23	Jk	26	post	Jk1	0	0	0	0	7	TW	39	x	3	7	x	5.896944444	1	-3	3	1.5	Jk-TW	0.428571429	3
P3	2013-Dec-24	Jk	26	post	Jk1	0	0	0	0	7	TW	39	x	4	7	x	6.038888889	2	-2	3	1.5	Jk-TW	0.571428571	4
P3	2013-Dec-25	Jk	26	post	Jk1	0	0	0	0	7	TW	39	x	2	4	x	4.4125	3	-1	3	1.5	Jk-TW	0.2	1
P3	2014-Feb-06	Jk	26	pre	Jk2	0	0	0	0	7	TW	40	x	3	4	x	4.738888889	-6	-13	3	2	Jk-TW	0.4	2
P3	2014-Feb-08	Jk	26	pre	Jk2	0	0	0	0	7	TW	40	x	2	1	x	4.104166667	-4	-11	3	2	Jk-TW	0.5	1
P3	2014-Feb-09	Jk	26	pop	Jk2	0	0	0	0	7	TW	40	x	6	6	x	7.048055556	-3	-10	3	2	Jk-TW	1	6
P3	2014-Feb-10	Jk	26	pop	Jk2	0	0	0	0	7	TW	40	x	1	3	x	3.955	-2	-9	3	2	Jk-TW	0.333333333	1
P3	2014-Feb-12	Jk	26	pop	Jk2	0	0	0	0	7	TW	40	x	4	4	x	5.690833333	0	-7	3	2	Jk-TW	0.6	3
P4	2014-Aug-10	Jk	26	pre	Jk3	0	0	0	0	7	TW	41	x	1	5	x	4.8575	-23	-26	3	2.5	Jk-TW	0.2	1
P4	2014-Aug-12	Jk	26	pre	Jk3	0	0	0	0	7	TW	41	x	5	3	x	5.474722222	-21	-24	3	2.5	Jk-TW	0.6	3
P4	2014-Aug-14	Jk	26	pre	Jk3	0	0	0	0	7	TW	41	x	6	6	x	8.086666667	-19	-22	3	2.5	Jk-TW	1	6
P4	2014-Aug-15	Jk	26	pre	Jk3	0	0	0	0	7	TW	41	x	5	6	x	6.292222222	-18	-21	3	2.5	Jk-TW	0.571428571	4
P4	2014-Aug-16	Jk	26	pre	Jk3	0	0	0	0	7	TW	41	x	8	9	x	7.867777778	-17	-20	3	2.5	Jk-TW	0.888888889	8
P4	2014-Aug-17	Jk	26	pre	Jk3	0	0	0	0	7	TW	41	x	4	6	x	6.25	-16	-19	3	2.5	Jk-TW	0.428571429	3
P4	2014-Aug-18	Jk	26	pre	Jk3	0	0	0	0	7	TW	41	x	4	7	x	6.208333333	-15	-18	3	2.5	Jk-TW	0.571428571	4
P4	2014-Aug-19	Jk	26	pre	Jk3	0	0	0	0	7	TW	41	x	7	7	x	7.015277778	-14	-17	3	2.5	Jk-TW	0.75	6
P4	2014-Aug-20	Jk	26	pre	Jk3	0	0	0	0	7	TW	41	x	5	5	x	6.756666667	-13	-16	3	2.5	Jk-TW	0.666666667	4
P4	2014-Aug-22	Jk	26	pre	Jk3	0	0	0	0	7	TW	41	x	4	7	x	6.846666667	-11	-14	3	2.5	Jk-TW	0.375	3
P4	2014-Aug-24	Jk	26	pre	Jk3	0	0	0	0	7	TW	41	x	1	7	x	6.335277778	-9	-12	3	2.5	Jk-TW	0.142857143	1
P4	2014-Aug-25	Jk	26	pre	Jk3	0	0	0	0	7	TW	41	x	5	5	x	6.180833333	-8	-11	3	2.5	Jk-TW	0.666666667	4
P4	2014-Aug-26	Jk	26	pre	Jk3	0	0	0	0	7	TW	41	x	4	6	x	7.9675	-7	-10	3	2.5	Jk-TW	0.666666667	4
P4	2014-Aug-27	Jk	26	pre	Jk3	0	0	0	0	7	TW	41	x	5	6	x	7.413888889	-6	-9	3	2.5	Jk-TW	0.833333333	5
P4	2014-Aug-28	Jk	26	pre	Jk3	0	0	0	0	7	TW	41	x	4	6	x	6.336944444	-5	-8	3	2.5	Jk-TW	0.666666667	4
P4	2014-Aug-29	Jk	26	pre	Jk3	0	0	0	0	7	TW	41	x	2	4	x	6.135277778	-4	-7	3	2.5	Jk-TW	0.2	1
P4	2014-Aug-30	Jk	26	pop	Jk3	0	0	0	0	7	TW	41	x	2	6	x	5.706388889	-3	-6	3	2.5	Jk-TW	0.333333333	2
P4	2014-Aug-31	Jk	26	pop	Jk3	0	0	0	0	7	TW	41	x	2	6	x	6.394444444	-2	-5	3	2.5	Jk-TW	0.333333333	2
P4	2014-Sep-02	Jk	26	pop	Jk3	0	0	0	0	7	TW	41	x	5	7	x	7.121111111	0	-3	3	2.5	Jk-TW	0.5	4
P4	2014-Sep-03	Jk	26	post	Jk3	0	0	0	0	7	TW	41	x	5	7	x	5.681388889	1	-2	3	2.5	Jk-TW	0.714285714	5
P4	2014-Sep-04	Jk	26	post	Jk3	0	0	0	0	7	TW	41	x	1	8	x	7.062777778	2	-1	3	2.5	Jk-TW	0.125	1
P5	2015-Jan-21	Jk	26	pre	Jk4	0	0	0	0	7	TW	41	x	2	6	x	6.115555556	-14	-19	3	3	Jk-TW	0.333333333	2
P5	2015-Jan-22	Jk	26	pre	Jk4	0	0	0	0	7	TW	41	x	3	7	x	6.744444444	-13	-18	3	3	Jk-TW	0.428571429	3
P5	2015-Jan-23	Jk	26	pre	Jk4	0	0	0	0	7	TW	41	x	2	3	x	5.787777778	-12	-17	3	3	Jk-TW	0.666666667	2
P5	2015-Jan-24	Jk	26	pre	Jk4	0	0	0	0	7	TW	41	x	5	7	x	6.258888889	-11	-16	3	3	Jk-TW	0.714285714	5
P5	2015-Jan-26	Jk	26	pre	Jk4	0	0	0	0	7	TW	41	x	2	6	x	4.528055556	-9	-14	3	3	Jk-TW	0.333333333	2
P5	2015-Jan-28	Jk	26	pre	Jk4	0	0	0	0	7	TW	41	x	6	7	x	7.058888889	-7	-12	3	3	Jk-TW	0.857142857	6
P5	2015-Jan-30	Jk	26	pre	Jk4	0	0	0	0	7	TW	41	x	3	3	x	5.105	-5	-10	3	3	Jk-TW	1	3
P5	2015-Jan-31	Jk	26	pre	Jk4	0	0	0	0	7	TW	41	x	2	5	x	4.864166667	-4	-9	3	3	Jk-TW	0.4	2
P5	2015-Feb-01	Jk	26	pop	Jk4	0	0	0	0	7	TW	41	x	2	4	x	4.4325	-3	-8	3	3	Jk-TW	0.5	2
P5	2015-Feb-02	Jk	26	pop	Jk4	0	0	0	0	7	TW	41	x	7	4	x	5.963333333	-2	-7	3	3	Jk-TW	0.571428571	4
P5	2015-Feb-04	Jk	26	pop	Jk4	0	0	0	0	7	TW	41	o	6	6	x	5.876666667	0	-5	3	3	Jk-TW	1	6
P5	2015-Feb-05	Jk	26	post	Jk4	0	0	0	0	7	TW	41	o	7	7	x	5.735277778	1	-4	3	3	Jk-TW	1	7
P5	2015-Feb-06	Jk	26	post	Jk4	0	0	0	0	7	TW	41	o	5	7	x	5.798055556	2	-3	3	3	Jk-TW	0.714285714	5
P5	2015-Feb-07	Jk	26	post	Jk4	0	0	0	0	7	TW	41	o	7	8	x	6.576666667	3	-2	3	3	Jk-TW	0.875	7
P5	2015-Feb-08	Jk	26	post	Jk4	0	0	0	0	7	TW	41	x	6	6	x	5.004444444	4	-1	3	3	Jk-TW	1	6
P5	2014-Dec-24	Sl	23	pre	Sl1	0	0	0	0	7	TW	41	x	3	6	x	5.700555556	-24	-20	3	3	Sl-TW	0.5	3
P5	2014-Dec-27	Sl	23	pre	Sl1	1	0	0	0	7	TW	41	x	5	7	x	5.851944444	-21	-17	3	3	Sl-TW	0.714285714	5
P5	2014-Dec-28	Sl	23	pre	Sl1	0	0	0	0	7	TW	41	x	6	7	x	5.635277778	-20	-16	3	3	Sl-TW	0.857142857	6
P5	2014-Dec-30	Sl	23	pre	Sl1	0	0	0	0	7	TW	41	x	5	2	x	6.101944444	-18	-14	3	3	Sl-TW	0.4	2
P5	2015-Jan-06	Sl	23	pre	Sl1	0	0	0	0	7	TW	41	x	5	7	x	5.785277778	-11	-7	3	3	Sl-TW	0.714285714	5
P5	2015-Jan-07	Sl	23	pre	Sl1	0	0	0	0	7	TW	41	x	5	6	x	6.003611111	-10	-6	3	3	Sl-TW	0.571428571	4
P5	2015-Jan-08	Sl	23	pre	Sl1	1	0	0	0	7	TW	41	x	7	7	x	6.0425	-9	-5	3	3	Sl-TW	1	7
P5	2015-Jan-09	Sl	23	pre	Sl1	0	0	0	0	7	TW	41	x	6	6	x	6.081944444	-8	-4	3	3	Sl-TW	1	6
P5	2015-Jan-10	Sl	23	pre	Sl1	0	0	0	0	7	TW	41	x	4	7	x	5.813333333	-7	-3	3	3	Sl-TW	0.571428571	4
P5	2015-Jan-11	Sl	23	pre	Sl1	0	0	0	0	7	TW	41	x	6	7	x	6.025555556	-6	-2	3	3	Sl-TW	0.857142857	6
P5	2015-Jan-15	Sl	23	pop	Sl1	0	0	0	0	7	TW	41	x	4	7	x	5.954166667	-2	2	2	3	Sl-TW	0.571428571	4
P5	2015-Jan-16	Sl	23	pop	Sl1	0	0	0	0	7	TW	41	x	4	5	x	5.749166667	-1	3	2	3	Sl-TW	0.285714286	2
P5	2015-Feb-21	Sl	23	pre	Sl2	0	0	0	0	7	TW	41	x	6	6	x	5.452777778	-13	-17	3	3	Sl-TW	0.714285714	5
P5	2015-Feb-23	Sl	23	pre	Sl2	0	0	0	0	7	TW	41	x	4	3	x	3.365833333	-11	-15	3	3	Sl-TW	0.75	3
P5	2015-Feb-24	Sl	23	pre	Sl2	0	0	0	0	7	TW	41	x	4	7	x	6.258333333	-10	-14	3	3	Sl-TW	0.571428571	4
P5	2015-Feb-28	Sl	23	pre	Sl2	0	0	0	0	7	TW	41	o	6	7	x	6.235555556	-6	-10	3	3	Sl-TW	0.857142857	6
P5	2015-Mar-03	Sl	23	pop	Sl2	0	0	0	0	7	TW	41	x	6	8	x	6.479166667	-3	-7	3	3	Sl-TW	0.75	6
P5	2015-Mar-05	Sl	23	pop	Sl2	0	0	0	0	7	TW	41	x	6	8	x	7.248055556	-1	-5	2	3	Sl-TW	0.75	6
P5	2015-Mar-06	Sl	23	pop	Sl2	0	0	0	0	7	TW	41	x	1	6	x	4.507222222	0	-4	3	3	Sl-TW	0.166666667	1
P5	2015-Mar-07	Sl	23	post	Sl2	0	0	0	0	7	TW	41	x	8	7	x	6.283055556	1	-3	3	3	Sl-TW	0.875	7
P5	2015-Mar-09	Sl	23	post	Sl2	0	0	0	0	7	TW	41	o	6	6	x	4.602777778	3	-1	3	3	Sl-TW	1	6
P4	2014-Jul-31	Ot	17	pre	Ot1	0	0	0	0	7	TW	41	x	6	5	x	7.058333333	-18	-20	3	3.5	Ot-TW	0.571428571	4
P4	2014-Aug-03	Ot	17	pre	Ot1	0	0	0	0	7	TW	41	x	4	4	x	6.0125	-15	-17	3	3.5	Ot-TW	0.142857143	1
P4	2014-Aug-14	Ot	17	pre	Ot1	0	0	0	0	7	TW	41	x	6	8	x	8.086666667	-4	-6	3	3.5	Ot-TW	0.75	6
P4	2014-Aug-15	Ot	17	pop	Ot1	0	0	0	0	7	TW	41	x	5	4	x	6.292222222	-3	-5	3	3.5	Ot-TW	0.5	3
P4	2014-Aug-16	Ot	17	pop	Ot1	0	0	0	0	7	TW	41	x	8	9	x	7.867777778	-2	-4	3	3.5	Ot-TW	0.888888889	8
P4	2014-Aug-17	Ot	17	pop	Ot1	0	0	0	0	7	TW	41	x	4	6	x	6.25	-1	-3	3	3.5	Ot-TW	0.666666667	4
P4	2014-Aug-18	Ot	17	pop	Ot1	0	0	0	0	7	TW	41	x	4	7	x	6.208333333	0	-2	3	3.5	Ot-TW	0.571428571	4
P4	2014-Aug-19	Ot	17	post	Ot1	0	0	0	0	7	TW	41	x	7	7	x	7.015277778	1	-1	3	3.5	Ot-TW	0.75	6
P3	2014-Jan-08	Fk	16	pre	Fk1	0	0	0	0	7	TW	40	x	4	6	x	5.673333333	-10	-14	3	3	Fk-TW	0.666666667	4
P3	2014-Jan-09	Fk	16	pre	Fk1	0	0	0	0	7	TW	40	x	7	6	x	5.715555556	-9	-13	3	3	Fk-TW	0.857142857	6
P3	2014-Jan-11	Fk	16	pre	Fk1	0	0	0	0	7	TW	40	x	8	11	x	9.428888889	-7	-11	3	3	Fk-TW	0.727272727	8
P3	2014-Jan-12	Fk	16	pre	Fk1	0	0	1	0	7	TW	40	x	9	9	x	8.336944444	-6	-10	3	3	Fk-TW	1	9
P3	2014-Jan-13	Fk	16	pre	Fk1	2	0	0	0	7	TW	40	x	9	9	x	9.246388889	-5	-9	3	3	Fk-TW	0.8	8
P3	2014-Jan-14	Fk	16	pre	Fk1	0	0	0	0	7	TW	40	x	7	7	x	5.867777778	-4	-8	3	3	Fk-TW	1	7
P3	2014-Jan-16	Fk	16	pop	Fk1	0	0	0	0	7	TW	40	x	7	10	x	9.103888889	-2	-6	3	3	Fk-TW	0.7	7
P3	2014-Jan-17	Fk	16	pop	Fk1	1	0	0	0	7	TW	40	x	6	6	x	6.229166667	-1	-5	3	3	Fk-TW	0.714285714	5
P3	2014-Jan-18	Fk	16	pop	Fk1	0	0	0	0	7	TW	40	x	2	5	x	5.906388889	0	-4	3	3	Fk-TW	0.166666667	1
P3	2014-Jan-19	Fk	16	post	Fk1	0	0	0	0	7	TW	40	x	5	5	x	4.666666667	1	-3	3	3	Fk-TW	1	5
P3	2014-Jan-20	Fk	16	post	Fk1	0	0	0	0	7	TW	40	x	1	5	x	4.351944444	2	-2	3	3	Fk-TW	0.2	1
P3	2014-Jan-21	Fk	16	post	Fk1	0	0	0	0	7	TW	40	x	4	4	x	2.87	3	-1	3	3	Fk-TW	1	4
P4	2014-Aug-12	Fk	16	pre	Fk2	0	0	0	0	7	TW	41	x	5	2	x	5.474722222	-13	-17	3	3.5	Fk-TW	0.4	2
P4	2014-Aug-14	Fk	16	pre	Fk2	0	0	0	0	7	TW	41	x	6	8	x	8.086666667	-11	-15	3	3.5	Fk-TW	0.75	6
P4	2014-Aug-15	Fk	16	pre	Fk2	0	0	0	0	7	TW	41	x	5	7	x	6.292222222	-10	-14	3	3.5	Fk-TW	0.714285714	5
P4	2014-Aug-16	Fk	16	pre	Fk2	0	0	0	0	7	TW	41	x	8	8	x	7.867777778	-9	-13	3	3.5	Fk-TW	0.777777778	7
P4	2014-Aug-17	Fk	16	pre	Fk2	0	0	0	0	7	TW	41	x	4	6	x	6.25	-8	-12	3	3.5	Fk-TW	0.666666667	4
P4	2014-Aug-18	Fk	16	pre	Fk2	0	0	0	0	7	TW	41	x	4	6	x	6.208333333	-7	-11	3	3.5	Fk-TW	0.666666667	4
P4	2014-Aug-19	Fk	16	pre	Fk2	0	0	0	0	7	TW	41	x	7	8	x	7.015277778	-6	-10	3	3.5	Fk-TW	0.875	7
P4	2014-Aug-20	Fk	16	pre	Fk2	0	0	0	0	7	TW	41	x	5	7	x	6.756666667	-5	-9	3	3.5	Fk-TW	0.714285714	5
P4	2014-Aug-21	Fk	16	pre	Fk2	0	0	0	0	7	TW	41	x	3	4	x	5.270833333	-4	-8	3	3.5	Fk-TW	0.4	2
P4	2014-Aug-22	Fk	16	pop	Fk2	0	0	0	0	7	TW	41	x	4	7	x	6.846666667	-3	-7	3	3.5	Fk-TW	0.571428571	4
P4	2014-Aug-24	Fk	16	pop	Fk2	0	0	0	0	7	TW	41	x	1	4	x	6.335277778	-1	-5	3	3.5	Fk-TW	0.25	1
P4	2014-Aug-25	Fk	16	pop	Fk2	0	0	0	0	7	TW	41	o	5	5	x	6.180833333	0	-4	3	3.5	Fk-TW	0.666666667	4
P4	2014-Aug-26	Fk	16	post	Fk2	0	0	0	0	7	TW	41	x	4	9	x	7.9675	1	-3	3	3.5	Fk-TW	0.444444444	4
P4	2014-Aug-27	Fk	16	post	Fk2	0	0	0	0	7	TW	41	x	5	6	x	7.413888889	2	-2	3	3.5	Fk-TW	0.571428571	4
P4	2014-Aug-28	Fk	16	post	Fk2	0	0	0	0	7	TW	41	x	4	6	x	6.336944444	3	-1	3	3.5	Fk-TW	0.666666667	4
P5	2015-Jan-06	Fk	16	pre	Fk3	0	0	0	0	7	TW	41	x	5	7	x	5.785277778	-18	-22	3	4	Fk-TW	0.714285714	5
P5	2015-Jan-07	Fk	16	pre	Fk3	0	0	0	0	7	TW	41	x	5	7	x	6.003611111	-17	-21	3	4	Fk-TW	0.714285714	5
P5	2015-Jan-08	Fk	16	pre	Fk3	1	0	0	0	7	TW	41	x	7	7	x	6.0425	-16	-20	3	4	Fk-TW	1	7
P5	2015-Jan-09	Fk	16	pre	Fk3	0	0	0	0	7	TW	41	x	6	6	x	6.081944444	-15	-19	3	4	Fk-TW	0.714285714	5
P5	2015-Jan-10	Fk	16	pre	Fk3	0	0	0	0	7	TW	41	x	4	6	x	5.813333333	-14	-18	3	4	Fk-TW	0.666666667	4
P5	2015-Jan-11	Fk	16	pre	Fk3	0	0	0	0	7	TW	41	x	6	7	x	6.025555556	-13	-17	3	4	Fk-TW	0.857142857	6
P5	2015-Jan-13	Fk	16	pre	Fk3	0	0	0	0	7	TW	41	x	3	6	x	5.623055556	-11	-15	3	4	Fk-TW	0.5	3
P5	2015-Jan-14	Fk	16	pre	Fk3	0	0	0	0	7	TW	41	x	7	6	x	6.185277778	-10	-14	3	4	Fk-TW	0.857142857	6
P5	2015-Jan-15	Fk	16	pre	Fk3	0	0	0	0	7	TW	41	x	4	7	x	5.954166667	-9	-13	3	4	Fk-TW	0.571428571	4
P5	2015-Jan-16	Fk	16	pre	Fk3	0	0	0	0	7	TW	41	x	4	7	x	5.749166667	-8	-12	3	4	Fk-TW	0.571428571	4
P5	2015-Jan-18	Fk	16	pre	Fk3	0	0	0	0	7	TW	41	x	6	7	x	6.122777778	-6	-10	3	4	Fk-TW	0.857142857	6
P5	2015-Jan-19	Fk	16	pre	Fk3	0	0	0	0	7	TW	41	o	6	6	x	5.894722222	-5	-9	3	4	Fk-TW	0.714285714	5
P5	2015-Jan-20	Fk	16	pre	Fk3	0	0	0	0	7	TW	41	o	6	8	x	6.330555556	-4	-8	3	4	Fk-TW	0.75	6
P5	2015-Jan-21	Fk	16	pop	Fk3	0	0	0	0	7	TW	41	x	2	7	x	6.115555556	-3	-7	3	4	Fk-TW	0.285714286	2
P5	2015-Jan-22	Fk	16	pop	Fk3	0	0	0	0	7	TW	41	x	3	8	x	6.744444444	-2	-6	3	4	Fk-TW	0.375	3
P5	2015-Jan-23	Fk	16	pop	Fk3	0	0	0	0	7	TW	41	x	2	6	x	5.787777778	-1	-5	3	4	Fk-TW	0.333333333	2
P5	2015-Jan-24	Fk	16	pop	Fk3	0	0	0	0	7	TW	41	x	5	7	x	6.258888889	0	-4	3	4	Fk-TW	0.714285714	5
P5	2015-Jan-26	Fk	16	post	Fk3	0	0	0	0	7	TW	41	o	2	6	x	4.528055556	2	-2	3	4	Fk-TW	0.333333333	2
P5	2015-Feb-21	Fk	16	pre	Fk4	0	0	0	0	7	TW	41	x	6	4	x	5.452777778	-23	-25	3	4	Fk-TW	0.666666667	4
P5	2015-Feb-23	Fk	16	pre	Fk4	0	0	0	0	7	TW	41	x	4	3	x	3.365833333	-21	-23	3	4	Fk-TW	0.75	3
P5	2015-Feb-24	Fk	16	pre	Fk4	0	0	0	0	7	TW	41	x	4	8	x	6.258333333	-20	-22	3	4	Fk-TW	0.5	4
P5	2015-Feb-28	Fk	16	pre	Fk4	0	0	0	0	7	TW	41	x	6	6	x	6.235555556	-16	-18	3	4	Fk-TW	0.714285714	5
P5	2015-Mar-01	Fk	16	pre	Fk4	0	0	0	0	7	TW	41	x	7	7	x	7.313888889	-15	-17	3	4	Fk-TW	0.555555556	5
P5	2015-Mar-03	Fk	16	pre	Fk4	0	0	0	0	7	TW	41	x	6	8	x	6.479166667	-13	-15	3	4	Fk-TW	0.75	6
P5	2015-Mar-05	Fk	16	pre	Fk4	0	0	0	0	7	TW	41	x	6	8	x	7.248055556	-11	-13	3	4	Fk-TW	0.75	6
P5	2015-Mar-06	Fk	16	pre	Fk4	0	0	0	0	7	TW	41	o	1	6	x	4.507222222	-10	-12	3	4	Fk-TW	0.166666667	1
P5	2015-Mar-07	Fk	16	pre	Fk4	0	0	0	0	7	TW	41	x	8	7	x	6.283055556	-9	-11	3	4	Fk-TW	0.875	7
P5	2015-Mar-09	Fk	16	pre	Fk4	0	0	0	0	7	TW	41	x	6	3	x	4.602777778	-7	-9	3	4	Fk-TW	0.5	3
P5	2015-Mar-10	Fk	16	pre	Fk4	0	0	0	0	7	TW	41	o	7	6	x	6.276388889	-6	-8	3	4	Fk-TW	0.857142857	6
P5	2015-Mar-12	Fk	16	pre	Fk4	0	0	0	0	7	TW	41	x	3	6	x	5.720555556	-4	-6	3	4	Fk-TW	0.5	3
P3	2013-Dec-01	No	43	pre	No1	0	0	0	0	8	TN	43	x	7	7	x	6.043333333	-13	-16	3	4.5	No-TN	1	7
P3	2013-Dec-02	No	43	pre	No1	0	0	0	0	8	TN	43	x	2	8	x	6.570555556	-12	-15	3	4.5	No-TN	0.25	2
P3	2013-Dec-03	No	43	pre	No1	0	0	0	0	8	TN	43	x	3	5	x	6.078333333	-11	-14	3	4.5	No-TN	0.333333333	2
P3	2013-Dec-05	No	43	pre	No1	0	0	0	0	8	TN	43	x	4	6	x	5.071111111	-9	-12	3	4.5	No-TN	0.666666667	4
P3	2013-Dec-07	No	43	pre	No1	0	0	0	0	8	TN	43	x	2	6	x	6.306388889	-7	-10	3	4.5	No-TN	0.333333333	2
P3	2013-Dec-08	No	43	pre	No1	0	0	0	0	8	TN	43	x	3	6	x	5.986388889	-6	-9	3	4.5	No-TN	0.5	3
P3	2013-Dec-09	No	43	pre	No1	0	0	0	0	8	TN	43	x	1	7	x	5.721944444	-5	-8	3	4.5	No-TN	0.142857143	1
P3	2013-Dec-10	No	43	pre	No1	0	0	0	0	8	TN	43	o	5	4	x	4.295277778	-4	-7	3	4.5	No-TN	0.8	4
P3	2013-Dec-11	No	43	pop	No1	0	0	0	0	8	TN	43	x	4	7	x	5.620833333	-3	-6	3	4.5	No-TN	0.571428571	4
P3	2013-Dec-12	No	43	pop	No1	0	0	0	0	8	TN	43	x	2	5	x	5.994444444	-2	-5	3	4.5	No-TN	0.166666667	1
P3	2013-Dec-13	No	43	pop	No1	0	0	0	0	8	TN	43	x	5	4	x	4.774444444	-1	-4	3	4.5	No-TN	0.8	4
P3	2013-Dec-15	No	43	post	No1	0	0	0	0	8	TN	43	x	4	6	x	5.341111111	1	-2	3	4.5	No-TN	0.428571429	3
P3	2013-Dec-16	No	43	post	No1	0	0	0	0	8	TN	43	x	4	7	x	6.019166667	2	-1	3	4.5	No-TN	0.571428571	4
P3	2013-Dec-29	No	43	pre	No2	0	0	0	0	8	TN	43	x	3	5	x	5.605833333	-16	-18	3	4.5	No-TN	0.6	3
P3	2013-Dec-30	No	43	pre	No2	0	0	0	0	8	TN	43	x	5	5	x	5.913611111	-15	-17	3	4.5	No-TN	0.666666667	4
P3	2013-Dec-31	No	43	pre	No2	0	0	0	0	8	TN	43	x	4	3	x	3.6125	-14	-16	3	4.5	No-TN	0.75	3
P3	2014-Jan-08	No	43	pre	No2	0	0	0	0	8	TN	44	x	2	6	x	5.673333333	-6	-8	3	4.5	No-TN	0.142857143	1
P3	2014-Jan-09	No	43	pre	No2	0	0	0	0	8	TN	44	x	5	6	x	5.715555556	-5	-7	3	4.5	No-TN	0.833333333	5
P3	2014-Jan-11	No	43	pop	No2	1	0	0	0	8	TN	44	o	9	11	x	9.428888889	-3	-5	3	4.5	No-TN	0.818181818	9
P3	2014-Jan-12	No	43	pop	No2	2	0	0	0	8	TN	44	x	7	10	x	8.336944444	-2	-4	3	4.5	No-TN	0.7	7
P3	2014-Jan-13	No	43	pop	No2	1	0	0	0	8	TN	44	o	8	10	x	9.246388889	-1	-3	3	4.5	No-TN	0.8	8
P3	2014-Jan-14	No	43	pop	No2	1	0	0	0	8	TN	44	x	5	7	x	5.867777778	0	-2	3	4.5	No-TN	0.714285714	5
P4	2014-Aug-12	No	43	pop	No3	0	0	0	0	8	TN	45	x	3	5	x	5.474722222	-1	-3	3	5	No-TN	0.6	3
P4	2014-Aug-14	No	43	post	No3	0	0	0	0	8	TN	45	x	4	9	x	8.086666667	1	-1	3	5	No-TN	0.444444444	4
P3	2013-Nov-18	Jk	26	pre	Jk1	0	0	0	0	8	TN	43	x	2	6	x	6.009722222	-34	-38	3	1.5	Jk-TN	0.142857143	1
P3	2013-Nov-19	Jk	26	pre	Jk1	0	0	0	0	8	TN	43	x	8	7	x	6.707777778	-33	-37	3	1.5	Jk-TN	0.875	7
P3	2013-Nov-20	Jk	26	pre	Jk1	0	0	0	0	8	TN	43	x	3	3	x	5.866944444	-32	-36	3	1.5	Jk-TN	0.5	2
P3	2013-Nov-21	Jk	26	pre	Jk1	0	0	0	0	8	TN	43	x	3	3	x	2.351111111	-31	-35	3	1.5	Jk-TN	1	3
P3	2013-Nov-22	Jk	26	pre	Jk1	0	0	0	0	8	TN	43	x	5	4	x	6.182222222	-30	-34	3	1.5	Jk-TN	0.5	3
P3	2013-Nov-24	Jk	26	pre	Jk1	0	0	0	0	8	TN	43	x	5	6	x	6.031111111	-28	-32	3	1.5	Jk-TN	0.833333333	5
P3	2013-Nov-25	Jk	26	pre	Jk1	0	0	0	0	8	TN	43	x	1	6	x	5.825	-27	-31	3	1.5	Jk-TN	0.166666667	1
P3	2013-Nov-26	Jk	26	pre	Jk1	0	0	0	0	8	TN	43	x	3	6	x	6.075277778	-26	-30	3	1.5	Jk-TN	0.5	3
P3	2013-Nov-28	Jk	26	pre	Jk1	0	0	0	0	8	TN	43	x	1	9	x	9.842222222	-24	-28	3	1.5	Jk-TN	0.111111111	1
P3	2013-Dec-02	Jk	26	pre	Jk1	0	0	0	0	8	TN	43	x	2	5	x	6.570555556	-20	-24	3	1.5	Jk-TN	0.4	2
P3	2013-Dec-03	Jk	26	pre	Jk1	0	0	0	0	8	TN	43	x	3	4	x	6.078333333	-19	-23	3	1.5	Jk-TN	0.75	3
P3	2013-Dec-05	Jk	26	pre	Jk1	0	0	0	0	8	TN	43	x	4	4	x	5.071111111	-17	-21	3	1.5	Jk-TN	0.333333333	2
P3	2013-Dec-07	Jk	26	pre	Jk1	0	0	0	0	8	TN	43	x	2	6	x	6.306388889	-15	-19	3	1.5	Jk-TN	0.333333333	2
P3	2013-Dec-08	Jk	26	pre	Jk1	0	0	0	0	8	TN	43	x	3	6	x	5.986388889	-14	-18	3	1.5	Jk-TN	0.5	3
P3	2013-Dec-09	Jk	26	pre	Jk1	0	0	0	0	8	TN	43	x	1	6	x	5.721944444	-13	-17	3	1.5	Jk-TN	0.166666667	1
P3	2013-Dec-10	Jk	26	pre	Jk1	0	0	0	0	8	TN	43	x	5	5	x	4.295277778	-12	-16	3	1.5	Jk-TN	1	5
P3	2013-Dec-11	Jk	26	pre	Jk1	0	0	0	0	8	TN	43	x	4	7	x	5.620833333	-11	-15	3	1.5	Jk-TN	0.571428571	4
P3	2013-Dec-12	Jk	26	pre	Jk1	0	0	0	0	8	TN	43	x	2	5	x	5.994444444	-10	-14	3	1.5	Jk-TN	0.4	2
P3	2013-Dec-13	Jk	26	pre	Jk1	0	0	0	0	8	TN	43	x	5	5	x	4.774444444	-9	-13	3	1.5	Jk-TN	1	5
P3	2013-Dec-15	Jk	26	pre	Jk1	0	0	0	0	8	TN	43	x	4	7	x	5.341111111	-7	-11	3	1.5	Jk-TN	0.571428571	4
P3	2013-Dec-16	Jk	26	pre	Jk1	0	0	0	0	8	TN	43	x	4	7	x	6.019166667	-6	-10	3	1.5	Jk-TN	0.571428571	4
P3	2013-Dec-17	Jk	26	pre	Jk1	0	0	0	0	8	TN	43	x	5	5	x	4.895277778	-5	-9	3	1.5	Jk-TN	0.666666667	4
P3	2013-Dec-19	Jk	26	pop	Jk1	0	0	0	0	8	TN	43	x	4	7	x	6.200833333	-3	-7	3	1.5	Jk-TN	0.571428571	4
P3	2013-Dec-21	Jk	26	pop	Jk1	0	0	0	0	8	TN	43	x	3	7	x	6.061388889	-1	-5	3	1.5	Jk-TN	0.428571429	3
P3	2013-Dec-22	Jk	26	pop	Jk1	0	0	0	0	8	TN	43	x	1	6	x	5.718888889	0	-4	3	1.5	Jk-TN	0.166666667	1
P3	2014-Feb-06	Jk	26	pre	Jk2	1	0	0	0	8	TN	44	x	2	4	x	4.738888889	-6	-13	3	2	Jk-TN	0.5	2
P3	2014-Feb-08	Jk	26	pre	Jk2	0	0	0	0	8	TN	44	x	2	1	x	4.104166667	-4	-11	3	2	Jk-TN	0.5	1
P3	2014-Feb-09	Jk	26	pop	Jk2	0	0	0	0	8	TN	44	x	5	6	x	7.048055556	-3	-10	3	2	Jk-TN	0.571428571	4
P3	2014-Feb-10	Jk	26	pop	Jk2	1	0	0	0	8	TN	44	x	3	3	x	3.955	-2	-9	3	2	Jk-TN	0.5	2
P3	2014-Feb-12	Jk	26	pop	Jk2	0	0	0	0	8	TN	44	x	2	4	x	5.690833333	0	-7	3	2	Jk-TN	0.5	2
P3	2014-Feb-15	Jk	26	post	Jk2	0	0	0	0	8	TN	44	x	2	5	x	5.595277778	3	-4	3	2	Jk-TN	0.166666667	1
P4	2014-Aug-12	Jk	26	pre	Jk3	0	0	0	0	8	TN	45	x	3	3	x	5.474722222	-21	-24	3	2.5	Jk-TN	0.2	1
P4	2014-Aug-14	Jk	26	pre	Jk3	0	0	0	0	8	TN	45	x	4	6	x	8.086666667	-19	-22	3	2.5	Jk-TN	0.25	2
P4	2014-Aug-15	Jk	26	pre	Jk3	0	0	0	0	8	TN	45	x	3	6	x	6.292222222	-18	-21	3	2.5	Jk-TN	0.5	3
P4	2014-Aug-16	Jk	26	pre	Jk3	0	0	0	0	8	TN	45	x	6	9	x	7.867777778	-17	-20	3	2.5	Jk-TN	0.666666667	6
P4	2014-Aug-17	Jk	26	pre	Jk3	0	0	0	0	8	TN	45	x	3	6	x	6.25	-16	-19	3	2.5	Jk-TN	0.5	3
P4	2014-Aug-18	Jk	26	pre	Jk3	0	0	0	0	8	TN	45	x	2	7	x	6.208333333	-15	-18	3	2.5	Jk-TN	0.285714286	2
P4	2014-Aug-19	Jk	26	pre	Jk3	0	0	0	0	8	TN	45	x	5	7	x	7.015277778	-14	-17	3	2.5	Jk-TN	0.714285714	5
P4	2014-Aug-20	Jk	26	pre	Jk3	0	0	0	0	8	TN	45	x	6	5	x	6.756666667	-13	-16	3	2.5	Jk-TN	0.833333333	5
P4	2014-Aug-22	Jk	26	pre	Jk3	0	0	0	0	8	TN	45	x	6	7	x	6.846666667	-11	-14	3	2.5	Jk-TN	0.857142857	6
P4	2014-Aug-24	Jk	26	pre	Jk3	0	0	0	0	8	TN	45	x	3	7	x	6.335277778	-9	-12	3	2.5	Jk-TN	0.25	2
P4	2014-Aug-25	Jk	26	pre	Jk3	0	0	0	1	8	TN	45	x	7	5	o	6.180833333	-8	-11	3	2.5	Jk-TN	0.714285714	5
P4	2014-Aug-26	Jk	26	pre	Jk3	0	0	0	0	8	TN	45	x	3	6	x	7.9675	-7	-10	3	2.5	Jk-TN	0.285714286	2
P4	2014-Aug-27	Jk	26	pre	Jk3	0	0	0	0	8	TN	45	x	7	6	x	7.413888889	-6	-9	3	2.5	Jk-TN	0.625	5
P4	2014-Aug-28	Jk	26	pre	Jk3	0	0	0	0	8	TN	45	x	5	6	x	6.336944444	-5	-8	3	2.5	Jk-TN	0.571428571	4
P4	2014-Aug-29	Jk	26	pre	Jk3	0	0	0	0	8	TN	45	x	4	4	x	6.135277778	-4	-7	3	2.5	Jk-TN	0.333333333	2
P4	2014-Aug-30	Jk	26	pop	Jk3	1	0	0	0	8	TN	45	x	3	6	x	5.706388889	-3	-6	3	2.5	Jk-TN	0.5	3
P4	2014-Aug-31	Jk	26	pop	Jk3	0	0	0	0	8	TN	45	x	6	6	x	6.394444444	-2	-5	3	2.5	Jk-TN	1	6
P4	2014-Sep-02	Jk	26	pop	Jk3	0	0	0	0	8	TN	45	x	5	7	x	7.121111111	0	-3	3	2.5	Jk-TN	0.714285714	5
P4	2014-Sep-03	Jk	26	post	Jk3	0	0	0	0	8	TN	45	x	5	7	x	5.681388889	1	-2	3	2.5	Jk-TN	0.714285714	5
P4	2014-Sep-04	Jk	26	post	Jk3	0	0	0	0	8	TN	45	x	3	8	x	7.062777778	2	-1	3	2.5	Jk-TN	0.375	3
P5	2015-Jan-30	Jk	26	pre	Jk4	0	0	0	0	8	TN	45	x	6	3	x	5.105	-5	-10	3	3	Jk-TN	0.5	3
P5	2015-Jan-31	Jk	26	pre	Jk4	0	0	0	0	8	TN	45	x	3	5	x	4.864166667	-4	-9	3	3	Jk-TN	0.6	3
P5	2015-Feb-01	Jk	26	pop	Jk4	0	0	0	0	8	TN	45	x	5	4	x	4.4325	-3	-8	3	3	Jk-TN	0.8	4
P5	2015-Feb-02	Jk	26	pop	Jk4	0	0	0	0	8	TN	45	x	1	4	x	5.963333333	-2	-7	3	3	Jk-TN	0.25	1
P5	2015-Feb-04	Jk	26	pop	Jk4	0	0	0	0	8	TN	45	x	4	6	x	5.876666667	0	-5	3	3	Jk-TN	0.666666667	4
P5	2015-Feb-05	Jk	26	post	Jk4	0	0	0	0	8	TN	45	o	4	7	x	5.735277778	1	-4	3	3	Jk-TN	0.571428571	4
P5	2015-Feb-06	Jk	26	post	Jk4	0	0	0	0	8	TN	45	o	5	7	x	5.798055556	2	-3	3	3	Jk-TN	0.714285714	5
P5	2015-Feb-07	Jk	26	post	Jk4	0	0	0	0	8	TN	45	x	3	8	x	6.576666667	3	-2	3	3	Jk-TN	0.375	3
P5	2015-Feb-08	Jk	26	post	Jk4	0	0	0	0	8	TN	45	x	6	6	x	5.004444444	4	-1	3	3	Jk-TN	1	6
P5	2014-Dec-24	Sl	23	pre	Sl1	0	0	0	0	8	TN	45	x	3	6	x	5.700555556	-24	-20	3	3	Sl-TN	0.5	3
P5	2014-Dec-27	Sl	23	pre	Sl1	0	0	0	0	8	TN	45	x	6	7	x	5.851944444	-21	-17	3	3	Sl-TN	0.857142857	6
P5	2014-Dec-28	Sl	23	pre	Sl1	1	0	0	0	8	TN	45	x	6	7	x	5.635277778	-20	-16	3	3	Sl-TN	0.857142857	6
P5	2014-Dec-30	Sl	23	pre	Sl1	0	0	0	0	8	TN	45	x	3	2	x	6.101944444	-18	-14	3	3	Sl-TN	0.666666667	2
P5	2015-Jan-06	Sl	23	pre	Sl1	0	0	0	0	8	TN	45	x	6	7	x	5.785277778	-11	-7	3	3	Sl-TN	0.857142857	6
P5	2015-Jan-07	Sl	23	pre	Sl1	0	0	0	0	8	TN	45	x	6	6	x	6.003611111	-10	-6	3	3	Sl-TN	0.714285714	5
P5	2015-Jan-08	Sl	23	pre	Sl1	1	0	0	0	8	TN	45	x	6	7	x	6.0425	-9	-5	3	3	Sl-TN	0.857142857	6
P5	2015-Jan-09	Sl	23	pre	Sl1	2	0	0	0	8	TN	45	x	6	6	x	6.081944444	-8	-4	3	3	Sl-TN	1	6
P5	2015-Jan-10	Sl	23	pre	Sl1	1	0	0	0	8	TN	45	x	7	7	x	5.813333333	-7	-3	3	3	Sl-TN	1	7
P5	2015-Jan-11	Sl	23	pre	Sl1	0	0	0	0	8	TN	45	x	7	7	x	6.025555556	-6	-2	3	3	Sl-TN	1	7
P5	2015-Jan-15	Sl	23	pop	Sl1	0	0	0	0	8	TN	45	x	6	7	x	5.954166667	-2	2	2	3	Sl-TN	0.857142857	6
P5	2015-Jan-16	Sl	23	pop	Sl1	1	0	0	0	8	TN	45	x	5	5	x	5.749166667	-1	3	2	3	Sl-TN	0.666666667	4
P5	2015-Feb-21	Sl	23	pre	Sl2	0	0	0	0	8	TN	45	x	6	6	x	5.452777778	-13	-17	3	3	Sl-TN	0.714285714	5
P5	2015-Feb-28	Sl	23	pre	Sl2	0	0	0	0	8	TN	45	x	6	7	x	6.235555556	-6	-10	3	3	Sl-TN	0.857142857	6
P5	2015-Mar-03	Sl	23	pop	Sl2	0	0	0	0	8	TN	45	x	7	8	x	6.479166667	-3	-7	3	3	Sl-TN	0.875	7
P5	2015-Mar-05	Sl	23	pop	Sl2	0	0	0	0	8	TN	45	x	4	8	x	7.248055556	-1	-5	2	3	Sl-TN	0.5	4
P5	2015-Mar-06	Sl	23	pop	Sl2	0	0	0	0	8	TN	45	x	1	6	x	4.507222222	0	-4	3	3	Sl-TN	0.166666667	1
P5	2015-Mar-07	Sl	23	post	Sl2	0	0	0	0	8	TN	45	x	4	7	x	6.283055556	1	-3	3	3	Sl-TN	0.571428571	4
P5	2015-Mar-09	Sl	23	post	Sl2	0	0	0	0	8	TN	45	o	1	6	x	4.602777778	3	-1	3	3	Sl-TN	0.166666667	1
P4	2014-Jul-31	Ot	17	pre	Ot1	0	0	0	0	8	TN	45	x	1	5	x	7.058333333	-18	-20	3	3.5	Ot-TN	0.2	1
P4	2014-Aug-14	Ot	17	pre	Ot1	0	0	0	0	8	TN	45	x	4	8	x	8.086666667	-4	-6	3	3.5	Ot-TN	0.333333333	3
P4	2014-Aug-15	Ot	17	pop	Ot1	0	0	0	0	8	TN	45	x	3	4	x	6.292222222	-3	-5	3	3.5	Ot-TN	0.166666667	1
P4	2014-Aug-16	Ot	17	pop	Ot1	0	0	0	0	8	TN	45	x	6	9	x	7.867777778	-2	-4	3	3.5	Ot-TN	0.666666667	6
P4	2014-Aug-17	Ot	17	pop	Ot1	0	0	0	0	8	TN	45	x	3	6	x	6.25	-1	-3	3	3.5	Ot-TN	0.285714286	2
P4	2014-Aug-18	Ot	17	pop	Ot1	0	0	0	0	8	TN	45	x	2	7	x	6.208333333	0	-2	3	3.5	Ot-TN	0.285714286	2
P4	2014-Aug-19	Ot	17	post	Ot1	0	0	0	0	8	TN	45	x	5	7	x	7.015277778	1	-1	3	3.5	Ot-TN	0.5	4
P3	2014-Jan-08	Fk	16	pre	Fk1	0	0	0	0	8	TN	44	x	2	6	x	5.673333333	-10	-14	3	3	Fk-TN	0.142857143	1
P3	2014-Jan-09	Fk	16	pre	Fk1	0	0	0	0	8	TN	44	x	5	6	x	5.715555556	-9	-13	3	3	Fk-TN	0.833333333	5
P3	2014-Jan-11	Fk	16	pre	Fk1	1	0	0	0	8	TN	44	x	9	11	x	9.428888889	-7	-11	3	3	Fk-TN	0.818181818	9
P3	2014-Jan-12	Fk	16	pre	Fk1	2	0	0	0	8	TN	44	x	7	9	x	8.336944444	-6	-10	3	3	Fk-TN	0.777777778	7
P3	2014-Jan-13	Fk	16	pre	Fk1	1	1	0	1	8	TN	44	x	8	9	o	9.246388889	-5	-9	3	3	Fk-TN	0.888888889	8
P3	2014-Jan-14	Fk	16	pre	Fk1	1	0	0	0	8	TN	44	x	5	7	x	5.867777778	-4	-8	3	3	Fk-TN	0.714285714	5
P3	2014-Jan-16	Fk	16	pop	Fk1	6	0	0	0	8	TN	44	x	8	10	x	9.103888889	-2	-6	3	3	Fk-TN	0.8	8
P3	2014-Jan-17	Fk	16	pop	Fk1	0	0	0	0	8	TN	44	x	5	6	x	6.229166667	-1	-5	3	3	Fk-TN	0.571428571	4
P3	2014-Jan-18	Fk	16	pop	Fk1	0	0	0	0	8	TN	44	x	2	5	x	5.906388889	0	-4	3	3	Fk-TN	0.4	2
P3	2014-Jan-19	Fk	16	post	Fk1	0	0	0	0	8	TN	44	x	6	5	x	4.666666667	1	-3	3	3	Fk-TN	0.833333333	5
P3	2014-Jan-20	Fk	16	post	Fk1	0	0	0	0	8	TN	44	x	5	5	x	4.351944444	2	-2	3	3	Fk-TN	1	5
P3	2014-Jan-21	Fk	16	post	Fk1	1	0	0	0	8	TN	44	x	3	4	x	2.87	3	-1	3	3	Fk-TN	0.75	3
P4	2014-Aug-12	Fk	16	pre	Fk2	0	0	0	0	8	TN	45	x	3	2	x	5.474722222	-13	-17	3	3.5	Fk-TN	0.25	1
P4	2014-Aug-14	Fk	16	pre	Fk2	0	0	0	0	8	TN	45	x	4	8	x	8.086666667	-11	-15	3	3.5	Fk-TN	0.5	4
P4	2014-Aug-15	Fk	16	pre	Fk2	0	0	0	0	8	TN	45	x	3	7	x	6.292222222	-10	-14	3	3.5	Fk-TN	0.428571429	3
P4	2014-Aug-16	Fk	16	pre	Fk2	0	0	0	0	8	TN	45	x	6	8	x	7.867777778	-9	-13	3	3.5	Fk-TN	0.75	6
P4	2014-Aug-17	Fk	16	pre	Fk2	0	0	0	0	8	TN	45	x	3	6	x	6.25	-8	-12	3	3.5	Fk-TN	0.285714286	2
P4	2014-Aug-18	Fk	16	pre	Fk2	0	0	0	0	8	TN	45	x	2	6	x	6.208333333	-7	-11	3	3.5	Fk-TN	0.333333333	2
P4	2014-Aug-19	Fk	16	pre	Fk2	0	0	0	0	8	TN	45	x	5	8	x	7.015277778	-6	-10	3	3.5	Fk-TN	0.625	5
P4	2014-Aug-20	Fk	16	pre	Fk2	0	0	0	0	8	TN	45	x	6	7	x	6.756666667	-5	-9	3	3.5	Fk-TN	0.857142857	6
P4	2014-Aug-21	Fk	16	pre	Fk2	0	0	0	0	8	TN	45	x	4	4	x	5.270833333	-4	-8	3	3.5	Fk-TN	0.6	3
P4	2014-Aug-22	Fk	16	pop	Fk2	0	0	0	0	8	TN	45	x	6	7	x	6.846666667	-3	-7	3	3.5	Fk-TN	0.625	5
P4	2014-Aug-24	Fk	16	pop	Fk2	0	0	0	0	8	TN	45	o	3	4	x	6.335277778	-1	-5	3	3.5	Fk-TN	0.75	3
P4	2014-Aug-25	Fk	16	pop	Fk2	0	0	0	0	8	TN	45	x	7	5	x	6.180833333	0	-4	3	3.5	Fk-TN	0.714285714	5
P4	2014-Aug-26	Fk	16	post	Fk2	0	0	0	0	8	TN	45	x	3	9	x	7.9675	1	-3	3	3.5	Fk-TN	0.333333333	3
P4	2014-Aug-27	Fk	16	post	Fk2	0	0	0	0	8	TN	45	x	7	6	x	7.413888889	2	-2	3	3.5	Fk-TN	0.857142857	6
P4	2014-Aug-28	Fk	16	post	Fk2	0	0	0	0	8	TN	45	x	5	6	x	6.336944444	3	-1	3	3.5	Fk-TN	0.833333333	5
P5	2015-Jan-06	Fk	16	pre	Fk3	0	0	0	0	8	TN	45	x	6	7	x	5.785277778	-18	-22	3	4	Fk-TN	0.857142857	6
P5	2015-Jan-07	Fk	16	pre	Fk3	0	0	0	0	8	TN	45	x	6	7	x	6.003611111	-17	-21	3	4	Fk-TN	0.857142857	6
P5	2015-Jan-08	Fk	16	pre	Fk3	1	0	0	0	8	TN	45	x	6	7	x	6.0425	-16	-20	3	4	Fk-TN	0.857142857	6
P5	2015-Jan-09	Fk	16	pre	Fk3	2	0	0	0	8	TN	45	x	6	6	x	6.081944444	-15	-19	3	4	Fk-TN	0.714285714	5
P5	2015-Jan-10	Fk	16	pre	Fk3	1	0	0	0	8	TN	45	x	7	6	x	5.813333333	-14	-18	3	4	Fk-TN	0.857142857	6
P5	2015-Jan-11	Fk	16	pre	Fk3	0	0	0	0	8	TN	45	x	7	7	x	6.025555556	-13	-17	3	4	Fk-TN	1	7
P5	2015-Jan-13	Fk	16	pre	Fk3	0	0	0	0	8	TN	45	x	6	6	x	5.623055556	-11	-15	3	4	Fk-TN	1	6
P5	2015-Jan-14	Fk	16	pre	Fk3	1	0	0	0	8	TN	45	x	6	6	x	6.185277778	-10	-14	3	4	Fk-TN	1	6
P5	2015-Jan-15	Fk	16	pre	Fk3	0	0	0	0	8	TN	45	x	6	7	x	5.954166667	-9	-13	3	4	Fk-TN	0.857142857	6
P5	2015-Jan-16	Fk	16	pre	Fk3	1	0	0	0	8	TN	45	x	5	7	x	5.749166667	-8	-12	3	4	Fk-TN	0.714285714	5
P5	2015-Jan-18	Fk	16	pre	Fk3	0	0	0	0	8	TN	45	x	7	7	x	6.122777778	-6	-10	3	4	Fk-TN	1	7
P5	2015-Jan-19	Fk	16	pre	Fk3	0	0	0	0	8	TN	45	x	1	6	x	5.894722222	-5	-9	3	4	Fk-TN	0.166666667	1
P5	2015-Feb-21	Fk	16	pre	Fk4	0	0	0	0	8	TN	45	x	6	4	x	5.452777778	-23	-25	3	4	Fk-TN	0.428571429	3
P5	2015-Feb-28	Fk	16	pre	Fk4	0	0	0	0	8	TN	45	x	6	6	x	6.235555556	-16	-18	3	4	Fk-TN	0.714285714	5
P5	2015-Mar-01	Fk	16	pre	Fk4	0	0	0	0	8	TN	45	x	8	7	x	7.313888889	-15	-17	3	4	Fk-TN	0.666666667	6
P5	2015-Mar-03	Fk	16	pre	Fk4	0	0	0	0	8	TN	45	x	7	8	x	6.479166667	-13	-15	3	4	Fk-TN	0.875	7
P5	2015-Mar-05	Fk	16	pre	Fk4	0	0	0	0	8	TN	45	x	4	8	x	7.248055556	-11	-13	3	4	Fk-TN	0.5	4
P5	2015-Mar-06	Fk	16	pre	Fk4	0	0	0	0	8	TN	45	x	1	6	x	4.507222222	-10	-12	3	4	Fk-TN	0.166666667	1
P5	2015-Mar-07	Fk	16	pre	Fk4	0	0	0	0	8	TN	45	x	4	7	x	6.283055556	-9	-11	3	4	Fk-TN	0.571428571	4
P5	2015-Mar-10	Fk	16	pre	Fk4	0	0	0	0	8	TN	45	x	6	6	x	6.276388889	-6	-8	3	4	Fk-TN	0.714285714	5
P5	2015-Mar-13	Fk	16	pop	Fk4	0	0	0	0	8	TN	45	x	1	8	x	6.392777778	-3	-5	3	4	Fk-TN	0.125	1
P3	2013-Dec-02	No	43	pre	No1	0	0	0	0	9	DI	38	x	5	8	x	6.570555556	-12	-15	3	4.5	No-DI	0.625	5
P3	2013-Dec-03	No	43	pre	No1	0	0	0	0	9	DI	38	x	5	5	x	6.078333333	-11	-14	3	4.5	No-DI	1	5
P3	2013-Dec-05	No	43	pre	No1	1	0	0	0	9	DI	38	x	3	6	x	5.071111111	-9	-12	3	4.5	No-DI	0.5	3
P3	2013-Dec-07	No	43	pre	No1	0	0	0	0	9	DI	38	x	4	6	x	6.306388889	-7	-10	3	4.5	No-DI	0.666666667	4
P3	2013-Dec-08	No	43	pre	No1	0	0	0	0	9	DI	38	x	2	6	x	5.986388889	-6	-9	3	4.5	No-DI	0.333333333	2
P3	2013-Dec-09	No	43	pre	No1	0	0	0	0	9	DI	38	o	5	7	x	5.721944444	-5	-8	3	4.5	No-DI	0.714285714	5
P3	2013-Dec-10	No	43	pre	No1	0	0	0	0	9	DI	38	x	2	4	x	4.295277778	-4	-7	3	4.5	No-DI	0.5	2
P3	2013-Dec-11	No	43	pop	No1	0	0	0	0	9	DI	38	o	3	7	x	5.620833333	-3	-6	3	4.5	No-DI	0.428571429	3
P3	2013-Dec-12	No	43	pop	No1	0	0	0	0	9	DI	38	x	3	5	x	5.994444444	-2	-5	3	4.5	No-DI	0.333333333	2
P3	2013-Dec-15	No	43	post	No1	0	0	0	0	9	DI	38	x	3	6	x	5.341111111	1	-2	3	4.5	No-DI	0.285714286	2
P3	2013-Dec-16	No	43	post	No1	0	0	0	0	9	DI	38	x	6	7	x	6.019166667	2	-1	3	4.5	No-DI	0.857142857	6
P3	2013-Dec-29	No	43	pre	No2	0	0	0	0	9	DI	38	x	1	5	x	5.605833333	-16	-18	3	4.5	No-DI	0.2	1
P3	2013-Dec-30	No	43	pre	No2	0	0	1	1	9	DI	38	x	6	5	o	5.913611111	-15	-17	3	4.5	No-DI	0.833333333	5
P3	2014-Jan-08	No	43	pre	No2	0	0	0	0	9	DI	39	x	6	6	x	5.673333333	-6	-8	3	4.5	No-DI	0.714285714	5
P3	2014-Jan-09	No	43	pre	No2	1	0	0	0	9	DI	39	x	7	6	x	5.715555556	-5	-7	3	4.5	No-DI	0.857142857	6
P3	2014-Jan-11	No	43	pop	No2	0	0	0	0	9	DI	39	x	5	11	x	9.428888889	-3	-5	3	4.5	No-DI	0.454545455	5
P3	2014-Jan-12	No	43	pop	No2	3	0	0	0	9	DI	39	x	8	10	x	8.336944444	-2	-4	3	4.5	No-DI	0.8	8
P3	2014-Jan-13	No	43	pop	No2	1	0	0	0	9	DI	39	x	8	10	x	9.246388889	-1	-3	3	4.5	No-DI	0.8	8
P3	2014-Jan-14	No	43	pop	No2	0	0	0	0	9	DI	39	x	5	7	x	5.867777778	0	-2	3	4.5	No-DI	0.714285714	5
P4	2014-Jul-30	No	43	pre	No3	0	0	0	0	9	SB	11	x	7	7	x	8.256944444	-14	-16	3	5	No-SB	0.75	6
P4	2014-Jul-31	No	43	pre	No3	0	0	0	0	9	SB	11	x	7	6	x	7.058333333	-13	-15	3	5	No-SB	0.625	5
P4	2014-Aug-02	No	43	pre	No3	0	0	0	0	9	SB	11	x	5	7	x	8.298333333	-11	-13	3	5	No-SB	0.5	4
P4	2014-Aug-03	No	43	pre	No3	0	0	0	0	9	SB	11	x	3	4	x	6.0125	-10	-12	3	5	No-SB	0.75	3
P4	2014-Aug-04	No	43	pre	No3	0	0	0	0	9	SB	11	x	2	4	x	3.854722222	-9	-11	3	5	No-SB	0.5	2
P4	2014-Aug-06	No	43	pre	No3	0	0	0	0	9	SB	11	x	1	5	x	5.254722222	-7	-9	3	5	No-SB	0.2	1
P4	2014-Aug-07	No	43	pre	No3	0	0	1	1	9	SB	11	x	5	6	o	5.7875	-6	-8	3	5	No-SB	0.571428571	4
P4	2014-Aug-08	No	43	pre	No3	0	0	0	0	9	SB	11	x	6	6	x	5.629166667	-5	-7	3	5	No-SB	1	6
P4	2014-Aug-10	No	43	pop	No3	0	0	6	5	9	SB	11	o	5	5	o	4.8575	-3	-5	3	5	No-SB	1	5
P4	2014-Aug-11	No	43	pop	No3	0	0	1	1	9	SB	11	o	5	6	o	5.314444444	-2	-4	3	5	No-SB	0.833333333	5
P4	2014-Aug-12	No	43	pop	No3	0	0	0	0	9	SB	11	x	4	5	x	5.474722222	-1	-3	3	5	No-SB	0.8	4
P4	2014-Aug-14	No	43	post	No3	0	0	0	0	9	SB	11	x	8	9	x	8.086666667	1	-1	3	5	No-SB	0.888888889	8
P3	2013-Nov-18	Jk	26	pre	Jk1	0	0	0	0	9	DI	38	x	4	6	x	6.009722222	-34	-38	3	1.5	Jk-DI	0.428571429	3
P3	2013-Nov-19	Jk	26	pre	Jk1	0	0	0	0	9	DI	38	x	5	7	x	6.707777778	-33	-37	3	1.5	Jk-DI	0.5	4
P3	2013-Nov-20	Jk	26	pre	Jk1	0	0	0	0	9	DI	38	x	2	3	x	5.866944444	-32	-36	3	1.5	Jk-DI	0.666666667	2
P3	2013-Nov-21	Jk	26	pre	Jk1	0	0	0	0	9	DI	38	x	1	3	x	2.351111111	-31	-35	3	1.5	Jk-DI	0.333333333	1
P3	2013-Nov-22	Jk	26	pre	Jk1	0	0	0	0	9	DI	38	x	5	4	x	6.182222222	-30	-34	3	1.5	Jk-DI	0.5	3
P3	2013-Nov-24	Jk	26	pre	Jk1	1	0	0	0	9	DI	38	x	5	6	x	6.031111111	-28	-32	3	1.5	Jk-DI	0.833333333	5
P3	2013-Nov-25	Jk	26	pre	Jk1	0	0	0	0	9	DI	38	x	6	6	x	5.825	-27	-31	3	1.5	Jk-DI	1	6
P3	2013-Nov-28	Jk	26	pre	Jk1	0	0	0	0	9	DI	38	x	7	9	x	9.842222222	-24	-28	3	1.5	Jk-DI	0.777777778	7
P3	2013-Dec-02	Jk	26	pre	Jk1	0	0	0	0	9	DI	38	x	5	5	x	6.570555556	-20	-24	3	1.5	Jk-DI	1	5
P3	2013-Dec-03	Jk	26	pre	Jk1	0	0	0	0	9	DI	38	x	5	4	x	6.078333333	-19	-23	3	1.5	Jk-DI	0.5	3
P3	2013-Dec-05	Jk	26	pre	Jk1	1	0	0	0	9	DI	38	x	3	4	x	5.071111111	-17	-21	3	1.5	Jk-DI	0.166666667	1
P3	2013-Dec-07	Jk	26	pre	Jk1	0	0	0	0	9	DI	38	x	4	6	x	6.306388889	-15	-19	3	1.5	Jk-DI	0.666666667	4
P3	2013-Dec-08	Jk	26	pre	Jk1	0	0	0	0	9	DI	38	x	2	6	x	5.986388889	-14	-18	3	1.5	Jk-DI	0.333333333	2
P3	2013-Dec-09	Jk	26	pre	Jk1	0	0	0	0	9	DI	38	x	5	6	x	5.721944444	-13	-17	3	1.5	Jk-DI	0.833333333	5
P3	2013-Dec-10	Jk	26	pre	Jk1	0	0	0	0	9	DI	38	x	2	5	x	4.295277778	-12	-16	3	1.5	Jk-DI	0.4	2
P3	2013-Dec-11	Jk	26	pre	Jk1	0	0	0	0	9	DI	38	x	3	7	x	5.620833333	-11	-15	3	1.5	Jk-DI	0.428571429	3
P3	2013-Dec-12	Jk	26	pre	Jk1	0	0	0	0	9	DI	38	x	3	5	x	5.994444444	-10	-14	3	1.5	Jk-DI	0.6	3
P3	2013-Dec-15	Jk	26	pre	Jk1	0	0	0	0	9	DI	38	x	3	7	x	5.341111111	-7	-11	3	1.5	Jk-DI	0.428571429	3
P3	2013-Dec-16	Jk	26	pre	Jk1	0	0	1	1	9	DI	38	x	6	7	o	6.019166667	-6	-10	3	1.5	Jk-DI	0.857142857	6
P3	2013-Dec-17	Jk	26	pre	Jk1	0	0	0	0	9	DI	38	x	1	5	x	4.895277778	-5	-9	3	1.5	Jk-DI	0.2	1
P3	2013-Dec-19	Jk	26	pop	Jk1	0	0	0	0	9	DI	38	x	5	7	x	6.200833333	-3	-7	3	1.5	Jk-DI	0.714285714	5
P3	2013-Dec-21	Jk	26	pop	Jk1	0	0	0	0	9	DI	38	x	4	7	x	6.061388889	-1	-5	3	1.5	Jk-DI	0.571428571	4
P3	2013-Dec-22	Jk	26	pop	Jk1	0	0	0	0	9	DI	38	x	6	6	x	5.718888889	0	-4	3	1.5	Jk-DI	1	6
P3	2013-Dec-23	Jk	26	post	Jk1	0	0	0	0	9	DI	38	x	4	7	x	5.896944444	1	-3	3	1.5	Jk-DI	0.571428571	4
P3	2013-Dec-24	Jk	26	post	Jk1	0	0	0	0	9	DI	38	x	7	7	x	6.038888889	2	-2	3	1.5	Jk-DI	1	7
P3	2013-Dec-25	Jk	26	post	Jk1	0	0	0	0	9	DI	38	x	4	4	x	4.4125	3	-1	3	1.5	Jk-DI	0.333333333	2
P3	2014-Feb-06	Jk	26	pre	Jk2	0	0	0	0	9	DI	39	x	3	4	x	4.738888889	-6	-13	3	2	Jk-DI	0.75	3
P3	2014-Feb-08	Jk	26	pre	Jk2	0	0	0	0	9	DI	39	x	2	1	x	4.104166667	-4	-11	3	2	Jk-DI	0.5	1
P3	2014-Feb-09	Jk	26	pop	Jk2	0	0	0	0	9	DI	39	x	5	6	x	7.048055556	-3	-10	3	2	Jk-DI	0.833333333	5
P3	2014-Feb-10	Jk	26	pop	Jk2	0	0	0	0	9	DI	39	x	2	3	x	3.955	-2	-9	3	2	Jk-DI	0.666666667	2
P3	2014-Feb-12	Jk	26	pop	Jk2	0	0	0	0	9	DI	39	x	6	4	x	5.690833333	0	-7	3	2	Jk-DI	0.666666667	4
P3	2014-Feb-13	Jk	26	post	Jk2	0	0	0	0	9	DI	39	x	4	6	x	4.976666667	1	-6	3	2	Jk-DI	0.666666667	4
P3	2014-Feb-14	Jk	26	post	Jk2	0	0	0	0	9	DI	39	x	5	5	x	4.515277778	2	-5	3	2	Jk-DI	1	5
P4	2014-Aug-10	Jk	26	pre	Jk3	0	0	0	0	9	SB	11	x	5	5	x	4.8575	-23	-26	3	2.5	Jk-SB	0.666666667	4
P4	2014-Aug-11	Jk	26	pre	Jk3	0	0	0	0	9	SB	11	x	5	6	x	5.314444444	-22	-25	3	2.5	Jk-SB	0.571428571	4
P4	2014-Aug-12	Jk	26	pre	Jk3	0	0	0	0	9	SB	11	x	4	3	x	5.474722222	-21	-24	3	2.5	Jk-SB	0.4	2
P4	2014-Aug-14	Jk	26	pre	Jk3	0	0	0	0	9	SB	11	x	8	6	x	8.086666667	-19	-22	3	2.5	Jk-SB	0.75	6
P4	2014-Aug-15	Jk	26	pre	Jk3	0	0	0	0	9	SB	11	x	4	6	x	6.292222222	-18	-21	3	2.5	Jk-SB	0.428571429	3
P4	2014-Aug-16	Jk	26	pre	Jk3	0	0	0	0	9	SB	11	x	7	9	x	7.867777778	-17	-20	3	2.5	Jk-SB	0.777777778	7
P4	2014-Aug-17	Jk	26	pre	Jk3	0	0	0	0	9	SB	11	x	7	6	x	6.25	-16	-19	3	2.5	Jk-SB	0.857142857	6
P4	2014-Aug-18	Jk	26	pre	Jk3	0	0	0	0	9	SB	11	x	2	7	x	6.208333333	-15	-18	3	2.5	Jk-SB	0.285714286	2
P4	2014-Aug-19	Jk	26	pre	Jk3	0	0	0	0	9	SB	11	x	5	7	x	7.015277778	-14	-17	3	2.5	Jk-SB	0.5	4
P4	2014-Aug-20	Jk	26	pre	Jk3	0	0	0	0	9	SB	11	x	6	5	x	6.756666667	-13	-16	3	2.5	Jk-SB	0.833333333	5
P4	2014-Aug-22	Jk	26	pre	Jk3	0	0	0	0	9	SB	11	x	6	7	x	6.846666667	-11	-14	3	2.5	Jk-SB	0.857142857	6
P4	2014-Aug-24	Jk	26	pre	Jk3	0	0	0	0	9	SB	11	x	7	7	x	6.335277778	-9	-12	3	2.5	Jk-SB	1	7
P4	2014-Aug-25	Jk	26	pre	Jk3	0	0	0	0	9	SB	11	x	6	5	x	6.180833333	-8	-11	3	2.5	Jk-SB	0.571428571	4
P4	2014-Aug-26	Jk	26	pre	Jk3	0	0	0	0	9	SB	11	x	5	6	x	7.9675	-7	-10	3	2.5	Jk-SB	0.375	3
P4	2014-Aug-27	Jk	26	pre	Jk3	0	0	0	0	9	SB	11	x	3	6	x	7.413888889	-6	-9	3	2.5	Jk-SB	0.285714286	2
P4	2014-Aug-28	Jk	26	pre	Jk3	0	0	0	0	9	SB	11	x	5	6	x	6.336944444	-5	-8	3	2.5	Jk-SB	0.571428571	4
P4	2014-Aug-29	Jk	26	pre	Jk3	0	0	0	0	9	SB	11	x	5	4	x	6.135277778	-4	-7	3	2.5	Jk-SB	0.8	4
P4	2014-Aug-30	Jk	26	pop	Jk3	0	0	0	0	9	SB	11	x	5	6	x	5.706388889	-3	-6	3	2.5	Jk-SB	0.833333333	5
P4	2014-Aug-31	Jk	26	pop	Jk3	1	0	0	0	9	SB	11	x	7	6	x	6.394444444	-2	-5	3	2.5	Jk-SB	0.625	5
P4	2014-Sep-02	Jk	26	pop	Jk3	0	0	1	0	9	SB	11	x	5	7	x	7.121111111	0	-3	3	2.5	Jk-SB	0.714285714	5
P4	2014-Sep-03	Jk	26	post	Jk3	0	0	0	0	9	SB	11	o	5	7	x	5.681388889	1	-2	3	2.5	Jk-SB	0.714285714	5
P4	2014-Sep-04	Jk	26	post	Jk3	0	0	0	0	9	SB	11	x	5	8	x	7.062777778	2	-1	3	2.5	Jk-SB	0.625	5
P5	2015-Jan-21	Jk	26	pre	Jk4	0	0	0	1	9	SB	11	x	5	6	o	6.115555556	-14	-19	3	3	Jk-SB	0.571428571	4
P5	2015-Jan-22	Jk	26	pre	Jk4	0	0	0	1	9	SB	11	x	6	7	o	6.744444444	-13	-18	3	3	Jk-SB	0.857142857	6
P5	2015-Jan-23	Jk	26	pre	Jk4	0	0	0	0	9	SB	11	x	2	3	x	5.787777778	-12	-17	3	3	Jk-SB	0.666666667	2
P5	2015-Jan-24	Jk	26	pre	Jk4	1	0	0	0	9	SB	11	x	6	7	x	6.258888889	-11	-16	3	3	Jk-SB	0.857142857	6
P5	2015-Jan-25	Jk	26	pre	Jk4	0	0	0	0	9	SB	11	x	6	8	x	5.820277778	-10	-15	3	3	Jk-SB	0.75	6
P5	2015-Jan-26	Jk	26	pre	Jk4	2	0	0	0	9	SB	11	x	6	6	x	4.528055556	-9	-14	3	3	Jk-SB	1	6
P5	2015-Jan-27	Jk	26	pre	Jk4	0	0	0	0	9	SB	11	x	2	2	x	6.825	-8	-13	3	3	Jk-SB	0.333333333	1
P5	2015-Jan-28	Jk	26	pre	Jk4	0	0	0	0	9	SB	11	x	5	7	x	7.058888889	-7	-12	3	3	Jk-SB	0.714285714	5
P5	2015-Jan-30	Jk	26	pre	Jk4	0	0	0	0	9	SB	11	x	3	3	x	5.105	-5	-10	3	3	Jk-SB	1	3
P5	2015-Jan-31	Jk	26	pre	Jk4	0	0	0	1	9	SB	11	x	5	5	o	4.864166667	-4	-9	3	3	Jk-SB	1	5
P5	2015-Feb-01	Jk	26	pop	Jk4	0	0	1	1	9	SB	11	x	3	4	o	4.4325	-3	-8	3	3	Jk-SB	0.75	3
P5	2015-Feb-02	Jk	26	pop	Jk4	0	0	1	0	9	SB	11	x	7	4	x	5.963333333	-2	-7	3	3	Jk-SB	0.571428571	4
P5	2015-Feb-04	Jk	26	pop	Jk4	0	0	0	0	9	SB	11	o	5	6	x	5.876666667	0	-5	3	3	Jk-SB	0.833333333	5
P5	2015-Feb-05	Jk	26	post	Jk4	0	0	0	0	9	SB	11	o	5	7	x	5.735277778	1	-4	3	3	Jk-SB	0.714285714	5
P5	2015-Feb-06	Jk	26	post	Jk4	0	0	0	0	9	SB	11	o	2	7	x	5.798055556	2	-3	3	3	Jk-SB	0.285714286	2
P5	2015-Feb-07	Jk	26	post	Jk4	0	0	0	0	9	SB	11	o	6	8	x	6.576666667	3	-2	3	3	Jk-SB	0.75	6
P5	2015-Feb-08	Jk	26	post	Jk4	0	0	0	0	9	SB	11	x	1	6	x	5.004444444	4	-1	3	3	Jk-SB	0.166666667	1
P4	2014-Jul-31	Ot	17	pre	Ot1	0	0	0	0	9	SB	11	x	7	5	x	7.058333333	-18	-20	3	3.5	Ot-SB	0.5	4
P4	2014-Aug-02	Ot	17	pre	Ot1	0	0	0	0	9	SB	11	x	5	7	x	8.298333333	-16	-18	3	3.5	Ot-SB	0.5	4
P4	2014-Aug-03	Ot	17	pre	Ot1	0	0	0	0	9	SB	11	x	3	4	x	6.0125	-15	-17	3	3.5	Ot-SB	0.75	3
P4	2014-Aug-04	Ot	17	pre	Ot1	0	0	0	0	9	SB	11	x	2	4	x	3.854722222	-14	-16	3	3.5	Ot-SB	0.5	2
P4	2014-Aug-07	Ot	17	pre	Ot1	0	0	2	0	9	SB	11	x	5	5	x	5.7875	-11	-13	3	3.5	Ot-SB	0.428571429	3
P4	2014-Aug-08	Ot	17	pre	Ot1	0	0	0	0	9	SB	11	x	6	6	x	5.629166667	-10	-12	3	3.5	Ot-SB	1	6
P4	2014-Aug-10	Ot	17	pre	Ot1	0	0	0	0	9	SB	11	x	5	1	x	4.8575	-8	-10	3	3.5	Ot-SB	0.2	1
P4	2014-Aug-14	Ot	17	pre	Ot1	0	0	0	0	9	SB	11	x	8	8	x	8.086666667	-4	-6	3	3.5	Ot-SB	0.777777778	7
P4	2014-Aug-15	Ot	17	pop	Ot1	0	0	0	0	9	SB	11	x	4	4	x	6.292222222	-3	-5	3	3.5	Ot-SB	0.142857143	1
P4	2014-Aug-16	Ot	17	pop	Ot1	0	0	0	0	9	SB	11	x	7	9	x	7.867777778	-2	-4	3	3.5	Ot-SB	0.777777778	7
P4	2014-Aug-17	Ot	17	pop	Ot1	0	0	0	0	9	SB	11	x	7	6	x	6.25	-1	-3	3	3.5	Ot-SB	0.857142857	6
P4	2014-Aug-18	Ot	17	pop	Ot1	0	0	0	0	9	SB	11	x	2	7	x	6.208333333	0	-2	3	3.5	Ot-SB	0.285714286	2
P4	2014-Aug-19	Ot	17	post	Ot1	0	0	0	0	9	SB	11	x	5	7	x	7.015277778	1	-1	3	3.5	Ot-SB	0.5	4
P3	2014-Jan-08	Fk	16	pre	Fk1	0	0	0	0	9	DI	39	x	6	6	x	5.673333333	-10	-14	3	3	Fk-DI	0.714285714	5
P3	2014-Jan-09	Fk	16	pre	Fk1	1	0	0	0	9	DI	39	x	7	6	x	5.715555556	-9	-13	3	3	Fk-DI	0.857142857	6
P3	2014-Jan-11	Fk	16	pre	Fk1	0	0	0	0	9	DI	39	x	5	11	x	9.428888889	-7	-11	3	3	Fk-DI	0.454545455	5
P3	2014-Jan-12	Fk	16	pre	Fk1	3	0	0	0	9	DI	39	x	8	9	x	8.336944444	-6	-10	3	3	Fk-DI	0.888888889	8
P3	2014-Jan-13	Fk	16	pre	Fk1	1	0	1	1	9	DI	39	x	8	9	o	9.246388889	-5	-9	3	3	Fk-DI	0.7	7
P3	2014-Jan-14	Fk	16	pre	Fk1	0	0	0	0	9	DI	39	x	5	7	x	5.867777778	-4	-8	3	3	Fk-DI	0.714285714	5
P3	2014-Jan-16	Fk	16	pop	Fk1	2	0	0	0	9	DI	39	x	10	10	x	9.103888889	-2	-6	3	3	Fk-DI	1	10
P3	2014-Jan-17	Fk	16	pop	Fk1	0	0	0	0	9	DI	39	x	5	6	x	6.229166667	-1	-5	3	3	Fk-DI	0.833333333	5
P3	2014-Jan-18	Fk	16	pop	Fk1	1	0	0	0	9	DI	39	x	5	5	x	5.906388889	0	-4	3	3	Fk-DI	0.666666667	4
P3	2014-Jan-19	Fk	16	post	Fk1	0	0	0	0	9	DI	39	x	3	5	x	4.666666667	1	-3	3	3	Fk-DI	0.6	3
P3	2014-Jan-20	Fk	16	post	Fk1	0	0	0	0	9	DI	39	x	1	5	x	4.351944444	2	-2	3	3	Fk-DI	0.2	1
P3	2014-Jan-21	Fk	16	post	Fk1	0	0	0	0	9	DI	39	x	2	4	x	2.87	3	-1	3	3	Fk-DI	0.5	2
P4	2014-Aug-12	Fk	16	pre	Fk2	0	0	0	0	9	SB	11	x	4	2	x	5.474722222	-13	-17	3	3.5	Fk-SB	0.2	1
P4	2014-Aug-14	Fk	16	pre	Fk2	0	0	0	0	9	SB	11	x	8	8	x	8.086666667	-11	-15	3	3.5	Fk-SB	0.777777778	7
P4	2014-Aug-15	Fk	16	pre	Fk2	0	0	0	0	9	SB	11	x	4	7	x	6.292222222	-10	-14	3	3.5	Fk-SB	0.571428571	4
P4	2014-Aug-16	Fk	16	pre	Fk2	0	0	0	0	9	SB	11	x	7	8	x	7.867777778	-9	-13	3	3.5	Fk-SB	0.666666667	6
P4	2014-Aug-17	Fk	16	pre	Fk2	0	0	1	1	9	SB	11	x	7	6	o	6.25	-8	-12	3	3.5	Fk-SB	0.857142857	6
P4	2014-Aug-18	Fk	16	pre	Fk2	0	0	0	0	9	SB	11	x	2	6	x	6.208333333	-7	-11	3	3.5	Fk-SB	0.333333333	2
P4	2014-Aug-19	Fk	16	pre	Fk2	0	0	0	0	9	SB	11	x	5	8	x	7.015277778	-6	-10	3	3.5	Fk-SB	0.625	5
P4	2014-Aug-20	Fk	16	pre	Fk2	0	0	0	0	9	SB	11	x	6	7	x	6.756666667	-5	-9	3	3.5	Fk-SB	0.857142857	6
P4	2014-Aug-21	Fk	16	pre	Fk2	0	0	0	0	9	SB	11	x	1	4	x	5.270833333	-4	-8	3	3.5	Fk-SB	0.25	1
P4	2014-Aug-22	Fk	16	pop	Fk2	0	0	0	0	9	SB	11	x	6	7	x	6.846666667	-3	-7	3	3.5	Fk-SB	0.625	5
P4	2014-Aug-24	Fk	16	pop	Fk2	0	0	0	0	9	SB	11	o	7	4	x	6.335277778	-1	-5	3	3.5	Fk-SB	0.375	3
P4	2014-Aug-25	Fk	16	pop	Fk2	0	0	0	0	9	SB	11	x	6	5	x	6.180833333	0	-4	3	3.5	Fk-SB	0.571428571	4
P4	2014-Aug-26	Fk	16	post	Fk2	0	0	0	0	9	SB	11	o	5	9	x	7.9675	1	-3	3	3.5	Fk-SB	0.555555556	5
P4	2014-Aug-27	Fk	16	post	Fk2	0	0	0	0	9	SB	11	x	3	6	x	7.413888889	2	-2	3	3.5	Fk-SB	0.5	3
P4	2014-Aug-28	Fk	16	post	Fk2	0	0	0	0	9	SB	11	x	5	6	x	6.336944444	3	-1	3	3.5	Fk-SB	0.833333333	5
P5	2015-Jan-06	Fk	16	pre	Fk3	0	0	0	0	9	SB	11	x	4	7	x	5.785277778	-18	-22	3	4	Fk-SB	0.571428571	4
P5	2015-Jan-07	Fk	16	pre	Fk3	0	0	0	0	9	SB	11	x	3	7	x	6.003611111	-17	-21	3	4	Fk-SB	0.428571429	3
P5	2015-Jan-08	Fk	16	pre	Fk3	0	0	0	0	9	SB	11	x	7	7	x	6.0425	-16	-20	3	4	Fk-SB	1	7
P5	2015-Jan-09	Fk	16	pre	Fk3	0	0	0	0	9	SB	11	x	5	6	x	6.081944444	-15	-19	3	4	Fk-SB	0.571428571	4
P5	2015-Jan-10	Fk	16	pre	Fk3	0	0	0	0	9	SB	11	x	5	6	x	5.813333333	-14	-18	3	4	Fk-SB	0.833333333	5
P5	2015-Jan-11	Fk	16	pre	Fk3	0	0	0	0	9	SB	11	x	7	7	x	6.025555556	-13	-17	3	4	Fk-SB	1	7
P5	2015-Jan-13	Fk	16	pre	Fk3	0	0	1	1	9	SB	11	x	5	6	o	5.623055556	-11	-15	3	4	Fk-SB	0.833333333	5
P5	2015-Jan-14	Fk	16	pre	Fk3	0	0	0	0	9	SB	11	x	4	6	x	6.185277778	-10	-14	3	4	Fk-SB	0.666666667	4
P5	2015-Jan-15	Fk	16	pre	Fk3	0	0	0	0	9	SB	11	x	6	7	x	5.954166667	-9	-13	3	4	Fk-SB	0.857142857	6
P5	2015-Jan-16	Fk	16	pre	Fk3	0	0	0	0	9	SB	11	x	6	7	x	5.749166667	-8	-12	3	4	Fk-SB	0.857142857	6
P5	2015-Jan-18	Fk	16	pre	Fk3	0	0	0	0	9	SB	11	x	4	7	x	6.122777778	-6	-10	3	4	Fk-SB	0.571428571	4
P5	2015-Jan-19	Fk	16	pre	Fk3	0	0	0	0	9	SB	11	o	5	6	x	5.894722222	-5	-9	3	4	Fk-SB	0.571428571	4
P5	2015-Jan-20	Fk	16	pre	Fk3	0	0	1	0	9	SB	11	o	6	8	x	6.330555556	-4	-8	3	4	Fk-SB	0.75	6
P5	2015-Jan-21	Fk	16	pop	Fk3	0	0	0	0	9	SB	11	x	5	7	x	6.115555556	-3	-7	3	4	Fk-SB	0.714285714	5
P5	2015-Jan-22	Fk	16	pop	Fk3	0	0	2	1	9	SB	11	o	6	8	o	6.744444444	-2	-6	3	4	Fk-SB	0.75	6
P5	2015-Jan-23	Fk	16	pop	Fk3	0	0	0	0	9	SB	11	o	2	6	x	5.787777778	-1	-5	3	4	Fk-SB	0.333333333	2
P5	2015-Jan-24	Fk	16	pop	Fk3	1	0	0	1	9	SB	11	o	6	7	o	6.258888889	0	-4	3	4	Fk-SB	0.857142857	6
P5	2015-Jan-25	Fk	16	post	Fk3	0	0	1	0	9	SB	11	o	6	6	x	5.820277778	1	-3	3	4	Fk-SB	0.714285714	5
P5	2015-Jan-26	Fk	16	post	Fk3	2	2	0	0	9	SB	11	o	6	6	x	4.528055556	2	-2	3	4	Fk-SB	1	6
P5	2015-Jan-27	Fk	16	post	Fk3	0	0	1	0	9	SB	11	o	2	7	x	6.825	3	-1	3	4	Fk-SB	0.285714286	2
P5	2015-Feb-21	Fk	16	pre	Fk4	0	0	0	0	9	SB	11	x	4	4	x	5.452777778	-23	-25	3	4	Fk-SB	0.6	3
P5	2015-Feb-23	Fk	16	pre	Fk4	0	0	0	0	9	SB	11	x	4	3	x	3.365833333	-21	-23	3	4	Fk-SB	0.75	3
P5	2015-Feb-24	Fk	16	pre	Fk4	1	0	0	0	9	SB	11	x	7	8	x	6.258333333	-20	-22	3	4	Fk-SB	0.875	7
P5	2015-Feb-25	Fk	16	pre	Fk4	0	0	0	0	9	SB	11	x	6	6	x	5.919722222	-19	-21	3	4	Fk-SB	1	6
P5	2015-Feb-27	Fk	16	pre	Fk4	0	0	1	0	9	SB	11	x	6	2	x	6.529722222	-17	-19	3	4	Fk-SB	0.333333333	2
P5	2015-Feb-28	Fk	16	pre	Fk4	0	0	0	0	9	SB	11	x	5	6	x	6.235555556	-16	-18	3	4	Fk-SB	0.833333333	5
P5	2015-Mar-01	Fk	16	pre	Fk4	0	0	0	0	9	SB	11	x	3	7	x	7.313888889	-15	-17	3	4	Fk-SB	0.428571429	3
P5	2015-Mar-03	Fk	16	pre	Fk4	0	0	0	0	9	SB	11	x	8	8	x	6.479166667	-13	-15	3	4	Fk-SB	1	8
P5	2015-Mar-05	Fk	16	pre	Fk4	0	0	0	0	9	SB	11	o	5	8	x	7.248055556	-11	-13	3	4	Fk-SB	0.444444444	4
P5	2015-Mar-06	Fk	16	pre	Fk4	0	0	0	0	9	SB	11	o	6	6	x	4.507222222	-10	-12	3	4	Fk-SB	1	6
P5	2015-Mar-07	Fk	16	pre	Fk4	0	0	0	0	9	SB	11	x	2	7	x	6.283055556	-9	-11	3	4	Fk-SB	0.285714286	2
P3	2013-Dec-01	No	43	pre	No1	0	0	0	0	10	SB	9	x	7	7	x	6.043333333	-13	-16	3	4.5	No-SB	1	7
P3	2013-Dec-02	No	43	pre	No1	0	0	0	0	10	SB	9	x	6	8	x	6.570555556	-12	-15	3	4.5	No-SB	0.75	6
P3	2013-Dec-03	No	43	pre	No1	0	0	0	0	10	SB	9	x	6	5	x	6.078333333	-11	-14	3	4.5	No-SB	0.833333333	5
P3	2013-Dec-05	No	43	pre	No1	0	0	0	0	10	SB	9	x	4	6	x	5.071111111	-9	-12	3	4.5	No-SB	0.666666667	4
P3	2013-Dec-07	No	43	pre	No1	0	0	0	0	10	SB	9	x	4	6	x	6.306388889	-7	-10	3	4.5	No-SB	0.666666667	4
P3	2013-Dec-08	No	43	pre	No1	0	0	0	0	10	SB	9	o	5	6	x	5.986388889	-6	-9	3	4.5	No-SB	0.833333333	5
P3	2013-Dec-09	No	43	pre	No1	0	0	0	0	10	SB	9	o	5	7	x	5.721944444	-5	-8	3	4.5	No-SB	0.714285714	5
P3	2013-Dec-10	No	43	pre	No1	0	0	0	0	10	SB	9	x	2	4	x	4.295277778	-4	-7	3	4.5	No-SB	0.5	2
P3	2013-Dec-11	No	43	pop	No1	0	0	0	0	10	SB	9	o	2	7	x	5.620833333	-3	-6	3	4.5	No-SB	0.285714286	2
P3	2013-Dec-12	No	43	pop	No1	0	0	0	0	10	SB	9	o	5	5	x	5.994444444	-2	-5	3	4.5	No-SB	0.666666667	4
P3	2013-Dec-13	No	43	pop	No1	0	0	0	0	10	SB	9	x	4	4	x	4.774444444	-1	-4	3	4.5	No-SB	0.6	3
P3	2013-Dec-15	No	43	post	No1	0	0	0	0	10	SB	9	x	4	6	x	5.341111111	1	-2	3	4.5	No-SB	0.666666667	4
P3	2013-Dec-16	No	43	post	No1	0	0	0	0	10	SB	9	x	4	7	x	6.019166667	2	-1	3	4.5	No-SB	0.571428571	4
P3	2013-Dec-29	No	43	pre	No2	0	0	0	0	10	SB	9	x	3	5	x	5.605833333	-16	-18	3	4.5	No-SB	0.333333333	2
P3	2013-Dec-30	No	43	pre	No2	0	0	0	0	10	SB	9	x	4	5	x	5.913611111	-15	-17	3	4.5	No-SB	0.5	3
P3	2013-Dec-31	No	43	pre	No2	0	0	0	0	10	SB	9	x	5	3	x	3.6125	-14	-16	3	4.5	No-SB	0.6	3
P3	2014-Jan-08	No	43	pre	No2	0	0	3	1	10	SB	10	o	5	6	o	5.673333333	-6	-8	3	4.5	No-SB	0.571428571	4
P3	2014-Jan-09	No	43	pre	No2	0	0	1	0	10	SB	10	o	6	6	x	5.715555556	-5	-7	3	4.5	No-SB	1	6
P3	2014-Jan-11	No	43	pop	No2	0	0	1	0	10	SB	10	x	10	11	x	9.428888889	-3	-5	3	4.5	No-SB	0.909090909	10
P3	2014-Jan-12	No	43	pop	No2	0	0	1	0	10	SB	10	o	9	10	x	8.336944444	-2	-4	3	4.5	No-SB	0.9	9
P3	2014-Jan-13	No	43	pop	No2	0	0	0	0	10	SB	10	o	10	10	x	9.246388889	-1	-3	3	4.5	No-SB	1	10
P3	2014-Jan-14	No	43	pop	No2	0	0	0	0	10	SB	10	o	6	7	x	5.867777778	0	-2	3	4.5	No-SB	0.857142857	6
P4	2014-Jul-30	No	43	pre	No3	0	0	0	0	10	DI	40	x	4	7	x	8.256944444	-14	-16	3	5	No-DI	0.375	3
P4	2014-Jul-31	No	43	pre	No3	0	0	0	0	10	DI	40	x	4	6	x	7.058333333	-13	-15	3	5	No-DI	0.666666667	4
P4	2014-Aug-02	No	43	pre	No3	0	0	0	0	10	DI	40	x	4	7	x	8.298333333	-11	-13	3	5	No-DI	0.571428571	4
P4	2014-Aug-03	No	43	pre	No3	0	0	0	0	10	DI	40	x	5	4	x	6.0125	-10	-12	3	5	No-DI	0.285714286	2
P4	2014-Aug-04	No	43	pre	No3	0	0	0	0	10	DI	40	x	4	4	x	3.854722222	-9	-11	3	5	No-DI	1	4
P4	2014-Aug-06	No	43	pre	No3	0	0	0	0	10	DI	40	x	4	5	x	5.254722222	-7	-9	3	5	No-DI	0.5	3
P4	2014-Aug-07	No	43	pre	No3	0	0	0	0	10	DI	40	x	2	6	x	5.7875	-6	-8	3	5	No-DI	0.333333333	2
P4	2014-Aug-08	No	43	pre	No3	1	0	0	0	10	DI	40	x	5	6	x	5.629166667	-5	-7	3	5	No-DI	0.833333333	5
P4	2014-Aug-10	No	43	pop	No3	0	0	0	0	10	DI	40	x	1	5	x	4.8575	-3	-5	3	5	No-DI	0.2	1
P4	2014-Aug-11	No	43	pop	No3	0	0	0	0	10	DI	40	x	1	6	x	5.314444444	-2	-4	3	5	No-DI	0.166666667	1
P4	2014-Aug-12	No	43	pop	No3	0	0	0	0	10	DI	40	x	5	5	x	5.474722222	-1	-3	3	5	No-DI	0.666666667	4
P4	2014-Aug-14	No	43	post	No3	1	0	0	0	10	DI	40	x	8	9	x	8.086666667	1	-1	3	5	No-DI	0.888888889	8
P3	2013-Nov-18	Jk	26	pre	Jk1	0	0	2	2	10	SB	9	x	2	6	o	6.009722222	-34	-38	3	1.5	Jk-SB	0.333333333	2
P3	2013-Nov-19	Jk	26	pre	Jk1	0	0	0	0	10	SB	9	x	3	7	x	6.707777778	-33	-37	3	1.5	Jk-SB	0.428571429	3
P3	2013-Nov-20	Jk	26	pre	Jk1	0	0	0	0	10	SB	9	x	4	3	x	5.866944444	-32	-36	3	1.5	Jk-SB	0.4	2
P3	2013-Nov-21	Jk	26	pre	Jk1	0	0	0	0	10	SB	9	x	1	3	x	2.351111111	-31	-35	3	1.5	Jk-SB	0.333333333	1
P3	2013-Nov-22	Jk	26	pre	Jk1	0	0	0	0	10	SB	9	x	4	4	x	6.182222222	-30	-34	3	1.5	Jk-SB	0.333333333	2
P3	2013-Nov-24	Jk	26	pre	Jk1	0	0	0	0	10	SB	9	x	6	6	x	6.031111111	-28	-32	3	1.5	Jk-SB	0.714285714	5
P3	2013-Nov-25	Jk	26	pre	Jk1	0	0	0	0	10	SB	9	x	7	6	x	5.825	-27	-31	3	1.5	Jk-SB	0.857142857	6
P3	2013-Nov-26	Jk	26	pre	Jk1	0	0	0	0	10	SB	9	x	2	6	x	6.075277778	-26	-30	3	1.5	Jk-SB	0.333333333	2
P3	2013-Nov-28	Jk	26	pre	Jk1	0	0	0	0	10	SB	9	x	1	9	x	9.842222222	-24	-28	3	1.5	Jk-SB	0.111111111	1
P3	2013-Dec-02	Jk	26	pre	Jk1	0	0	0	0	10	SB	9	x	6	5	x	6.570555556	-20	-24	3	1.5	Jk-SB	0.375	3
P3	2013-Dec-03	Jk	26	pre	Jk1	0	0	1	1	10	SB	9	x	6	4	o	6.078333333	-19	-23	3	1.5	Jk-SB	0.666666667	4
P3	2013-Dec-05	Jk	26	pre	Jk1	0	0	0	0	10	SB	9	x	4	4	x	5.071111111	-17	-21	3	1.5	Jk-SB	0.333333333	2
P3	2013-Dec-07	Jk	26	pre	Jk1	0	0	0	0	10	SB	9	x	4	6	x	6.306388889	-15	-19	3	1.5	Jk-SB	0.666666667	4
P3	2013-Dec-08	Jk	26	pre	Jk1	0	0	0	0	10	SB	9	x	5	6	x	5.986388889	-14	-18	3	1.5	Jk-SB	0.833333333	5
P3	2013-Dec-09	Jk	26	pre	Jk1	0	0	3	2	10	SB	9	x	5	6	o	5.721944444	-13	-17	3	1.5	Jk-SB	0.571428571	4
P3	2013-Dec-10	Jk	26	pre	Jk1	0	0	1	1	10	SB	9	x	2	5	o	4.295277778	-12	-16	3	1.5	Jk-SB	0.4	2
P3	2013-Dec-11	Jk	26	pre	Jk1	0	0	0	0	10	SB	9	x	2	7	x	5.620833333	-11	-15	3	1.5	Jk-SB	0.285714286	2
P3	2013-Dec-12	Jk	26	pre	Jk1	0	0	0	0	10	SB	9	x	5	5	x	5.994444444	-10	-14	3	1.5	Jk-SB	0.666666667	4
P3	2013-Dec-13	Jk	26	pre	Jk1	0	0	0	0	10	SB	9	x	4	5	x	4.774444444	-9	-13	3	1.5	Jk-SB	0.8	4
P3	2013-Dec-15	Jk	26	pre	Jk1	0	0	1	1	10	SB	9	x	4	7	o	5.341111111	-7	-11	3	1.5	Jk-SB	0.571428571	4
P3	2013-Dec-16	Jk	26	pre	Jk1	0	0	0	0	10	SB	9	x	4	7	x	6.019166667	-6	-10	3	1.5	Jk-SB	0.571428571	4
P3	2013-Dec-17	Jk	26	pre	Jk1	0	0	0	0	10	SB	9	x	5	5	x	4.895277778	-5	-9	3	1.5	Jk-SB	1	5
P3	2013-Dec-19	Jk	26	pop	Jk1	0	0	0	0	10	SB	9	x	3	7	x	6.200833333	-3	-7	3	1.5	Jk-SB	0.428571429	3
P3	2013-Dec-21	Jk	26	pop	Jk1	0	0	0	0	10	SB	9	x	4	7	x	6.061388889	-1	-5	3	1.5	Jk-SB	0.571428571	4
P3	2013-Dec-22	Jk	26	pop	Jk1	0	0	0	0	10	SB	9	x	4	6	x	5.718888889	0	-4	3	1.5	Jk-SB	0.666666667	4
P3	2013-Dec-23	Jk	26	post	Jk1	0	0	0	0	10	SB	9	x	6	7	x	5.896944444	1	-3	3	1.5	Jk-SB	0.857142857	6
P3	2013-Dec-24	Jk	26	post	Jk1	0	0	0	0	10	SB	9	x	7	7	x	6.038888889	2	-2	3	1.5	Jk-SB	1	7
P3	2013-Dec-25	Jk	26	post	Jk1	0	0	0	0	10	SB	9	x	6	4	x	4.4125	3	-1	3	1.5	Jk-SB	0.666666667	4
P3	2014-Feb-06	Jk	26	pre	Jk2	0	0	0	0	10	SB	10	x	1	4	x	4.738888889	-6	-13	3	2	Jk-SB	0.25	1
P3	2014-Feb-08	Jk	26	pre	Jk2	0	0	0	0	10	SB	10	x	1	1	x	4.104166667	-4	-11	3	2	Jk-SB	1	1
P3	2014-Feb-09	Jk	26	pop	Jk2	0	0	0	0	10	SB	10	x	1	6	x	7.048055556	-3	-10	3	2	Jk-SB	0.166666667	1
P3	2014-Feb-10	Jk	26	pop	Jk2	0	0	0	0	10	SB	10	x	2	3	x	3.955	-2	-9	3	2	Jk-SB	0.25	1
P3	2014-Feb-12	Jk	26	pop	Jk2	0	0	1	2	10	SB	10	x	5	4	o	5.690833333	0	-7	3	2	Jk-SB	0.8	4
P3	2014-Feb-13	Jk	26	post	Jk2	0	0	0	0	10	SB	10	x	4	6	x	4.976666667	1	-6	3	2	Jk-SB	0.666666667	4
P3	2014-Feb-14	Jk	26	post	Jk2	0	0	2	2	10	SB	10	x	4	5	o	4.515277778	2	-5	3	2	Jk-SB	0.8	4
P4	2014-Aug-10	Jk	26	pre	Jk3	0	0	0	0	10	DI	40	x	1	5	x	4.8575	-23	-26	3	2.5	Jk-DI	0.2	1
P4	2014-Aug-11	Jk	26	pre	Jk3	0	0	0	0	10	DI	40	x	1	6	x	5.314444444	-22	-25	3	2.5	Jk-DI	0.166666667	1
P4	2014-Aug-12	Jk	26	pre	Jk3	0	0	0	0	10	DI	40	x	5	3	x	5.474722222	-21	-24	3	2.5	Jk-DI	0.333333333	2
P4	2014-Aug-14	Jk	26	pre	Jk3	1	0	0	0	10	DI	40	x	8	6	x	8.086666667	-19	-22	3	2.5	Jk-DI	0.75	6
P4	2014-Aug-15	Jk	26	pre	Jk3	0	0	0	0	10	DI	40	x	5	6	x	6.292222222	-18	-21	3	2.5	Jk-DI	0.375	3
P4	2014-Aug-16	Jk	26	pre	Jk3	0	0	0	0	10	DI	40	x	5	9	x	7.867777778	-17	-20	3	2.5	Jk-DI	0.555555556	5
P4	2014-Aug-17	Jk	26	pre	Jk3	0	0	0	0	10	DI	40	x	6	6	x	6.25	-16	-19	3	2.5	Jk-DI	0.714285714	5
P4	2014-Aug-18	Jk	26	pre	Jk3	0	0	0	0	10	DI	40	x	5	7	x	6.208333333	-15	-18	3	2.5	Jk-DI	0.714285714	5
P4	2014-Aug-19	Jk	26	pre	Jk3	0	0	0	0	10	DI	40	x	4	7	x	7.015277778	-14	-17	3	2.5	Jk-DI	0.375	3
P4	2014-Aug-20	Jk	26	pre	Jk3	0	0	0	0	10	DI	40	x	6	5	x	6.756666667	-13	-16	3	2.5	Jk-DI	0.833333333	5
P4	2014-Aug-22	Jk	26	pre	Jk3	0	0	0	0	10	DI	40	x	6	7	x	6.846666667	-11	-14	3	2.5	Jk-DI	0.625	5
P4	2014-Aug-24	Jk	26	pre	Jk3	0	0	0	0	10	DI	40	x	2	7	x	6.335277778	-9	-12	3	2.5	Jk-DI	0.285714286	2
P4	2014-Aug-25	Jk	26	pre	Jk3	0	0	0	0	10	DI	40	x	5	5	x	6.180833333	-8	-11	3	2.5	Jk-DI	0.428571429	3
P4	2014-Aug-26	Jk	26	pre	Jk3	0	0	0	0	10	DI	40	x	5	6	x	7.9675	-7	-10	3	2.5	Jk-DI	0.571428571	4
P4	2014-Aug-27	Jk	26	pre	Jk3	0	0	0	0	10	DI	40	x	6	6	x	7.413888889	-6	-9	3	2.5	Jk-DI	0.5	4
P4	2014-Aug-28	Jk	26	pre	Jk3	0	0	0	0	10	DI	40	x	3	6	x	6.336944444	-5	-8	3	2.5	Jk-DI	0.285714286	2
P4	2014-Aug-29	Jk	26	pre	Jk3	0	0	0	0	10	DI	40	x	2	4	x	6.135277778	-4	-7	3	2.5	Jk-DI	0.2	1
P4	2014-Aug-30	Jk	26	pop	Jk3	0	0	0	0	10	DI	40	x	6	6	x	5.706388889	-3	-6	3	2.5	Jk-DI	1	6
P4	2014-Aug-31	Jk	26	pop	Jk3	0	0	0	0	10	DI	40	x	5	6	x	6.394444444	-2	-5	3	2.5	Jk-DI	0.571428571	4
P4	2014-Sep-02	Jk	26	pop	Jk3	0	0	0	0	10	DI	40	x	5	7	x	7.121111111	0	-3	3	2.5	Jk-DI	0.714285714	5
P4	2014-Sep-03	Jk	26	post	Jk3	0	0	0	0	10	DI	40	x	6	7	x	5.681388889	1	-2	3	2.5	Jk-DI	0.857142857	6
P4	2014-Sep-04	Jk	26	post	Jk3	0	0	0	0	10	DI	40	x	4	8	x	7.062777778	2	-1	3	2.5	Jk-DI	0.5	4
P5	2015-Jan-21	Jk	26	pre	Jk4	0	0	0	0	10	DI	40	x	5	6	x	6.115555556	-14	-19	3	3	Jk-DI	0.571428571	4
P5	2015-Jan-22	Jk	26	pre	Jk4	0	0	0	0	10	DI	40	x	8	7	x	6.744444444	-13	-18	3	3	Jk-DI	0.875	7
P5	2015-Jan-23	Jk	26	pre	Jk4	0	0	0	0	10	DI	40	x	5	3	x	5.787777778	-12	-17	3	3	Jk-DI	0.6	3
P5	2015-Jan-24	Jk	26	pre	Jk4	0	0	0	0	10	DI	40	x	7	7	x	6.258888889	-11	-16	3	3	Jk-DI	0.75	6
P5	2015-Jan-25	Jk	26	pre	Jk4	0	0	0	0	10	DI	40	x	8	8	x	5.820277778	-10	-15	3	3	Jk-DI	1	8
P5	2015-Jan-26	Jk	26	pre	Jk4	0	0	0	0	10	DI	40	x	6	6	x	4.528055556	-9	-14	3	3	Jk-DI	1	6
P5	2015-Jan-27	Jk	26	pre	Jk4	0	0	0	0	10	DI	40	x	8	2	x	6.825	-8	-13	3	3	Jk-DI	0.25	2
P5	2015-Jan-30	Jk	26	pre	Jk4	0	0	0	0	10	DI	40	x	6	3	x	5.105	-5	-10	3	3	Jk-DI	0.5	3
P5	2015-Jan-31	Jk	26	pre	Jk4	0	0	0	0	10	DI	40	x	3	5	x	4.864166667	-4	-9	3	3	Jk-DI	0.6	3
P5	2015-Feb-01	Jk	26	pop	Jk4	0	0	0	0	10	DI	40	x	3	4	x	4.4325	-3	-8	3	3	Jk-DI	0.75	3
P5	2015-Feb-02	Jk	26	pop	Jk4	0	0	0	0	10	DI	40	x	1	4	x	5.963333333	-2	-7	3	3	Jk-DI	0.25	1
P5	2015-Feb-04	Jk	26	pop	Jk4	0	0	0	0	10	DI	40	x	1	6	x	5.876666667	0	-5	3	3	Jk-DI	0.166666667	1
P5	2015-Feb-05	Jk	26	post	Jk4	0	0	0	0	10	DI	40	o	6	7	x	5.735277778	1	-4	3	3	Jk-DI	0.857142857	6
P5	2015-Feb-06	Jk	26	post	Jk4	0	0	0	0	10	DI	40	o	5	7	x	5.798055556	2	-3	3	3	Jk-DI	0.714285714	5
P5	2015-Feb-07	Jk	26	post	Jk4	0	0	0	0	10	DI	40	o	6	8	x	6.576666667	3	-2	3	3	Jk-DI	0.75	6
P5	2015-Feb-08	Jk	26	post	Jk4	0	0	0	0	10	DI	40	x	2	6	x	5.004444444	4	-1	3	3	Jk-DI	0.333333333	2
P5	2014-Dec-24	Sl	23	pre	Sl1	0	0	0	0	10	DI	40	x	4	6	x	5.700555556	-24	-20	3	3	Sl-DI	0.666666667	4
P5	2014-Dec-27	Sl	23	pre	Sl1	0	0	0	0	10	DI	40	x	6	7	x	5.851944444	-21	-17	3	3	Sl-DI	0.857142857	6
P5	2014-Dec-28	Sl	23	pre	Sl1	0	0	0	0	10	DI	40	x	6	7	x	5.635277778	-20	-16	3	3	Sl-DI	0.857142857	6
P5	2014-Dec-30	Sl	23	pre	Sl1	0	0	0	0	10	DI	40	x	3	2	x	6.101944444	-18	-14	3	3	Sl-DI	0.25	1
P5	2015-Jan-06	Sl	23	pre	Sl1	0	0	0	0	10	DI	40	x	6	7	x	5.785277778	-11	-7	3	3	Sl-DI	0.857142857	6
P5	2015-Jan-07	Sl	23	pre	Sl1	0	0	0	0	10	DI	40	x	6	6	x	6.003611111	-10	-6	3	3	Sl-DI	0.714285714	5
P5	2015-Jan-08	Sl	23	pre	Sl1	0	0	0	0	10	DI	40	x	5	7	x	6.0425	-9	-5	3	3	Sl-DI	0.714285714	5
P5	2015-Jan-09	Sl	23	pre	Sl1	0	0	0	0	10	DI	40	x	4	6	x	6.081944444	-8	-4	3	3	Sl-DI	0.428571429	3
P5	2015-Jan-10	Sl	23	pre	Sl1	0	0	0	0	10	DI	40	x	4	7	x	5.813333333	-7	-3	3	3	Sl-DI	0.571428571	4
P5	2015-Jan-11	Sl	23	pre	Sl1	0	0	0	0	10	DI	40	x	6	7	x	6.025555556	-6	-2	3	3	Sl-DI	0.857142857	6
P5	2015-Jan-15	Sl	23	pop	Sl1	0	0	0	0	10	DI	40	x	1	7	x	5.954166667	-2	2	2	3	Sl-DI	0.142857143	1
P5	2015-Jan-16	Sl	23	pop	Sl1	0	0	0	0	10	DI	40	x	6	5	x	5.749166667	-1	3	2	3	Sl-DI	0.571428571	4
P5	2015-Feb-21	Sl	23	pre	Sl2	0	0	0	0	10	DI	40	x	1	6	x	5.452777778	-13	-17	3	3	Sl-DI	0.166666667	1
P5	2015-Feb-23	Sl	23	pre	Sl2	0	0	0	0	10	DI	40	x	4	3	x	3.365833333	-11	-15	3	3	Sl-DI	0.75	3
P5	2015-Feb-24	Sl	23	pre	Sl2	0	0	0	0	10	DI	40	x	5	7	x	6.258333333	-10	-14	3	3	Sl-DI	0.714285714	5
P5	2015-Feb-27	Sl	23	pre	Sl2	0	0	0	0	10	DI	40	o	6	7	x	6.529722222	-7	-11	3	3	Sl-DI	0.857142857	6
P5	2015-Feb-28	Sl	23	pre	Sl2	0	0	0	0	10	DI	40	o	5	7	x	6.235555556	-6	-10	3	3	Sl-DI	0.714285714	5
P5	2015-Mar-03	Sl	23	pop	Sl2	0	0	0	0	10	DI	40	x	6	8	x	6.479166667	-3	-7	3	3	Sl-DI	0.75	6
P5	2015-Mar-05	Sl	23	pop	Sl2	0	0	0	0	10	DI	40	x	8	8	x	7.248055556	-1	-5	2	3	Sl-DI	0.777777778	7
P5	2015-Mar-06	Sl	23	pop	Sl2	0	0	0	0	10	DI	40	o	5	6	x	4.507222222	0	-4	3	3	Sl-DI	0.833333333	5
P5	2015-Mar-07	Sl	23	post	Sl2	0	0	0	0	10	DI	40	x	4	7	x	6.283055556	1	-3	3	3	Sl-DI	0.571428571	4
P5	2015-Mar-09	Sl	23	post	Sl2	0	0	0	0	10	DI	40	x	2	6	x	4.602777778	3	-1	3	3	Sl-DI	0.333333333	2
P4	2014-Jul-31	Ot	17	pre	Ot1	0	0	0	0	10	DI	40	x	4	5	x	7.058333333	-18	-20	3	3.5	Ot-DI	0.285714286	2
P4	2014-Aug-02	Ot	17	pre	Ot1	0	0	0	0	10	DI	40	x	4	7	x	8.298333333	-16	-18	3	3.5	Ot-DI	0.375	3
P4	2014-Aug-03	Ot	17	pre	Ot1	0	0	0	0	10	DI	40	x	5	4	x	6.0125	-15	-17	3	3.5	Ot-DI	0.285714286	2
P4	2014-Aug-04	Ot	17	pre	Ot1	0	0	0	0	10	DI	40	x	4	4	x	3.854722222	-14	-16	3	3.5	Ot-DI	1	4
P4	2014-Aug-07	Ot	17	pre	Ot1	0	0	0	0	10	DI	40	x	2	5	x	5.7875	-11	-13	3	3.5	Ot-DI	0.4	2
P4	2014-Aug-08	Ot	17	pre	Ot1	1	0	0	0	10	DI	40	x	5	6	x	5.629166667	-10	-12	3	3.5	Ot-DI	0.833333333	5
P4	2014-Aug-10	Ot	17	pre	Ot1	0	0	0	0	10	DI	40	x	1	1	x	4.8575	-8	-10	3	3.5	Ot-DI	1	1
P4	2014-Aug-14	Ot	17	pre	Ot1	1	0	0	0	10	DI	40	x	8	8	x	8.086666667	-4	-6	3	3.5	Ot-DI	0.777777778	7
P4	2014-Aug-15	Ot	17	pop	Ot1	0	0	0	0	10	DI	40	x	5	4	x	6.292222222	-3	-5	3	3.5	Ot-DI	0.5	3
P4	2014-Aug-16	Ot	17	pop	Ot1	0	0	0	0	10	DI	40	x	5	9	x	7.867777778	-2	-4	3	3.5	Ot-DI	0.555555556	5
P4	2014-Aug-17	Ot	17	pop	Ot1	0	0	0	0	10	DI	40	x	6	6	x	6.25	-1	-3	3	3.5	Ot-DI	1	6
P4	2014-Aug-18	Ot	17	pop	Ot1	0	0	0	0	10	DI	40	x	5	7	x	6.208333333	0	-2	3	3.5	Ot-DI	0.714285714	5
P4	2014-Aug-19	Ot	17	post	Ot1	0	0	0	0	10	DI	40	x	4	7	x	7.015277778	1	-1	3	3.5	Ot-DI	0.375	3
P3	2014-Jan-08	Fk	16	pre	Fk1	0	0	0	0	10	SB	10	x	5	6	x	5.673333333	-10	-14	3	3	Fk-SB	0.571428571	4
P3	2014-Jan-09	Fk	16	pre	Fk1	0	0	0	0	10	SB	10	x	6	6	x	5.715555556	-9	-13	3	3	Fk-SB	1	6
P3	2014-Jan-11	Fk	16	pre	Fk1	0	0	0	0	10	SB	10	x	10	11	x	9.428888889	-7	-11	3	3	Fk-SB	0.909090909	10
P3	2014-Jan-12	Fk	16	pre	Fk1	0	0	1	2	10	SB	10	x	9	9	o	8.336944444	-6	-10	3	3	Fk-SB	0.8	8
P3	2014-Jan-13	Fk	16	pre	Fk1	0	0	1	1	10	SB	10	x	10	9	o	9.246388889	-5	-9	3	3	Fk-SB	0.9	9
P3	2014-Jan-14	Fk	16	pre	Fk1	0	0	1	1	10	SB	10	x	6	7	o	5.867777778	-4	-8	3	3	Fk-SB	0.857142857	6
P3	2014-Jan-16	Fk	16	pop	Fk1	0	0	1	0	10	SB	10	o	9	10	x	9.103888889	-2	-6	3	3	Fk-SB	0.9	9
P3	2014-Jan-17	Fk	16	pop	Fk1	0	0	0	0	10	SB	10	x	7	6	x	6.229166667	-1	-5	3	3	Fk-SB	0.857142857	6
P3	2014-Jan-18	Fk	16	pop	Fk1	0	0	0	0	10	SB	10	x	5	5	x	5.906388889	0	-4	3	3	Fk-SB	0.666666667	4
P3	2014-Jan-19	Fk	16	post	Fk1	0	0	0	0	10	SB	10	o	7	5	x	4.666666667	1	-3	3	3	Fk-SB	0.714285714	5
P3	2014-Jan-20	Fk	16	post	Fk1	0	0	0	1	10	SB	10	o	5	5	o	4.351944444	2	-2	3	3	Fk-SB	1	5
P3	2014-Jan-21	Fk	16	post	Fk1	0	0	0	0	10	SB	10	x	4	4	x	2.87	3	-1	3	3	Fk-SB	1	4
P4	2014-Aug-12	Fk	16	pre	Fk2	0	0	0	0	10	DI	40	x	5	2	x	5.474722222	-13	-17	3	3.5	Fk-DI	0.166666667	1
P4	2014-Aug-14	Fk	16	pre	Fk2	1	0	0	0	10	DI	40	x	8	8	x	8.086666667	-11	-15	3	3.5	Fk-DI	0.777777778	7
P4	2014-Aug-15	Fk	16	pre	Fk2	0	0	0	0	10	DI	40	x	5	7	x	6.292222222	-10	-14	3	3.5	Fk-DI	0.714285714	5
P4	2014-Aug-16	Fk	16	pre	Fk2	0	0	0	0	10	DI	40	x	5	8	x	7.867777778	-9	-13	3	3.5	Fk-DI	0.444444444	4
P4	2014-Aug-17	Fk	16	pre	Fk2	0	0	0	0	10	DI	40	x	6	6	x	6.25	-8	-12	3	3.5	Fk-DI	1	6
P4	2014-Aug-18	Fk	16	pre	Fk2	0	0	0	0	10	DI	40	x	5	6	x	6.208333333	-7	-11	3	3.5	Fk-DI	0.833333333	5
P4	2014-Aug-19	Fk	16	pre	Fk2	0	0	0	0	10	DI	40	x	4	8	x	7.015277778	-6	-10	3	3.5	Fk-DI	0.5	4
P4	2014-Aug-20	Fk	16	pre	Fk2	0	0	0	0	10	DI	40	x	6	7	x	6.756666667	-5	-9	3	3.5	Fk-DI	0.857142857	6
P4	2014-Aug-21	Fk	16	pre	Fk2	0	0	0	0	10	DI	40	x	1	4	x	5.270833333	-4	-8	3	3.5	Fk-DI	0.25	1
P4	2014-Aug-22	Fk	16	pop	Fk2	0	0	0	0	10	DI	40	x	6	7	x	6.846666667	-3	-7	3	3.5	Fk-DI	0.625	5
P4	2014-Aug-24	Fk	16	pop	Fk2	0	0	0	0	10	DI	40	x	2	4	x	6.335277778	-1	-5	3	3.5	Fk-DI	0.2	1
P4	2014-Aug-25	Fk	16	pop	Fk2	0	0	0	0	10	DI	40	x	5	5	x	6.180833333	0	-4	3	3.5	Fk-DI	0.428571429	3
P4	2014-Aug-26	Fk	16	post	Fk2	0	0	0	0	10	DI	40	o	5	9	x	7.9675	1	-3	3	3.5	Fk-DI	0.555555556	5
P4	2014-Aug-27	Fk	16	post	Fk2	0	0	0	0	10	DI	40	x	6	6	x	7.413888889	2	-2	3	3.5	Fk-DI	0.714285714	5
P4	2014-Aug-28	Fk	16	post	Fk2	0	0	0	0	10	DI	40	x	3	6	x	6.336944444	3	-1	3	3.5	Fk-DI	0.5	3
P5	2015-Jan-06	Fk	16	pre	Fk3	0	0	0	0	10	DI	40	x	6	7	x	5.785277778	-18	-22	3	4	Fk-DI	0.857142857	6
P5	2015-Jan-07	Fk	16	pre	Fk3	0	0	0	0	10	DI	40	x	6	7	x	6.003611111	-17	-21	3	4	Fk-DI	0.857142857	6
P5	2015-Jan-08	Fk	16	pre	Fk3	0	0	1	1	10	DI	40	x	5	7	o	6.0425	-16	-20	3	4	Fk-DI	0.714285714	5
P5	2015-Jan-09	Fk	16	pre	Fk3	0	0	0	0	10	DI	40	x	4	6	x	6.081944444	-15	-19	3	4	Fk-DI	0.666666667	4
P5	2015-Jan-10	Fk	16	pre	Fk3	0	0	1	1	10	DI	40	x	4	6	o	5.813333333	-14	-18	3	4	Fk-DI	0.666666667	4
P5	2015-Jan-11	Fk	16	pre	Fk3	0	0	0	0	10	DI	40	x	6	7	x	6.025555556	-13	-17	3	4	Fk-DI	0.857142857	6
P5	2015-Jan-13	Fk	16	pre	Fk3	0	0	0	0	10	DI	40	x	5	6	x	5.623055556	-11	-15	3	4	Fk-DI	0.833333333	5
P5	2015-Jan-14	Fk	16	pre	Fk3	0	0	0	0	10	DI	40	x	5	6	x	6.185277778	-10	-14	3	4	Fk-DI	0.833333333	5
P5	2015-Jan-15	Fk	16	pre	Fk3	0	0	0	0	10	DI	40	x	1	7	x	5.954166667	-9	-13	3	4	Fk-DI	0.142857143	1
P5	2015-Jan-16	Fk	16	pre	Fk3	0	0	0	0	10	DI	40	x	6	7	x	5.749166667	-8	-12	3	4	Fk-DI	0.857142857	6
P5	2015-Jan-18	Fk	16	pre	Fk3	0	0	0	0	10	DI	40	x	5	7	x	6.122777778	-6	-10	3	4	Fk-DI	0.714285714	5
P5	2015-Jan-19	Fk	16	pre	Fk3	0	0	0	0	10	DI	40	o	6	6	x	5.894722222	-5	-9	3	4	Fk-DI	1	6
P5	2015-Jan-20	Fk	16	pre	Fk3	0	0	0	0	10	DI	40	o	8	8	x	6.330555556	-4	-8	3	4	Fk-DI	1	8
P5	2015-Jan-21	Fk	16	pop	Fk3	0	0	0	0	10	DI	40	o	5	7	x	6.115555556	-3	-7	3	4	Fk-DI	0.714285714	5
P5	2015-Jan-22	Fk	16	pop	Fk3	0	0	0	0	10	DI	40	o	8	8	x	6.744444444	-2	-6	3	4	Fk-DI	1	8
P5	2015-Jan-23	Fk	16	pop	Fk3	0	0	0	0	10	DI	40	o	5	6	x	5.787777778	-1	-5	3	4	Fk-DI	0.833333333	5
P5	2015-Jan-24	Fk	16	pop	Fk3	0	0	0	0	10	DI	40	o	7	7	x	6.258888889	0	-4	3	4	Fk-DI	0.75	6
P5	2015-Jan-25	Fk	16	post	Fk3	0	0	0	0	10	DI	40	o	8	6	x	5.820277778	1	-3	3	4	Fk-DI	0.75	6
P5	2015-Jan-26	Fk	16	post	Fk3	0	0	0	0	10	DI	40	o	6	6	x	4.528055556	2	-2	3	4	Fk-DI	1	6
P5	2015-Jan-27	Fk	16	post	Fk3	0	0	0	0	10	DI	40	o	8	7	x	6.825	3	-1	3	4	Fk-DI	0.875	7
P5	2015-Feb-21	Fk	16	pre	Fk4	0	0	0	0	10	DI	40	x	1	4	x	5.452777778	-23	-25	3	4	Fk-DI	0.25	1
P5	2015-Feb-23	Fk	16	pre	Fk4	0	0	0	0	10	DI	40	x	4	3	x	3.365833333	-21	-23	3	4	Fk-DI	0.75	3
P5	2015-Feb-24	Fk	16	pre	Fk4	0	0	0	0	10	DI	40	x	5	8	x	6.258333333	-20	-22	3	4	Fk-DI	0.625	5
P5	2015-Feb-25	Fk	16	pre	Fk4	0	0	0	0	10	DI	40	x	6	6	x	5.919722222	-19	-21	3	4	Fk-DI	1	6
P5	2015-Feb-27	Fk	16	pre	Fk4	0	0	0	0	10	DI	40	x	6	2	x	6.529722222	-17	-19	3	4	Fk-DI	0.142857143	1
P5	2015-Feb-28	Fk	16	pre	Fk4	0	0	0	0	10	DI	40	x	5	6	x	6.235555556	-16	-18	3	4	Fk-DI	0.833333333	5
P5	2015-Mar-01	Fk	16	pre	Fk4	0	0	0	0	10	DI	40	x	6	7	x	7.313888889	-15	-17	3	4	Fk-DI	0.857142857	6
P5	2015-Mar-03	Fk	16	pre	Fk4	0	0	0	0	10	DI	40	x	6	8	x	6.479166667	-13	-15	3	4	Fk-DI	0.75	6
P5	2015-Mar-05	Fk	16	pre	Fk4	0	0	0	0	10	DI	40	o	8	8	x	7.248055556	-11	-13	3	4	Fk-DI	0.777777778	7
P5	2015-Mar-06	Fk	16	pre	Fk4	0	0	0	0	10	DI	40	x	5	6	x	4.507222222	-10	-12	3	4	Fk-DI	0.833333333	5
P5	2015-Mar-07	Fk	16	pre	Fk4	0	0	0	0	10	DI	40	o	4	7	x	6.283055556	-9	-11	3	4	Fk-DI	0.571428571	4
P5	2015-Mar-09	Fk	16	pre	Fk4	0	0	0	0	10	DI	40	o	2	3	x	4.602777778	-7	-9	3	4	Fk-DI	0.666666667	2
P5	2015-Mar-10	Fk	16	pre	Fk4	0	0	0	0	10	DI	40	o	5	6	x	6.276388889	-6	-8	3	4	Fk-DI	0.833333333	5
P5	2015-Mar-12	Fk	16	pre	Fk4	0	0	0	0	10	DI	40	o	6	6	x	5.720555556	-4	-6	3	4	Fk-DI	1	6
P5	2015-Mar-13	Fk	16	pop	Fk4	0	0	0	0	10	DI	40	o	8	8	x	6.392777778	-3	-5	3	4	Fk-DI	1	8
P5	2015-Mar-14	Fk	16	pop	Fk4	0	0	0	0	10	DI	40	o	4	5	x	4.151111111	-2	-4	3	4	Fk-DI	0.8	4
P5	2015-Mar-15	Fk	16	pop	Fk4	0	0	0	0	10	DI	40	o	7	8	x	6.746388889	-1	-3	3	4	Fk-DI	0.875	7
P5	2015-Mar-16	Fk	16	pop	Fk4	0	0	0	0	10	DI	40	o	6	7	x	5.731666667	0	-2	3	4	Fk-DI	0.857142857	6
P5	2015-Mar-17	Fk	16	post	Fk4	0	0	0	0	10	DI	40	o	5	5	x	3.858333333	1	-1	3	4	Fk-DI	1	5
