# Supplementary material for: Male bonobo mating strategies target female fertile windows despite noisy ovulatory signals during sexual swelling
Source: PLoS Biol. 2025 Dec 9;23(12):e3003503. doi: 10.1371/journal.pbio.3003503 (PMC12688130; doi:10.1371/journal.pbio.3003503)
Supplement: S1 Data — This repository contains the data and R code underlying all statistical analyses and figures presented in our study, “Male bonobo mating strategies target female fertile windows despite noisy ovulatory signals during sexual swelling.” The dataset includes daily records of female swelling status and reproductive history, hormone-based estimates of ovulation timing, and male behavior measures such as intensive following, interventions, copulations, and male–male aggression. Each raw data file CSV format is named to correspond with the relevant figure number and statistical model described in the manuscript and supplementary materials. We provide analysis-ready tables, a fully reproducible R workflow for fitting all reported models, and scripts to regenerate every main and supplementary figure. To replicate the figures and statistical analyses, users can run the R code by following the instructions provided within the script. The data and R code underlying the figures and statistical analyses can be found in the Figshare repository (https://doi.org/10.6084/m9.figshare.30403564). (ZIP) [file pbio.3003503.s008.zip › Data_Fig4ABCD_LM2E.csv]

date	no_female	no_fld_f	fld_1	age_fld1	es_fld1	fld_2	age_fld2	es_fld2	fld_date	i_age_fld1	i_month_fld1	i_age_fld2	i_month_fld2	fld_ox	fld_num	rela	ovul_fld_1	ovul_fld_2	detum_fld1	detum_fld2	ms_start_fld1	ms_start_fld2	pop_fld1	pop_fld2	fl_hours	obs_hours	itv_day	flm_day_sum	no_flm_fld1	no_flm_fld2	ago_t	no_fms_day	no_m_day	no_m_day_dyad	no_f_day	no_m_party	no_fms_party	no_f_notmax_p	no_all_f_p	pc_1st	ago_1st	pc_2nd	ago_2nd	pc_3rd	ago_3rd	pc_4th	ago_4th	pc_5th	ago_5th
2013-Sep-22		0							41539					X	0	o									4.197777778	5	0	0	0	0	2	3	9	36	8	0	0	0	0	4	0	4	2	0	0	2	0	1	0
2013-Sep-23		0							41540					X	0	o									5.587777778	6	0	0	0	0	2	4	9	36	9	37	18	28	46	7	0	3	0	0	0	5	0	5	0
2013-Sep-24		0							41541					X	0	o									5.745	6	0	0	0	0	0	1	9	36	9	31	3	34	37	1	0	4	0	0	0	3	0	5	0
2013-Sep-26		0							41543					X	0	o									5.828611111	6	0	0	0	0	0	2	6	15	7	0	0	0	0	6	0	0	0	0	0	5	0	4	0
2013-Sep-28		0							41545					X	0	o									6.097222222	7	0	0	0	0	0	0	4	6	3	0	0	0	0	0	0	0	0	0	0	0	0	0	0
2013-Sep-29		0							41546					X	0	o									6.068055556	7	0	0	0	0	0	0	4	6	3	0	0	0	0	0	0	0	0	0	0	0	0	0	0
2013-Oct-01		0							41548					X	0	o									6.090277778	7	0	0	0	0	3	4	8	28	7	0	0	0	0	6	0	0	0	0	0	4	3	5	0
2013-Oct-02		0							41549					X	0	o									6.003888889	7	0	0	0	0	6	5	9	36	9	40	27	18	45	4	0	6	5	0	0	7	0	3	0
2013-Oct-03		1	No	42	3				41550No	4.5	53			O	1	x	non		-1		18		error		6.044444444	7	0	5	5	0	16	8	9	36	9	45	39	5	44	6	5	7	10	0	0	5	1	4	0
2013-Oct-04		0							41551					X	0	o									7.014166667	8	0	0	0	0	3	4	10	45	9	48	26	31	57	9	1	9	2	1	0	5	0	2	0
2013-Oct-06		0							41553					X	0	o									5.775277778	6	0	0	0	0	3	4	9	36	9	23	15	20	35	3	0	3	0	0	0	5	2	2	0
2013-Oct-08		0							41555					X	0	o									6.308888889	7	0	0	0	0	0	2	8	28	8	0	0	0	0	3	0	0	0	0	0	3	0	6	0
2013-Oct-09		0							41556					X	0	o									6.295277778	7	0	0	0	0	0	3	8	28	8	0	0	0	0	4	0	0	0	0	0	5	0	5	0
2013-Oct-10		0							41557					X	0	o									5.642777778	6	0	0	0	0	0	2	7	21	8	0	0	0	0	6	0	0	0	0	0	3	0	0	0
2013-Oct-11		0							41558					X	0	o									5.504444444	6	0	0	0	0	2	4	8	28	8	0	0	0	0	6	0	0	0	0	0	3	2	2	0
2013-Oct-12		0							41559					X	0	o									3.675	4	0	0	0	0	2	3	8	28	8	0	0	0	0	3	0	0	0	0	0	4	2	4	0
2013-Oct-15		0							41562					X	0	o									5.530833333	6	0	0	0	0	1	2	7	21	2	0	0	0	0	0	0	0	0	0	0	4	1	3	0
2013-Oct-16		0							41563					X	0	o									6.014722222	7	0	0	0	0	0	1	6	15	2	0	0	0	0	0	0	0	0	0	0	7	0	7	0
2013-Oct-17		0							41564					X	0	o									5.736111111	6	0	0	0	0	1	0	6	15	2	0	0	0	0	0	0	0	0	0	0	6	1	4	0
2013-Oct-18		0							41565					X	0	o									5.761111111	6	0	0	0	0	3	0	5	10	2	0	0	0	0	0	0	0	0	0	0	4	0	5	1
2013-Oct-20		0							41567					X	0	o									5.406944444	6	0	0	0	0	0	0	3	3	2	0	0	0	0	0	0	0	0	0	0	0	0	6	0
2013-Oct-22		0							41569					X	0	o									5.806388889	6	0	0	0	0	0	0	3	3	2	0	0	0	0	0	0	0	0	0	0	0	0	1	0
2013-Oct-23		0							41570					X	0	o									5.886111111	6	0	0	0	0	0	0	3	3	2	0	0	0	0	0	0	0	0	0	0	0	0	7	0
2013-Oct-25		0							41572					X	0	o									5.65	6	0	0	0	0	0	0	5	10	2	0	0	0	0	0	0	0	0	0	0	2	0	6	0
2013-Oct-26		0							41573					X	0	o									5.644722222	6	0	0	0	0	1	1	5	10	2	0	0	0	0	0	0	0	0	0	0	6	1	2	0
2013-Oct-27		0							41574					X	0	o									4.274444444	5	0	0	0	0	0	1	4	6	2	0	0	0	0	0	0	0	0	0	0	1	0	2	0
2013-Oct-29		0							41576					X	0	o									4.089166667	5	0	0	0	0	1	1	5	10	2	0	0	0	0	0	0	0	0	0	0	5	1	2	0
2013-Nov-04		1	No	42	3				41582No	4.5	54			O	1	o	non		-9		10		error		5.905277778	6	1	3	3	0	5	1	5	10	2	0	0	0	0	0	0	0	0	0	0	6	5	4	0
2013-Nov-05		1	No	42	3				41583No	4.5	54			O	1	o	non		-8		11		error		5.605	6	0	2	2	0	1	1	5	10	2	0	0	0	0	0	0	0	0	0	0	3	1	5	0
2013-Nov-06		1	No	42	3				41584No	4.5	54			O	1	o	non		-7		12		error		5.926388889	6	0	4	4	0	1	1	5	10	2	0	0	0	0	0	0	0	0	0	0	7	1	4	0
2013-Nov-07		1	Yk	30	3				41585Yk	-0.5	-4			O	1	x	post		-19		1		error		5.618333333	6	0	2	2	0	1	1	2	1	6	0	0	0	0	6	1	0	0	0	0	0	0	0	0
2013-Nov-08		1	Yk	30	3				41586Yk	-0.5	-4			O	1	x	post		-18		2		error		6.207777778	7	0	1	1	0	1	1	2	1	6	0	0	0	0	8	1	0	0	0	0	0	0	0	0
2013-Nov-10		1	No	42	3				41588No	5	54			O	1	o	non		-3		16		error		6.225555556	7	0	4	4	0	0	1	4	6	1	0	0	0	0	0	0	0	0	0	0	6	0	4	0
2013-Nov-11		1	No	42	3				41589No	5	54			O	1	o	non		-2		17		error		5.979722222	6	0	3	3	0	0	1	4	6	1	0	0	0	0	0	0	0	0	0	0	7	0	4	0
2013-Nov-12		1	No	42	3				41590No	5	55			O	1	o	non		-1		18		error		6.375833333	7	0	4	4	0	0	1	4	6	1	0	0	0	0	0	0	0	0	0	0	8	0	5	0
2013-Nov-13		1	Yk	30	3				41591Yk	-0.5	-4			O	1	x	post		-13		7		error		5.858611111	6	0	4	4	0	1	1	6	15	8	0	0	0	0	7	1	7	0	6	0	0	0	0	0
2013-Nov-14		0							41592					X	0	o									6.331388889	7	0	0	0	0	1	2	6	15	8	0	0	0	0	6	1	6	0	5	0	0	0	0	0
2013-Nov-17		0							41595					X	0	o									5.97	6	0	0	0	0	0	2	5	10	8	0	0	0	0	6	0	6	0	0	0	0	0	0	0
2013-Nov-18		1	Yk	30	3				41596Yk	-0.5	-4			O	1	x	post		-8		12		error		6.009722222	7	0	2	2	0	4	3	10	45	8	0	0	0	0	6	3	6	1	7	0	3	0	1	0
2013-Nov-19		0							41597					X	0	o									6.707777778	7	0	0	0	0	4	2	10	45	8	0	0	0	0	6	0	7	4	8	0	6	0	5	0
2013-Nov-20		0							41598					X	0	o									5.866944444	6	0	0	0	0	1	4	10	45	8	0	0	0	0	4	0	3	1	5	0	2	0	2	0
2013-Nov-21		0							41599					X	0	o									2.351111111	3	0	0	0	0	0	4	7	21	8	0	0	0	0	3	0	0	0	1	0	0	0	1	0
2013-Nov-22		0							41600					X	0	o									6.182222222	7	0	0	0	0	0	5	10	45	8	0	0	0	0	5	0	5	0	4	0	2	0	3	0
2013-Nov-24		1	Zn						41602Zn					O	1	o									6.031111111	7	0	0	0	0	8	5	9	36	7	0	0	0	0	6	1	3	0	4	0	0	0	4	5
2013-Nov-25		0							41603					X	0	o									5.825	6	0	0	0	0	1	5	8	28	7	0	0	0	0	6	1	5	0	1	0	0	0	1	0
2013-Nov-26		0							41604					X	0	o									6.075277778	7	0	0	0	0	0	3	8	28	8	0	0	0	0	7	0	7	0	6	0	0	0	2	0
2013-Nov-28		0							41606					X	0	o									9.842222222	10	0	0	0	0	0	3	9	36	8	0	0	0	0	10	0	3	0	2	0	0	0	9	0
2013-Dec-01		1	No	42	3				41609No	5	55			O	1	o	-13		-16		1		pre		6.043333333	7	0	1	1	0	0	2	5	10	5	0	0	0	0	0	0	7	0	7	0	0	0	0	0
2013-Dec-02		1	No	42	3				41610No	5	55			O	1	o	-12		-15		2		pre		6.570555556	7	0	4	4	0	2	4	9	36	9	42	25	22	47	5	1	8	1	5	0	0	0	5	0
2013-Dec-03		1	No	42	3				41611No	5	55			O	1	o	-11		-14		3		pre		6.078333333	7	1	2	2	0	5	4	8	28	8	0	0	0	0	6	5	2	0	0	0	0	0	5	0
2013-Dec-05		1	No	42	3				41613No	5	55			O	1	o	-9		-12		5		pre		5.071111111	6	0	1	1	0	7	4	9	36	9	37	22	21	43	5	4	5	0	3	1	0	0	4	0
2013-Dec-07		1	No	42	3				41615No	5	55			O	1	o	-7		-10		7		pre		6.306388889	7	0	1	1	0	4	5	9	36	9	38	28	18	46	5	2	6	1	5	1	0	0	6	0
2013-Dec-08		1	No	42	3				41616No	5	55			O	1	o	-6		-9		8		pre		5.986388889	6	0	4	4	0	7	5	9	36	9	40	23	18	41	6	2	6	3	5	2	0	0	5	0
2013-Dec-09		1	No	42	3				41617No	5	55			O	1	o	-5		-8		9		pre		5.721944444	6	0	6	6	0	6	3	8	28	6	0	0	0	0	6	2	6	1	6	3	0	0	6	0
2013-Dec-10		1	No	42	3				41618No	5	55			O	1	o	-4		-7		10		pre		4.295277778	5	0	5	5	0	1	3	8	28	6	0	0	0	0	5	1	4	0	5	0	0	0	4	0
2013-Dec-11		1	No	42	3				41619No	5	55			O	1	o	-3		-6		11		pop		5.620833333	6	0	5	5	0	7	4	10	45	9	42	22	24	46	6	1	7	3	4	0	3	1	5	0
2013-Dec-12		1	No	42	3				41620No	5	56			O	1	o	-2		-5		12		pop		5.994444444	6	0	4	4	0	2	4	10	45	9	49	21	29	50	6	0	6	0	5	1	5	0	7	1
2013-Dec-13		1	No	42	3				41621No	5	56			O	1	o	-1		-4		13		pop		4.774444444	5	0	3	3	0	1	4	9	36	9	35	17	19	36	4	0	5	0	2	0	3	0	5	1
2013-Dec-15		1	No	42	3				41623No	5	56			O	1	o	1		-2		15		post		5.341111111	6	0	2	2	0	4	4	10	45	9	41	25	21	46	4	0	7	2	3	0	3	1	5	0
2013-Dec-16		0							41624					X	0	o									6.019166667	7	1	0	0	0	5	4	10	45	9	51	28	32	60	7	3	6	2	5	0	7	0	2	0
2013-Dec-17		0							41625					X	0	o									4.895277778	5	0	0	0	0	4	3	10	45	9	40	16	20	36	5	3	6	1	3	0	3	0	3	0
2013-Dec-19		0							41627					X	0	o									6.200833333	7	0	0	0	0	7	3	10	45	9	47	19	23	42	6	1	6	3	6	0	4	0	4	2
2013-Dec-21		0							41629					X	0	o									6.061388889	7	0	0	0	0	4	3	9	36	8	0	0	0	0	5	1	6	1	6	0	0	0	6	1
2013-Dec-22		0							41630					X	0	o									5.718888889	6	0	0	0	0	1	2	9	36	7	0	0	0	0	6	0	0	0	3	0	4	0	4	1
2013-Dec-23		0							41631					X	0	o									5.896944444	6	0	0	0	0	3	1	8	28	8	0	0	0	0	6	0	0	0	2	0	3	0	7	0
2013-Dec-24		0							41632					X	0	o									6.038888889	7	0	0	0	0	0	1	7	21	8	0	0	0	0	4	0	0	0	0	0	5	0	7	0
2013-Dec-25		0							41633					X	0	o									4.4125	5	0	0	0	0	2	1	7	21	8	0	0	0	0	5	1	0	0	0	0	2	0	3	0
2013-Dec-29		0							41637					X	0	o									5.605833333	6	0	0	0	0	2	2	8	28	9	20	8	26	34	5	1	0	0	2	1	0	0	1	0
2013-Dec-30		0							41638					X	0	o									5.913611111	6	1	0	0	0	15	1	10	45	9	47	5	37	42	5	9	5	2	4	2	5	0	4	2
2013-Dec-31		0							41639					X	0	o									3.6125	4	0	0	0	0	4	2	9	36	9	29	7	26	33	4	2	3	0	3	0	3	0	2	2
2014-Jan-06		0							41645					X	0	o									4.168611111	5	0	0	0	0	0	1	3	3	3	0	0	0	0	5	0	0	0	0	0	0	0	5	0
2014-Jan-08		1	No	43	3				41647No	5	56			O	1	o	-6		-8		11		pre		5.673333333	6	1	2	2	0	3	2	8	28	6	0	0	0	0	0	0	3	0	4	2	0	0	6	1
2014-Jan-09		1	No	43	3				41648No	5	56			O	1	o	-5		-7		12		pre		5.715555556	6	2	2	2	0	7	2	8	28	6	0	0	0	0	0	0	6	3	6	3	4	0	5	0
2014-Jan-11		1	No	43	3				41650No	5	56			O	1	o	-3		-5		14		pop		9.428888889	10	0	5	5	0	7	3	7	21	4	0	0	0	0	0	0	10	2	11	3	0	0	9	1
2014-Jan-12		1	No	43	3				41651No	5	57			O	1	o	-2		-4		15		pop		8.336944444	9	1	3	3	0	9	3	7	21	4	0	0	0	0	0	0	8	0	9	1	0	0	9	3
2014-Jan-13		1	No	43	3				41652No	5	57			O	1	o	-1		-3		16		pop		9.246388889	10	1	5	5	0	7	3	6	15	4	0	0	0	0	0	0	10	0	9	3	0	0	0	0
2014-Jan-14		1	No	43	3				41653No	5	57			O	1	o	0		-2		17		pop		5.867777778	6	0	4	4	0	5	3	7	21	4	0	0	0	0	0	0	7	3	6	1	0	0	2	0
2014-Jan-16		1	Fk	16	3				41655Fk	3.5	37			O	1	o	-2		-6		19		pop		9.103888889	10	1	2	2	0	16	2	7	21	4	0	0	0	0	0	0	10	2	10	5	0	0	7	1
2014-Jan-17		1	Fk	16	3				41656Fk	3.5	37			O	1	o	-1		-5		20		pop		6.229166667	7	0	1	1	0	5	2	7	21	4	0	0	0	0	0	0	7	2	6	1	0	0	3	1
2014-Jan-18		0							41657					X	0	o									5.906388889	6	0	0	0	0	2	2	7	21	4	0	0	0	0	0	0	6	0	6	1	0	0	3	0
2014-Jan-19		1	Fk	16	3				41658Fk	3.5	37			O	1	o	1		-3		22		post		4.666666667	5	0	3	3	0	4	2	7	21	4	0	0	0	0	0	0	4	0	4	3	0	0	3	1
2014-Jan-20		1	Fk	16	3				41659Fk	3.5	37			O	1	o	2		-2		23		post		4.351944444	5	2	2	2	0	5	2	7	21	4	0	0	0	0	0	0	3	0	5	5	0	0	4	0
2014-Jan-21		1	Fk	16	3				41660Fk	3.5	37			O	1	o	3		-1		24		post		2.87	3	0	1	1	0	4	2	7	21	4	0	0	0	0	0	0	3	1	4	2	0	0	2	0
2014-Jan-23		0							41662					X	0	o									5.4575	6	0	0	0	0	1	0	5	10	4	0	0	0	0	0	0	6	0	6	1	4	0	0	0
2014-Jan-24		0							41663					X	0	o									5.356111111	6	0	0	0	0	0	0	5	10	4	0	0	0	0	0	0	5	0	4	0	3	0	0	0
2014-Jan-25		0							41664					X	0	o									7.273055556	8	0	0	0	0	0	0	5	10	4	0	0	0	0	0	0	6	0	5	0	3	0	0	0
2014-Jan-27		0							41666					X	0	o									5.7475	6	0	0	0	0	0	0	3	3	2	0	0	0	0	0	0	6	0	6	0	0	0	0	0
2014-Jan-28		0							41667					X	0	o									5.420833333	6	0	0	0	0	0	0	3	3	2	0	0	0	0	0	0	6	0	6	0	0	0	0	0
2014-Jan-29		0							41668					X	0	o									2.751666667	3	0	0	0	0	0	0	3	3	2	0	0	0	0	0	0	2	0	4	0	0	0	0	0
2014-Jan-31		0							41670					X	0	o									5.195	6	0	0	0	0	0	0	7	21	4	0	0	0	0	4	0	0	0	0	0	3	0	3	0
2014-Feb-01		0							41671					X	0	o									11.03083333	12	0	0	0	0	7	1	7	21	7	0	0	0	0	9	3	0	0	0	0	6	0	6	0
2014-Feb-02		1	No	43	3				41672No	5	57			O	1	x	non		-7		2		error		5.704722222	6	0	1	1	0	6	1	7	21	4	0	0	0	0	2	1	0	0	0	0	1	1	2	0
2014-Feb-03		1	No	43	3				41673No	5	57			O	1	x	non		-6		3		error		5.470277778	6	0	2	2	0	2	1	6	15	7	0	0	0	0	6	2	0	0	0	0	4	0	4	0
2014-Feb-04		0							41674					X	0	o									5.948611111	6	0	0	0	0	6	1	8	28	9	40	6	40	46	6	1	7	3	5	0	6	2	0	0
2014-Feb-06		1	No	43	3				41676No	5	57			O	1	x	non		-3		6		error		4.738888889	5	0	1	1	0	2	2	9	36	9	18	6	18	24	3	0	5	1	3	0	1	0	0	0
2014-Feb-08		0							41678					X	0	o									4.104166667	5	0	0	0	0	1	2	8	28	7	0	0	0	0	4	0	5	0	5	1	0	0	0	0
2014-Feb-09		0							41679					X	0	o									7.048055556	8	0	0	0	0	3	2	9	36	9	45	10	40	50	5	1	6	1	6	0	5	0	0	0
2014-Feb-10		0							41680					X	0	o									3.955	4	0	0	0	0	4	2	9	36	9	21	7	24	31	3	1	4	1	2	1	2	0	0	0
2014-Feb-12		0							41682					X	0	o									5.690833333	6	0	0	0	0	7	2	9	36	6	0	0	0	0	6	4	3	1	2	0	2	0	0	0
2014-Feb-13		0							41683					X	0	o									4.976666667	5	0	0	0	0	1	3	4	6	6	0	0	0	0	6	0	0	0	0	0	0	0	0	0
2014-Feb-14		0							41684					X	0	o									4.515277778	5	0	0	0	0	0	3	6	15	6	0	0	0	0	3	0	0	0	0	0	1	0	5	0
2014-Feb-15		0							41685					X	0	o									5.595277778	6	0	0	0	0	7	3	9	36	9	15	7	17	24	4	0	2	5	2	0	1	0	5	0
2014-Feb-18		0							41688					X	0	o									5.988888889	6	0	0	0	0	0	1	3	3	3	0	0	0	0	4	0	0	0	0	0	0	0	4	0
2014-Feb-21		0							41691					X	0	o									5.348611111	6	0	0	0	0	3	2	5	10	6	0	0	0	0	6	3	0	0	0	0	7	0	0	0
2014-Feb-22		0							41692					X	0	o									4.194444444	5	0	0	0	0	0	1	5	10	6	0	0	0	0	4	0	0	0	0	0	3	0	0	0
2014-Feb-23		1	No	43	3				41693No	5	58			O	1	o	non		-8		11		error		5.988333333	6	0	5	5	0	8	1	7	21	8	0	0	0	0	6	8	0	0	0	0	5	0	5	0
2014-Feb-24		1	No	43	3				41694No	5	58			O	1	o	non		-7		12		error		6.781944444	7	8	8	8	0	21	1	8	28	9	33	5	20	25	8	16	0	0	0	0	5	0	7	0
2014-Feb-25		1	No	43	3				41695No	5	58			O	1	o	non		-6		13		error		2.375	3	2	4	4	0	4	1	5	10	5	0	0	0	0	4	2	0	0	0	0	0	0	2	0
2014-Jul-30		1	Sl	23	3				41850Sl	3	32			O	1	o	non		-7		61		error		8.256944444	9	0	1	1	0	4	3	7	21	9	40	22	26	48	7	2	6	2	6	0	0	0	3	0
2014-Jul-31		1	Sl	23	3				41851Sl	3	32			O	1	o	non		-6		62		error		7.058333333	8	0	1	1	0	4	3	10	45	9	45	17	24	41	6	1	6	0	6	2	3	0	4	0
2014-Aug-02		0							41853					X	0	o									8.298333333	9	1	0	0	0	2	3	7	21	7	0	0	0	0	8	2	9	0	5	0	0	0	0	0
2014-Aug-03		0							41854					X	0	o									6.0125	7	0	0	0	0	2	3	7	21	7	0	0	0	0	3	0	5	0	2	1	0	0	0	0
2014-Aug-04		0							41855					X	0	o									3.854722222	4	0	0	0	0	0	3	5	10	7	0	0	0	0	4	0	0	0	4	0	0	0	0	0
2014-Aug-06		0							41857					X	0	o									5.254722222	6	0	0	0	0	0	1	5	10	7	0	0	0	0	3	0	0	0	3	0	0	0	0	0
2014-Aug-07		0							41858					X	0	o									5.7875	6	1	0	0	0	4	2	5	10	7	0	0	0	0	5	2	0	0	1	1	0	0	0	0
2014-Aug-08		1	Ot	17	3				41859Ot	4	44			O	1	o	-10		-12		9		pre		5.629166667	6	0	1	1	0	1	2	5	10	7	0	0	0	0	6	0	0	0	6	0	0	0	0	0
2014-Aug-10		1	No	43	3				41861No	5.5	63			O	1	o	-3		-5		12		pop		4.8575	5	0	2	2	0	5	3	9	36	8	0	0	0	0	1	1	2	1	4	3	2	0	4	0
2014-Aug-11		1	No	43	3				41862No	5.5	63			O	1	o	-2		-4		13		pop		5.314444444	6	0	4	4	0	1	2	9	36	8	0	0	0	0	1	0	1	0	4	1	4	0	7	0
2014-Aug-12		1	No	43	3				41863No	5.5	64			O	1	o	-1		-3		14		pop		5.474722222	6	0	2	2	0	8	3	10	45	9	44	10	28	38	4	0	6	1	4	1	4	0	3	1
2014-Aug-14		0							41865					X	0	o									8.086666667	9	0	0	0	0	7	4	10	45	9	63	31	35	66	7	4	8	0	2	0	7	0	5	1
2014-Aug-15		0							41866					X	0	o									6.292222222	7	0	0	0	0	10	3	10	45	9	46	16	30	46	5	1	6	9	4	0	3	0	6	0
2014-Aug-16		0							41867					X	0	o									7.867777778	8	0	0	0	0	3	3	10	45	9	62	26	39	65	6	0	7	1	4	0	5	0	8	1
2014-Aug-17		0							41868					X	0	o									6.25	7	0	0	0	0	4	3	10	45	9	45	17	24	41	7	2	6	1	2	0	4	0	6	0
2014-Aug-18		1	Ot	17	3				41869Ot	4	-7			O	1	o	0		-2		19		pop		6.208333333	7	0	4	4	0	1	4	10	45	9	42	23	27	50	6	0	6	1	1	0	5	0	7	0
2014-Aug-19		1	Ot	17	3				41870Ot	4	-7			O	1	o	1		-1		20		post		7.015277778	8	2	4	4	0	11	3	10	45	9	58	22	38	60	7	1	6	5	7	2	5	2	6	1
2014-Aug-20		1	Fk	16	3				41871Fk	4	44			O	1	o	-5		-9		9		pre		6.756666667	7	0	1	1	0	3	2	10	45	9	53	12	33	45	7	1	7	0	4	0	3	0	2	0
2014-Aug-21		1	Fk	16	3				41872Fk	4	44			O	1	o	-4		-8		10		pre		5.270833333	6	0	1	1	0	4	2	10	45	9	26	10	35	45	4	3	5	0	1	0	1	0	4	1
2014-Aug-22		1	Fk	16	3				41873Fk	4	44			O	1	o	-3		-7		11		pop		6.846666667	7	0	1	1	0	8	3	10	45	9	61	19	43	62	7	0	8	3	6	4	7	0	6	0
2014-Aug-24		1	Fk	16	3				41875Fk	4	44			O	1	o	-1		-5		13		pop		6.335277778	7	1	6	6	0	4	4	10	45	9	33	24	28	52	4	2	4	1	4	1	2	0	3	0
2014-Aug-25		1	Fk	16	3				41876Fk	4	44			O	1	o	0		-4		14		pop		6.180833333	7	0	4	4	0	3	3	10	45	9	53	15	33	48	6	0	7	2	4	1	5	0	3	0
2014-Aug-26		1	Fk	16	3				41877Fk	4	44			O	1	o	1		-3		15		post		7.9675	8	4	8	8	0	5	4	10	45	9	63	30	40	70	7	2	9	3	7	0	7	0	8	0
2014-Aug-27		1	Fk	16	3				41878Fk	4	44			O	1	o	2		-2		16		post		7.413888889	8	0	3	3	0	5	5	10	45	9	56	35	24	59	8	2	6	1	7	2	5	0	3	0
2014-Aug-28		1	Fk	16	3				41879Fk	4	44			O	1	o	3		-1		17		post		6.336944444	7	0	3	3	0	7	6	10	45	9	44	34	16	50	5	2	6	3	5	1	3	1	3	0
2014-Aug-29		0							41880					X	0	o									6.135277778	7	0	0	0	0	2	5	10	45	9	34	25	18	43	3	0	5	0	2	0	7	2	4	0
2014-Aug-30		0							41881					X	0	o									5.706388889	6	0	0	0	0	6	3	10	45	9	44	18	31	49	6	3	4	1	4	1	2	0	6	0
2014-Aug-31		0							41882					X	0	o									6.394444444	7	0	0	0	0	7	2	10	45	8	0	0	0	0	5	2	5	0	6	2	3	1	7	0
2014-Sep-02		0							41884					X	0	o									7.121111111	8	2	0	0	0	10	3	10	45	9	54	22	35	57	7	5	8	1	5	1	4	1	6	2
2014-Sep-03		1	Jk	26	3				41885Jk	3	32			O	1	o	1		-2		26		post		5.681388889	6	1	3	3	0	6	5	10	45	9	52	32	22	54	6	1	7	1	5	1	4	1	5	2
2014-Sep-04		0							41886					X	0	o									7.062777778	8	0	0	0	0	21	5	10	45	9	46	25	21	46	7	5	5	4	4	3	1	0	8	9
2014-Sep-05		0							41887					X	0	o									6.287777778	7	0	0	0	0	9	4	10	45	9	52	23	28	51	6	1	6	2	4	1	4	1	4	2
2014-Sep-06		0							41888					X	0	o									5.601388889	6	1	0	0	0	3	5	10	45	9	41	25	23	48	5	0	5	1	6	2	3	0	4	0
2014-Sep-08		0							41890					X	0	o									7.001388889	8	0	0	0	0	3	3	10	45	9	40	21	16	37	7	0	3	0	2	1	2	1	1	0
2014-Sep-09		0							41891					X	0	o									6.601111111	7	0	0	0	0	7	4	10	45	9	47	24	25	49	4	2	8	0	6	5	7	0	2	0
2014-Nov-22		0							41965					X	0	o									4.020277778	5	0	0	0	0	1	0	7	21	5	0	0	0	0	0	0	4	1	5	0	4	0	1	0
2014-Nov-23		0							41966					X	0	o									5.543333333	6	0	0	0	0	1	0	7	21	4	0	0	0	0	0	0	5	0	3	1	2	0	0	0
2014-Nov-24		0							41967					X	0	o									6.088333333	7	0	0	0	0	2	0	6	15	4	0	0	0	0	0	0	4	2	3	0	3	0	0	0
2014-Nov-26		0							41969					X	0	o									5.556666667	6	0	0	0	0	0	0	5	10	4	0	0	0	0	0	0	2	0	0	0	4	0	0	0
2014-Nov-27		0							41970					X	0	o									5.806944444	6	0	0	0	0	0	0	5	10	4	0	0	0	0	0	0	4	0	0	0	4	0	0	0
2014-Nov-28		0							41971					X	0	o									6.047777778	7	0	0	0	0	0	0	2	1	3	0	0	0	0	0	0	0	0	0	0	0	0	0	0
2014-Nov-29		0							41972					X	0	o									5.793055556	6	0	0	0	0	1	0	5	10	2	0	0	0	0	0	0	4	1	0	0	3	0	0	0
2014-Dec-01		0							41974					X	0	o									5.579444444	6	0	0	0	0	2	0	5	10	4	0	0	0	0	0	0	5	0	4	0	5	2	0	0
2014-Dec-02		0							41975					X	0	o									6.366111111	7	0	0	0	0	3	2	7	21	7	0	0	0	0	0	0	8	0	6	3	5	0	6	0
2014-Dec-03		0							41976					X	0	o									5.857777778	6	0	0	0	0	0	0	5	10	4	0	0	0	0	0	0	4	0	4	0	0	0	0	0
2014-Dec-04		0							41977					X	0	o									5.866944444	6	0	0	0	0	0	0	6	15	5	0	0	0	0	0	0	6	0	5	0	0	0	0	0
2014-Dec-06		0							41979					X	0	o									6.221388889	7	0	0	0	0	2	0	6	15	5	0	0	0	0	0	0	6	2	6	0	0	0	0	0
2014-Dec-07		0							41980					X	0	o									5.861111111	6	0	0	0	0	3	0	6	15	5	0	0	0	0	0	0	7	2	5	1	0	0	0	0
2014-Dec-09		0							41982					X	0	o									4.623333333	5	0	0	0	0	1	0	7	21	3	0	0	0	0	5	1	4	0	1	0	0	0	0	0
2014-Dec-10		0							41983					X	0	o									5.925	6	0	0	0	0	0	0	7	21	3	0	0	0	0	6	0	4	0	4	0	0	0	0	0
2014-Dec-11		0							41984					X	0	o									5.5825	6	0	0	0	0	0	0	7	21	3	0	0	0	0	6	0	4	0	6	0	0	0	0	0
2014-Dec-12		0							41985					X	0	o									6.376111111	7	0	0	0	0	1	0	7	21	3	0	0	0	0	5	0	6	0	5	0	0	0	0	0
2014-Dec-14		0							41987					X	0	o									5.311944444	6	0	0	0	0	0	0	4	6	5	0	0	0	0	0	0	0	0	1	0	3	0	6	0
2014-Dec-15		0							41988					X	0	o									6.153611111	7	0	0	0	0	8	0	10	45	9	41	0	39	39	5	0	6	5	3	2	3	0	6	0
2014-Dec-16		0							41989					X	0	o									5.775277778	6	0	0	0	0	0	0	4	6	4	0	0	0	0	0	0	2	0	0	0	0	0	0	0
2014-Dec-17		0							41990					X	0	o									5.676666667	6	0	0	0	0	1	0	10	45	9	31	0	33	33	5	0	5	1	2	0	1	0	1	0
2014-Dec-19		0							41992					X	0	o									5.377222222	6	0	0	0	0	2	1	7	21	7	0	0	0	0	5	1	3	1	5	0	0	0	0	0
2014-Dec-20		0							41993					X	0	o									6.161944444	7	0	0	0	0	2	0	7	21	7	0	0	0	0	6	0	6	1	2	0	0	0	0	0
2014-Dec-23		0							41996					X	0	o									4.604444444	5	0	0	0	0	0	0	7	21	4	0	0	0	0	4	0	2	0	4	0	0	0	0	0
2014-Dec-24		0							41997					X	0	o									5.700555556	6	0	0	0	0	5	1	10	45	8	0	0	0	0	3	1	5	0	5	2	5	1	4	0
2014-Dec-27		0							42000					X	0	o									5.851944444	6	0	0	0	0	5	1	7	21	5	0	0	0	0	6	0	6	1	6	3	0	0	0	0
2014-Dec-28		0							42001					X	0	o									5.635277778	6	0	0	0	0	4	1	7	21	5	0	0	0	0	6	2	6	1	4	0	0	0	0	0
2014-Dec-30		0							42003					X	0	o									6.101944444	7	0	0	0	0	1	1	7	21	5	0	0	0	0	2	0	6	1	4	0	0	0	0	0
2015-Jan-06		0							42010					X	0	o									5.785277778	6	0	0	0	0	0	2	7	21	5	0	0	0	0	7	0	7	0	6	0	0	0	0	0
2015-Jan-07		0							42011					X	0	o									6.003611111	7	0	0	0	0	1	3	7	21	5	0	0	0	0	6	0	7	0	6	1	0	0	0	0
2015-Jan-08		0							42012					X	0	o									6.0425	7	0	0	0	0	3	3	7	21	5	0	0	0	0	5	0	6	1	4	0	0	0	0	0
2015-Jan-09		0							42013					X	0	o									6.081944444	7	0	0	0	0	2	3	7	21	5	0	0	0	0	7	0	6	0	4	0	0	0	0	0
2015-Jan-10		0							42014					X	0	o									5.813333333	6	0	0	0	0	2	3	7	21	5	0	0	0	0	7	0	7	1	6	0	0	0	0	0
2015-Jan-11		0							42015					X	0	o									6.025555556	7	0	0	0	0	1	3	7	21	5	0	0	0	0	7	0	7	1	6	0	0	0	0	0
2015-Jan-13		0							42017					X	0	o									5.623055556	6	0	0	0	0	0	2	6	15	5	0	0	0	0	6	0	5	0	0	0	0	0	0	0
2015-Jan-14		0							42018					X	0	o									6.185277778	7	0	0	0	0	1	2	7	21	5	0	0	0	0	6	0	5	0	5	0	0	0	0	0
2015-Jan-15		0							42019					X	0	o									5.954166667	6	0	0	0	0	1	2	7	21	5	0	0	0	0	5	0	6	1	6	0	0	0	0	0
2015-Jan-16		0							42020					X	0	o									5.749166667	6	0	0	0	0	4	2	7	21	5	0	0	0	0	6	2	6	0	4	1	0	0	0	0
2015-Jan-18		0							42022					X	0	o									6.122777778	7	0	0	0	0	1	1	7	21	5	0	0	0	0	6	0	6	1	3	0	0	0	0	0
2015-Jan-19		1	Fk	17	3				42023Fk	4.5	49			O	1	o	-5		-9		14		pre		5.894722222	6	1	5	5	0	1	1	6	15	5	0	0	0	0	6	1	6	0	0	0	0	0	0	0
2015-Jan-20		1	Fk	17	3				42024Fk	4.5	49			O	1	o	-4		-8		15		pre		6.330555556	7	1	5	5	0	1	1	5	10	3	0	0	0	0	8	1	8	0	0	0	0	0	0	0
2015-Jan-21		1	Fk	17	3				42025Fk	4.5	49			O	1	o	-3		-7		16		pop		6.115555556	7	0	3	3	0	4	2	8	28	7	0	0	0	0	7	1	7	3	0	0	5	0	6	0
2015-Jan-22		1	Fk	17	3				42026Fk	4.5	49			O	1	o	-2		-6		17		pop		6.744444444	7	2	5	5	0	5	2	8	28	7	0	0	0	0	8	2	8	1	0	0	3	0	3	2
2015-Jan-23		1	Fk	17	3				42027Fk	4.5	49			O	1	o	-1		-5		18		pop		5.787777778	6	2	6	6	0	8	2	8	28	7	0	0	0	0	6	2	6	5	0	0	3	1	3	0
2015-Jan-24		1	Fk	17	3				42028Fk	4.5	49			O	1	o	0		-4		19		pop		6.258888889	7	6	6	6	0	14	2	8	28	7	0	0	0	0	7	4	7	6	0	0	4	0	7	0
2015-Jan-25		1	Fk	17	3				42029Fk	4.5	49			O	1	o	1		-3		20		post		5.820277778	6	2	6	6	0	6	2	7	21	7	0	0	0	0	8	4	8	1	0	0	7	0	6	0
2015-Jan-26		1	Fk	17	3				42030Fk	4.5	49			O	1	o	2		-2		21		post		4.528055556	5	3	8	8	0	5	2	8	28	7	0	0	0	0	6	1	6	0	0	0	6	0	6	1
2015-Jan-27		1	Fk	17	3				42031Fk	4.5	49			O	1	o	3		-1		22		post		6.825	7	0	6	6	0	2	3	7	21	7	0	0	0	0	8	1	8	1	0	0	1	0	2	0
2015-Jan-28		1	Sl	24	2				42032Sl	3.5	38			O	1	o	non		15		non		error		7.058888889	8	0	1	1	0	0	1	4	6	3	0	0	0	0	0	0	0	0	0	0	7	0	8	0
2015-Jan-30		0							42034					X	0	o									5.105	6	0	0	0	0	3	2	8	28	8	0	0	0	0	0	0	0	0	6	3	3	0	3	0
2015-Jan-31		0							42035					X	0	o									4.864166667	5	0	0	0	0	2	2	8	28	8	0	0	0	0	0	0	0	0	5	2	4	0	4	0
2015-Feb-01		0							42036					X	0	o									4.4325	5	0	0	0	0	5	1	8	28	8	0	0	0	0	0	0	0	0	4	2	5	3	3	0
2015-Feb-02		0							42037					X	0	o									5.963333333	6	1	0	0	0	12	2	8	28	6	0	0	0	0	0	0	0	0	4	4	5	2	6	3
2015-Feb-04		1	Jk	27	3				42039Jk	3.5	37			O	1	o	0		-5		16		pop		5.876666667	6	0	5	5	0	11	2	10	45	9	52	11	36	47	6	1	6	4	6	5	5	1	6	0
2015-Feb-05		1	Jk	27	3				42040Jk	3.5	37			O	1	o	1		-4		17		post		5.735277778	6	1	8	8	0	5	1	8	28	4	0	0	0	0	7	2	7	0	6	0	0	0	0	0
2015-Feb-06		1	Jk	27	3				42041Jk	3.5	37			O	1	o	2		-3		18		post		5.798055556	6	0	8	8	0	13	2	10	45	9	51	13	35	48	7	6	7	3	4	0	3	3	6	0
2015-Feb-07		1	Jk	27	3				42042Jk	3.5	37			O	1	o	3		-2		19		post		6.576666667	7	0	6	6	0	9	2	10	45	7	0	0	0	0	7	1	8	4	3	2	6	1	6	1
2015-Feb-08		1	Jk	27	3				42043JK	3.5	37			O	1	o	4		-1		20		post		5.004444444	6	0	4	4	0	4	2	10	45	7	0	0	0	0	6	2	6	1	2	0	5	1	6	0
2015-Feb-09		0							42044					X	0	o									6.235277778	7	0	0	0	0	2	1	8	28	6	0	0	0	0	7	1	6	1	0	0	1	0	7	0
2015-Feb-11		0							42046					X	0	o									6.265833333	7	0	0	0	0	4	1	10	45	9	28	1	23	24	4	0	4	0	2	3	2	1	2	0
2015-Feb-12		0							42047					X	0	o									3.328888889	4	0	0	0	0	0	0	7	21	4	0	0	0	0	4	0	4	0	1	0	0	0	0	0
2015-Feb-16		0							42051					X	0	o									6.714444444	7	0	0	0	0	2	1	10	45	8	0	0	0	0	8	1	7	0	2	0	3	0	2	0
2015-Feb-17		0							42052					X	0	o									5.594444444	6	0	0	0	0	0	0	6	15	3	0	0	0	0	7	0	6	0	0	0	0	0	0	0
2015-Feb-18		0							42053					X	0	o									4.269444444	5	0	0	0	0	1	1	8	28	6	0	0	0	0	4	0	5	1	2	0	2	0	0	0
2015-Feb-20		0							42055					X	0	o									5.735	6	0	0	0	0	0	0	3	3	1	0	0	0	0	7	0	0	0	7	0	0	0	0	0
2015-Feb-21		1	Sl	24	3				42056Sl	3.5	39			O	1	o	-13		-17		1		pre		5.452777778	6	0	2	2	0	7	4	10	45	6	0	0	0	0	6	0	6	0	5	6	5	1	3	0
2015-Feb-23		1	Sl	24	3				42058Sl	3.5	39			O	1	o	-11		-15		3		pre		3.365833333	4	0	2	2	0	11	3	9	36	9	34	10	21	31	4	0	4	0	4	7	4	3	2	0
2015-Feb-24		1	Sl	24	3				42059Sl	3.5	39			O	1	o	-10		-14		4		pre		6.258333333	7	1	2	2	0	6	4	9	36	9	41	21	18	39	6	1	7	3	2	0	3	0	1	0
2015-Feb-25		0							42060					X	0	o									5.919722222	6	0	0	0	0	2	2	7	21	7	0	0	0	0	6	0	6	0	0	0	5	1	6	0
2015-Feb-27		1	Sl	24	3				42062Sl	3.5	39			O	1	o	-7		-11		7		pre		6.529722222	7	3	5	5	0	6	4	6	15	7	0	0	0	0	7	4	7	2	0	0	4	0	0	0
2015-Feb-28		1	Sl	24	3				42063Sl	3.5	39			O	1	o	-6		-10		8		pre		6.235555556	7	0	5	5	0	6	6	9	36	9	50	34	8	42	6	0	6	0	6	4	0	0	4	0
2015-Mar-01		1	Sl	24	2				42064Sl	3.5	39			O	1	o	-5		-9		9		pre		7.313888889	8	3	3	3	0	11	5	10	45	7	0	0	0	0	9	5	10	4	5	2	5	0	4	0
2015-Mar-03		1	Sl	24	3				42066Sl	3.5	39			O	1	o	-3		-7		11		pop		6.479166667	7	0	3	3	0	7	5	10	45	7	0	0	0	0	8	1	8	1	7	4	5	0	5	0
2015-Mar-05		2	Fk	17	3	Sl	24	2	42068Fk	4.5	51	3.5	39	O	1	o	-11	-1	-13	-5	13	13	pre	pop	7.248055556	8	0	6	4	2	6	5	10	45	8	0	0	0	0	8	0	8	2	5	1	6	0	7	0
2015-Mar-06		2	Fk	17	3	Sl	24	3	42069Fk	4.5	51	3.5	39	O	1	o	-10	0	-12	-4	14	14	pre	pop	4.507222222	5	0	5	2	3	1	5	10	45	9	35	24	13	37	5	1	6	0	3	0	2	0	3	0
2015-Mar-07		2	Fk	17	3	Sl	24	3	42070Fk	4.5	51	3.5	39	O	1	o	-9	1	-11	-3	15	15	pre	post	6.283055556	7	2	5	2	3	9	6	10	45	9	53	39	16	55	7	6	7	0	7	2	6	0	5	0
2015-Mar-09		2	Fk	17	3	Sl	24	3	42072Fk	4.5	51	3.5	39	O	1	o	-7	3	-9	-1	17	17	pre	post	4.602777778	5	0	6	2	4	2	6	9	36	9	29	26	13	39	5	1	3	0	4	1	1	0	2	0
2015-Mar-10		2	Fk	17	3	Sl	24	2	42073Fk	4.5	51	3.5	39	O	1	o	-6	4	-8	0	18	18	pre	post	6.276388889	7	0	5	3	2	0	3	9	36	9	44	19	31	50	6	0	6	0	3	0	5	0	2	0
2015-Mar-12		2	Fk	17	3	Jk	27	3	42075Fk	4.5	51	3.5	38	O	1	o	-4	non	-6	-2	20	14	pre	error	5.720555556	6	2	5	4	1	7	2	8	28	9	37	12	29	41	6	2	6	5	2	0	2	0	6	0
2015-Mar-13		1	Fk	17	3				42076Fk	4.5	51			O	1	o	-3		-5		21		pop		6.392777778	7	2	5	5	0	7	4	8	28	9	47	28	27	55	8	4	8	1	1	1	7	1	7	0
2015-Mar-14		1	Fk	17	3				42077Fk	4.5	51			O	1	o	-2		-4		22		pop		4.151111111	5	0	5	5	0	3	2	7	21	8	0	0	0	0	5	0	5	2	5	0	3	0	4	0
2015-Mar-15		1	Fk	17	3				42078Fk	4.5	51			O	1	o	-1		-3		23		pop		6.746388889	7	3	5	5	0	5	3	7	21	8	0	0	0	0	8	1	7	4	3	0	4	0	7	0
2015-Mar-16		1	Fk	17	3				42079Fk	4.5	51			O	1	o	0		-2		24		pop		5.731666667	6	7	6	6	0	14	5	7	21	8	0	0	0	0	7	11	7	2	6	1	4	0	6	0
2015-Mar-17		1	Fk	17	3				42080Fk	4.5	51			O	1	o	1		-1		25		post		3.858333333	4	0	3	3	0	0	2	4	6	3	0	0	0	0	5	0	5	0	0	0	0	0	0	0
2015-Mar-18		0							42081					X	0	o									5.523055556	6	0	0	0	0	5	4	7	21	6	0	0	0	0	6	1	6	1	5	3	4	0	4	0
2015-Mar-20		0							42083					X	0	o									3.39	4	0	0	0	0	3	4	10	45	7	0	0	0	0	5	2	5	0	3	0	3	0	5	0
2015-Mar-21		0							42084					X	0	o									3.894722222	4	0	0	0	0	5	4	10	45	7	0	0	0	0	4	2	3	1	3	1	2	1	4	0
2015-Mar-22		0							42085					X	0	o									6.405277778	7	0	0	0	0	4	3	10	45	6	0	0	0	0	6	2	7	1	7	1	2	0	2	0
2015-Mar-23		0							42086					X	0	o									4.398333333	5	0	0	0	0	2	3	8	28	5	0	0	0	0	5	0	4	2	5	0	0	0	1	0
2015-Mar-25		0							42088					X	0	o									6.746666667	7	0	0	0	0	6	4	9	36	6	0	0	0	0	7	2	7	1	6	1	5	0	7	0
2015-Mar-26		0							42089					X	0	o									5.921944444	6	0	0	0	0	8	3	9	36	6	0	0	0	0	5	2	6	3	4	1	4	1	3	0
2015-Mar-27		0							42090					X	0	o									4.858888889	5	0	0	0	0	3	3	10	45	9	21	9	12	21	5	0	2	0	4	0	2	3	1	0
2015-Mar-29		0							42092					X	0	o									4.454444444	5	0	0	0	0	1	3	7	21	8	0	0	0	0	2	0	1	0	1	1	0	0	2	0
2015-Mar-30		0							42093					X	0	o									6.2075	7	0	0	0	0	1	2	9	36	7	0	0	0	0	5	0	4	1	3	0	1	0	0	0
2015-Mar-31		0							42094					X	0	o									3.477222222	4	0	0	0	0	0	0	3	3	3	0	0	0	0	0	0	0	0	3	0	0	0	0	0
2015-Apr-01		0							42095					X	0	o									5.288888889	6	0	0	0	0	0	0	3	3	3	0	0	0	0	0	0	0	0	5	0	0	0	0	0
2015-Apr-03		0							42097					X	0	o									6.125555556	7	0	0	0	0	0	0	3	3	3	0	0	0	0	0	0	0	0	4	0	0	0	0	0
2015-Apr-04		0							42098					X	0	o									6.470555556	7	0	0	0	0	5	3	10	45	9	52	16	30	46	7	3	7	0	5	1	5	1	6	0
2015-Apr-05		0							42099					X	0	o									6.486944444	7	0	0	0	0	5	4	10	45	9	30	10	13	23	4	2	8	0	6	2	2	0	3	0
2015-Apr-07		1	Nv	20	3				42101Nv	2	21			O	1	x	anovul		-2		68		post		7.683888889	8	0	1	1	0	3	5	9	36	8	0	0	0	0	6	0	6	0	8	2	6	1	7	0
2015-Apr-08		1	Nv	20	3				42102Nv	2	21			O	1	x	anovul		-1		69		post		4.301388889	5	0	2	2	0	0	2	3	3	4	0	0	0	0	5	0	4	0	3	0	0	0	0	0
2015-Apr-09		0							42103					X	0	o									6.26	7	0	0	0	0	0	1	1	0	2	0	0	0	0	0	0	0	0	3	0	0	0	0	0
2015-Apr-10		0							42104					X	0	o									6.793055556	7	0	0	0	0	4	3	9	36	8	0	0	0	0	6	0	7	3	6	1	5	0	4	0
2015-Apr-12		0							42106					X	0	o									3.8625	4	0	0	0	0	2	3	6	15	5	0	0	0	0	0	0	4	0	4	2	0	0	4	0
2015-Apr-13		1	Jk	27	3				42107Jk	3.5	39			O	1	o	non		-11		11		error		5.589444444	6	1	1	1	0	4	4	9	36	6	0	0	0	0	5	2	4	1	4	1	5	0	3	0
2015-Apr-14		1	Jk	27	3				42108Jk	3.5	39			O	1	o	non		-10		12		error		6.072222222	7	2	3	3	0	8	3	10	45	9	55	17	32	49	6	1	7	1	6	5	6	0	5	0
2015-Apr-15		1	Jk	27	3				42109Jk	3.5	39			O	1	o	non		-9		13		error		6.460555556	7	0	5	5	0	9	3	10	45	9	61	21	32	53	8	4	8	3	4	0	4	0	7	0
[truncated: 10 more columns]
