# Supplementary material for: Male bonobo mating strategies target female fertile windows despite noisy ovulatory signals during sexual swelling
Source: PLoS Biol. 2025 Dec 9;23(12):e3003503. doi: 10.1371/journal.pbio.3003503 (PMC12688130; doi:10.1371/journal.pbio.3003503)
Supplement: S1 Data — This repository contains the data and R code underlying all statistical analyses and figures presented in our study, “Male bonobo mating strategies target female fertile windows despite noisy ovulatory signals during sexual swelling.” The dataset includes daily records of female swelling status and reproductive history, hormone-based estimates of ovulation timing, and male behavior measures such as intensive following, interventions, copulations, and male–male aggression. Each raw data file CSV format is named to correspond with the relevant figure number and statistical model described in the manuscript and supplementary materials. We provide analysis-ready tables, a fully reproducible R workflow for fitting all reported models, and scripts to regenerate every main and supplementary figure. To replicate the figures and statistical analyses, users can run the R code by following the instructions provided within the script. The data and R code underlying the figures and statistical analyses can be found in the Figshare repository (https://doi.org/10.6084/m9.figshare.30403564). (ZIP) [file pbio.3003503.s008.zip › Data_GLMM1D.csv]

Periods	Date	fl_hours	ID	cycle_no	cycle_id	es	f_age	ovul_d	ifa	no_m_day	no_fms_day	flm_day
P3	2014-Jan-08	5.673333333	Fk	1	Fk1	3	16	-10	3	8	2	0
P3	2014-Jan-09	5.715555556	Fk	1	Fk1	3	16	-9	3	8	2	0
P3	2014-Jan-11	9.428888889	Fk	1	Fk1	3	16	-7	3	7	3	0
P3	2014-Jan-12	8.336944444	Fk	1	Fk1	3	16	-6	3	7	3	0
P3	2014-Jan-13	9.246388889	Fk	1	Fk1	3	16	-5	3	6	3	0
P3	2014-Jan-14	5.867777778	Fk	1	Fk1	3	16	-4	3	7	3	0
P3	2014-Jan-16	9.103888889	Fk	1	Fk1	3	16	-2	3	7	2	2
P3	2014-Jan-17	6.229166667	Fk	1	Fk1	3	16	-1	3	7	2	1
P3	2014-Jan-18	6.229166667	Fk	1	Fk1	3	16	0	3	7	2	0
P3	2014-Jan-19	4.666666667	Fk	1	Fk1	3	16	1	3	7	2	3
P3	2014-Jan-20	4.351944444	Fk	1	Fk1	3	16	2	3	7	2	2
P3	2014-Jan-21	2.87	Fk	1	Fk1	3	16	3	3	7	2	1
P4	2014-Aug-12	5.474722222	Fk	2	Fk2	3	16	-13	3.5	10	3	0
P4	2014-Aug-14	8.086666667	Fk	2	Fk2	3	16	-11	3.5	10	4	0
P4	2014-Aug-15	6.292222222	Fk	2	Fk2	3	16	-10	3.5	10	3	0
P4	2014-Aug-16	7.867777778	Fk	2	Fk2	3	16	-9	3.5	10	3	0
P4	2014-Aug-17	6.25	Fk	2	Fk2	3	16	-8	3.5	10	3	0
P4	2014-Aug-18	6.208333333	Fk	2	Fk2	3	16	-7	3.5	10	4	0
P4	2014-Aug-19	7.015277778	Fk	2	Fk2	3	16	-6	3.5	10	3	0
P4	2014-Aug-20	6.756666667	Fk	2	Fk2	3	16	-5	3.5	10	2	1
P4	2014-Aug-21	5.270833333	Fk	2	Fk2	3	16	-4	3.5	10	2	1
P4	2014-Aug-22	6.846666667	Fk	2	Fk2	3	16	-3	3.5	10	3	1
P4	2014-Aug-24	6.335277778	Fk	2	Fk2	3	16	-1	3.5	10	4	6
P4	2014-Aug-25	6.180833333	Fk	2	Fk2	3	16	0	3.5	10	3	4
P4	2014-Aug-26	7.9675	Fk	2	Fk2	3	16	1	3.5	10	4	8
P4	2014-Aug-27	7.413888889	Fk	2	Fk2	3	16	2	3.5	10	5	3
P4	2014-Aug-28	6.336944444	Fk	2	Fk2	3	16	3	3.5	10	6	3
P5	2015-Jan-06	5.785277778	Fk	3	Fk3	3	17	-18	4	7	2	0
P5	2015-Jan-07	6.003611111	Fk	3	Fk3	3	17	-17	4	7	3	0
P5	2015-Jan-08	6.0425	Fk	3	Fk3	3	17	-16	4	7	3	0
P5	2015-Jan-09	6.081944444	Fk	3	Fk3	3	17	-15	4	7	3	0
P5	2015-Jan-10	5.813333333	Fk	3	Fk3	3	17	-14	4	7	3	0
P5	2015-Jan-11	6.025555556	Fk	3	Fk3	3	17	-13	4	7	3	0
P5	2015-Jan-13	5.623055556	Fk	3	Fk3	3	17	-11	4	6	2	0
P5	2015-Jan-14	6.185277778	Fk	3	Fk3	3	17	-10	4	7	2	0
P5	2015-Jan-15	5.954166667	Fk	3	Fk3	3	17	-9	4	7	2	0
P5	2015-Jan-16	5.749166667	Fk	3	Fk3	3	17	-8	4	7	2	0
P5	2015-Jan-18	6.122777778	Fk	3	Fk3	3	17	-6	4	7	1	0
P5	2015-Jan-19	5.894722222	Fk	3	Fk3	3	17	-5	4	6	1	5
P5	2015-Jan-20	6.330555556	Fk	3	Fk3	3	17	-4	4	5	1	5
P5	2015-Jan-21	6.115555556	Fk	3	Fk3	3	17	-3	4	8	2	3
P5	2015-Jan-22	6.744444444	Fk	3	Fk3	3	17	-2	4	8	2	5
P5	2015-Jan-23	5.787777778	Fk	3	Fk3	3	17	-1	4	8	2	6
P5	2015-Jan-24	6.258888889	Fk	3	Fk3	3	17	0	4	8	2	6
P5	2015-Jan-25	5.820277778	Fk	3	Fk3	3	17	1	4	7	2	6
P5	2015-Jan-26	4.528055556	Fk	3	Fk3	3	17	2	4	8	2	8
P5	2015-Jan-27	6.825	Fk	3	Fk3	3	17	3	4	7	3	6
P5	2015-Feb-21	5.452777778	Fk	4	Fk4	3	17	-23	4	10	4	0
P5	2015-Feb-23	3.365833333	Fk	4	Fk4	3	17	-21	4	9	3	0
P5	2015-Feb-24	6.258333333	Fk	4	Fk4	3	17	-20	4	9	4	0
P5	2015-Feb-25	5.919722222	Fk	4	Fk4	3	17	-19	4	7	2	0
P5	2015-Feb-27	6.529722222	Fk	4	Fk4	3	17	-17	4	6	4	0
P5	2015-Feb-28	6.235555556	Fk	4	Fk4	3	17	-16	4	9	6	0
P5	2015-Mar-01	7.313888889	Fk	4	Fk4	3	17	-15	4	10	5	0
P5	2015-Mar-03	6.479166667	Fk	4	Fk4	3	17	-13	4	10	5	0
P5	2015-Mar-05	7.248055556	Fk	4	Fk4	3	17	-11	4	10	5	4
P5	2015-Mar-06	4.507222222	Fk	4	Fk4	3	17	-10	4	10	5	2
P5	2015-Mar-07	6.283055556	Fk	4	Fk4	3	17	-9	4	10	6	2
P5	2015-Mar-09	4.602777778	Fk	4	Fk4	3	17	-7	4	9	6	2
P5	2015-Mar-10	6.276388889	Fk	4	Fk4	3	17	-6	4	9	3	3
P5	2015-Mar-12	5.720555556	Fk	4	Fk4	3	17	-4	4	8	2	4
P5	2015-Mar-13	6.392777778	Fk	4	Fk4	3	17	-3	4	8	4	5
P5	2015-Mar-14	4.151111111	Fk	4	Fk4	3	17	-2	4	7	2	5
P5	2015-Mar-15	6.746388889	Fk	4	Fk4	3	17	-1	4	7	3	5
P5	2015-Mar-16	5.731666667	Fk	4	Fk4	3	17	0	4	7	5	6
P5	2015-Mar-17	3.858333333	Fk	4	Fk4	3	17	1	4	4	2	3
P3	2013-Nov-18	6.009722222	Jk	1	Jk1	3	25	-34	1.5	10	3	0
P3	2013-Nov-19	6.707777778	Jk	1	Jk1	3	25	-33	1.5	10	2	0
P3	2013-Nov-20	5.866944444	Jk	1	Jk1	3	25	-32	1.5	10	4	0
P3	2013-Nov-21	2.351111111	Jk	1	Jk1	3	25	-31	1.5	7	4	0
P3	2013-Nov-22	6.182222222	Jk	1	Jk1	3	25	-30	1.5	10	5	0
P3	2013-Nov-24	6.031111111	Jk	1	Jk1	3	25	-28	1.5	9	5	0
P3	2013-Nov-25	5.825	Jk	1	Jk1	3	25	-27	1.5	8	5	0
P3	2013-Nov-26	6.075277778	Jk	1	Jk1	3	25	-26	1.5	8	3	0
P3	2013-Nov-28	9.842222222	Jk	1	Jk1	3	25	-24	1.5	9	3	0
P3	2013-Dec-02	6.570555556	Jk	1	Jk1	3	25	-20	1.5	9	4	0
P3	2013-Dec-03	6.078333333	Jk	1	Jk1	3	25	-19	1.5	8	4	0
P3	2013-Dec-05	5.071111111	Jk	1	Jk1	3	25	-17	1.5	9	4	0
P3	2013-Dec-07	6.306388889	Jk	1	Jk1	3	25	-15	1.5	9	5	0
P3	2013-Dec-08	5.986388889	Jk	1	Jk1	3	25	-14	1.5	9	5	0
P3	2013-Dec-09	5.721944444	Jk	1	Jk1	3	25	-13	1.5	8	3	0
P3	2013-Dec-10	4.295277778	Jk	1	Jk1	3	25	-12	1.5	8	3	0
P3	2013-Dec-11	5.620833333	Jk	1	Jk1	3	25	-11	1.5	10	4	0
P3	2013-Dec-12	5.994444444	Jk	1	Jk1	3	25	-10	1.5	10	4	0
P3	2013-Dec-13	4.774444444	Jk	1	Jk1	3	25	-9	1.5	9	4	0
P3	2013-Dec-15	5.341111111	Jk	1	Jk1	3	25	-7	1.5	10	4	0
P3	2013-Dec-16	6.019166667	Jk	1	Jk1	3	25	-6	1.5	10	4	0
P3	2013-Dec-17	4.895277778	Jk	1	Jk1	3	25	-5	1.5	10	3	0
P3	2013-Dec-19	6.200833333	Jk	1	Jk1	3	25	-3	1.5	10	3	0
P3	2013-Dec-21	6.061388889	Jk	1	Jk1	3	25	-1	1.5	9	3	0
P3	2013-Dec-22	5.718888889	Jk	1	Jk1	3	25	0	1.5	9	2	0
P3	2013-Dec-23	5.896944444	Jk	1	Jk1	3	25	1	1.5	8	1	0
P3	2013-Dec-24	6.038888889	Jk	1	Jk1	3	25	2	1.5	7	1	0
P3	2013-Dec-25	4.4125	Jk	1	Jk1	3	25	3	1.5	7	1	0
P3	2014-Feb-06	4.738888889	Jk	2	Jk2	3	26	-6	2	9	2	0
P3	2014-Feb-08	4.104166667	Jk	2	Jk2	3	26	-4	2	8	2	0
P3	2014-Feb-09	7.048055556	Jk	2	Jk2	3	26	-3	2	9	2	0
P3	2014-Feb-10	3.955	Jk	2	Jk2	3	26	-2	2	9	2	0
P3	2014-Feb-12	5.690833333	Jk	2	Jk2	3	26	0	2	9	2	0
P3	2014-Feb-13	4.976666667	Jk	2	Jk2	3	26	1	2	4	3	0
P3	2014-Feb-14	4.515277778	Jk	2	Jk2	3	26	2	2	6	3	0
P3	2014-Feb-15	5.595277778	Jk	2	Jk2	3	26	3	2	9	3	0
P3	2014-Feb-18	5.988888889	Jk	2	Jk2	3	26	6	2	3	1	0
P4	2014-Aug-10	4.8575	Jk	3	Jk3	3	26	-23	2.5	9	3	0
P4	2014-Aug-11	5.314444444	Jk	3	Jk3	3	26	-22	2.5	9	2	0
P4	2014-Aug-12	5.474722222	Jk	3	Jk3	3	26	-21	2.5	10	3	0
P4	2014-Aug-14	8.086666667	Jk	3	Jk3	3	26	-19	2.5	10	4	0
P4	2014-Aug-15	6.292222222	Jk	3	Jk3	3	26	-18	2.5	10	3	0
P4	2014-Aug-16	7.867777778	Jk	3	Jk3	3	26	-17	2.5	10	3	0
P4	2014-Aug-17	6.25	Jk	3	Jk3	3	26	-16	2.5	10	3	0
P4	2014-Aug-18	6.208333333	Jk	3	Jk3	3	26	-15	2.5	10	4	0
P4	2014-Aug-19	7.015277778	Jk	3	Jk3	3	26	-14	2.5	10	3	0
P4	2014-Aug-20	6.756666667	Jk	3	Jk3	3	26	-13	2.5	10	2	0
P4	2014-Aug-22	6.846666667	Jk	3	Jk3	3	26	-11	2.5	10	3	0
P4	2014-Aug-24	6.335277778	Jk	3	Jk3	3	26	-9	2.5	10	4	0
P4	2014-Aug-25	6.180833333	Jk	3	Jk3	3	26	-8	2.5	10	3	0
P4	2014-Aug-26	7.9675	Jk	3	Jk3	3	26	-7	2.5	10	4	0
P4	2014-Aug-27	7.413888889	Jk	3	Jk3	3	26	-6	2.5	10	5	0
P4	2014-Aug-28	6.336944444	Jk	3	Jk3	3	26	-5	2.5	10	6	0
P4	2014-Aug-29	6.135277778	Jk	3	Jk3	3	26	-4	2.5	10	5	0
P4	2014-Aug-30	5.706388889	Jk	3	Jk3	3	26	-3	2.5	10	3	0
P4	2014-Aug-31	6.394444444	Jk	3	Jk3	3	26	-2	2.5	10	2	0
P4	2014-Sep-02	7.121111111	Jk	3	Jk3	3	26	0	2.5	10	3	0
P4	2014-Sep-03	5.681388889	Jk	3	Jk3	3	26	1	2.5	10	5	3
P4	2014-Sep-04	7.062777778	Jk	3	Jk3	3	26	2	2.5	10	5	0
P5	2015-Jan-21	6.115555556	Jk	4	Jk4	3	27	-14	3	8	2	0
P5	2015-Jan-22	6.744444444	Jk	4	Jk4	3	27	-13	3	8	2	0
P5	2015-Jan-23	5.787777778	Jk	4	Jk4	3	27	-12	3	8	2	0
P5	2015-Jan-24	6.258888889	Jk	4	Jk4	3	27	-11	3	8	2	0
P5	2015-Jan-25	5.820277778	Jk	4	Jk4	3	27	-10	3	7	2	0
P5	2015-Jan-26	4.528055556	Jk	4	Jk4	3	27	-9	3	8	2	0
P5	2015-Jan-27	6.825	Jk	4	Jk4	3	27	-8	3	7	3	0
P5	2015-Jan-28	7.058888889	Jk	4	Jk4	3	27	-7	3	4	1	0
P5	2015-Jan-30	5.105	Jk	4	Jk4	3	27	-5	3	8	2	0
P5	2015-Jan-31	4.864166667	Jk	4	Jk4	3	27	-4	3	8	2	0
P5	2015-Feb-01	4.4325	Jk	4	Jk4	3	27	-3	3	8	1	0
P5	2015-Feb-02	5.963333333	Jk	4	Jk4	3	27	-2	3	8	2	0
P5	2015-Feb-04	5.876666667	Jk	4	Jk4	3	27	0	3	10	2	5
P5	2015-Feb-05	5.735277778	Jk	4	Jk4	3	27	1	3	8	1	8
P5	2015-Feb-06	5.798055556	Jk	4	Jk4	3	27	2	3	10	2	8
P5	2015-Feb-07	6.576666667	Jk	4	Jk4	3	27	3	3	10	2	6
P5	2015-Feb-08	5.004444444	Jk	4	Jk4	3	27	4	3	10	2	4
P3	2013-Dec-01	6.043333333	No	1	No1	3	42	-13	4.5	5	2	1
P3	2013-Dec-02	6.570555556	No	1	No1	3	42	-12	4.5	9	4	4
P3	2013-Dec-03	6.078333333	No	1	No1	3	42	-11	4.5	8	4	2
P3	2013-Dec-05	5.071111111	No	1	No1	3	42	-9	4.5	9	4	1
P3	2013-Dec-07	6.306388889	No	1	No1	3	42	-7	4.5	9	5	1
P3	2013-Dec-08	5.986388889	No	1	No1	3	42	-6	4.5	9	5	4
P3	2013-Dec-09	5.721944444	No	1	No1	3	42	-5	4.5	8	3	6
P3	2013-Dec-10	4.295277778	No	1	No1	3	42	-4	4.5	8	3	5
P3	2013-Dec-11	5.620833333	No	1	No1	3	42	-3	4.5	10	4	5
P3	2013-Dec-12	5.994444444	No	1	No1	3	42	-2	4.5	10	4	4
P3	2013-Dec-13	4.774444444	No	1	No1	3	42	-1	4.5	9	4	3
P3	2013-Dec-15	5.341111111	No	1	No1	3	42	1	4.5	10	4	2
P3	2013-Dec-16	6.019166667	No	1	No1	3	42	2	4.5	10	4	0
P3	2013-Dec-29	5.605833333	No	2	No2	3	42	-16	4.5	8	2	0
P3	2013-Dec-30	5.913611111	No	2	No2	3	42	-15	4.5	10	1	0
P3	2013-Dec-31	3.6125	No	2	No2	3	42	-14	4.5	9	2	0
P3	2014-Jan-06	4.168611111	No	2	No2	3	43	-8	4.5	3	1	0
P3	2014-Jan-08	5.673333333	No	2	No2	3	43	-6	4.5	8	2	2
P3	2014-Jan-09	5.715555556	No	2	No2	3	43	-5	4.5	8	2	2
P3	2014-Jan-11	9.428888889	No	2	No2	3	43	-3	4.5	7	3	5
P3	2014-Jan-12	8.336944444	No	2	No2	3	43	-2	4.5	7	3	3
P3	2014-Jan-13	9.246388889	No	2	No2	3	43	-1	4.5	6	3	5
P3	2014-Jan-14	5.867777778	No	2	No2	3	43	0	4.5	7	3	4
P4	2014-Jul-30	8.256944444	No	3	No3	3	43	-14	5	7	3	0
P4	2014-Jul-31	7.058333333	No	3	No3	3	43	-13	5	10	3	0
P4	2014-Aug-02	8.298333333	No	3	No3	3	43	-11	5	7	3	0
P4	2014-Aug-03	6.0125	No	3	No3	3	43	-10	5	7	3	0
P4	2014-Aug-04	3.854722222	No	3	No3	3	43	-9	5	5	3	0
P4	2014-Aug-06	5.254722222	No	3	No3	3	43	-7	5	5	1	0
P4	2014-Aug-07	5.7875	No	3	No3	3	43	-6	5	5	2	0
P4	2014-Aug-08	5.629166667	No	3	No3	3	43	-5	5	5	2	0
P4	2014-Aug-10	4.8575	No	3	No3	3	43	-3	5	9	3	2
P4	2014-Aug-11	5.314444444	No	3	No3	3	43	-2	5	9	2	4
P4	2014-Aug-12	5.474722222	No	3	No3	3	43	-1	5	10	3	2
P4	2014-Aug-14	8.086666667	No	3	No3	3	43	1	5	10	4	0
P4	2014-Jul-31	7.058333333	Ot	1	Ot1	3	17	-18	3.5	10	3	0
P4	2014-Aug-02	8.298333333	Ot	1	Ot1	3	17	-16	3.5	7	3	0
P4	2014-Aug-03	6.0125	Ot	1	Ot1	3	17	-15	3.5	7	3	0
P4	2014-Aug-04	3.854722222	Ot	1	Ot1	3	17	-14	3.5	5	3	0
P4	2014-Aug-07	5.7875	Ot	1	Ot1	3	17	-11	3.5	5	2	0
P4	2014-Aug-08	5.629166667	Ot	1	Ot1	3	17	-10	3.5	5	2	1
P4	2014-Aug-10	4.8575	Ot	1	Ot1	3	17	-8	3.5	9	3	0
P4	2014-Aug-14	8.086666667	Ot	1	Ot1	3	17	-4	3.5	10	4	0
P4	2014-Aug-15	6.292222222	Ot	1	Ot1	3	17	-3	3.5	10	3	0
P4	2014-Aug-16	7.867777778	Ot	1	Ot1	3	17	-2	3.5	10	3	0
P4	2014-Aug-17	6.25	Ot	1	Ot1	3	17	-1	3.5	10	3	0
P4	2014-Aug-18	6.208333333	Ot	1	Ot1	3	17	0	3.5	10	4	4
P4	2014-Aug-19	7.015277778	Ot	1	Ot1	3	17	1	3.5	10	3	4
P5	2014-Dec-24	5.700555556	Sl	1	Sl1	3	23	-24	3	10	1	0
P5	2014-Dec-27	5.851944444	Sl	1	Sl1	3	23	-21	3	7	1	0
P5	2014-Dec-28	5.635277778	Sl	1	Sl1	3	23	-20	3	7	1	0
P5	2014-Dec-30	6.101944444	Sl	1	Sl1	3	23	-18	3	7	1	0
P5	2015-Jan-06	5.785277778	Sl	1	Sl1	3	24	-11	3	7	2	0
P5	2015-Jan-07	6.003611111	Sl	1	Sl1	3	24	-10	3	7	3	0
P5	2015-Jan-08	6.0425	Sl	1	Sl1	3	24	-9	3	7	3	0
P5	2015-Jan-09	6.081944444	Sl	1	Sl1	3	24	-8	3	7	3	0
P5	2015-Jan-10	5.813333333	Sl	1	Sl1	3	24	-7	3	7	3	0
P5	2015-Jan-11	6.025555556	Sl	1	Sl1	3	24	-6	3	7	3	0
P5	2015-Jan-14	6.185277778	Sl	1	Sl1	2	24	-3	3	7	2	0
P5	2015-Jan-15	5.954166667	Sl	1	Sl1	2	24	-2	3	7	2	0
P5	2015-Jan-16	5.749166667	Sl	1	Sl1	2	24	-1	3	7	2	0
P5	2015-Feb-21	5.452777778	Sl	2	Sl2	3	24	-13	3	10	4	2
P5	2015-Feb-23	3.365833333	Sl	2	Sl2	3	24	-11	3	9	3	2
P5	2015-Feb-24	6.258333333	Sl	2	Sl2	3	24	-10	3	9	4	2
P5	2015-Feb-27	6.529722222	Sl	2	Sl2	3	24	-7	3	6	4	5
P5	2015-Feb-28	6.235555556	Sl	2	Sl2	3	24	-6	3	9	6	5
P5	2015-Mar-03	6.479166667	Sl	2	Sl2	3	24	-3	3	10	5	3
P5	2015-Mar-05	7.248055556	Sl	2	Sl2	2	24	-1	3	10	5	2
P5	2015-Mar-06	4.507222222	Sl	2	Sl2	3	24	0	3	10	5	3
P5	2015-Mar-07	6.283055556	Sl	2	Sl2	3	24	1	3	10	6	3
P5	2015-Mar-09	4.602777778	Sl	2	Sl2	3	24	3	3	9	6	4
