# Supplementary material for: Male bonobo mating strategies target female fertile windows despite noisy ovulatory signals during sexual swelling
Source: PLoS Biol. 2025 Dec 9;23(12):e3003503. doi: 10.1371/journal.pbio.3003503 (PMC12688130; doi:10.1371/journal.pbio.3003503)
Supplement: S1 Data — This repository contains the data and R code underlying all statistical analyses and figures presented in our study, “Male bonobo mating strategies target female fertile windows despite noisy ovulatory signals during sexual swelling.” The dataset includes daily records of female swelling status and reproductive history, hormone-based estimates of ovulation timing, and male behavior measures such as intensive following, interventions, copulations, and male–male aggression. Each raw data file CSV format is named to correspond with the relevant figure number and statistical model described in the manuscript and supplementary materials. We provide analysis-ready tables, a fully reproducible R workflow for fitting all reported models, and scripts to regenerate every main and supplementary figure. To replicate the figures and statistical analyses, users can run the R code by following the instructions provided within the script. The data and R code underlying the figures and statistical analyses can be found in the Figshare repository (https://doi.org/10.6084/m9.figshare.30403564). (ZIP) [file pbio.3003503.s008.zip › Data_S4FigAB.xlsx]

## Sheet: S4FigA_Pregnancy_No
ID	Date	Days from ovulation	Swelling size	E1C	PdG
No	2014-07-29	-15	200
No	2014-07-30	-14	300	9.76043	0.214352
No	2014-07-31	-13	300
No	2014-08-01	-12	300
No	2014-08-02	-11	300
No	2014-08-03	-10	300
No	2014-08-04	-9	300	28.2484	0.32868
No	2014-08-05	-8	300
No	2014-08-06	-7	300
No	2014-08-07	-6	300	37.2093	0.437006
No	2014-08-08	-5	300
No	2014-08-09	-4	300
No	2014-08-10	-3	300	58.862	0.867757
No	2014-08-11	-2	300
No	2014-08-12	-1	300	70.1754	1.23078
No	2014-08-13	0	300	9.72502	0.181087
No	2014-08-14	1	300	9.24092	3.11603
No	2014-08-15	2	200	4.14747	2.34154
No	2014-08-16	3	200	7.38007	6.86238
No	2014-08-17	4	200	12.1704	11.4256
No	2014-08-18	5	200
No	2014-08-19	6	100
No	2014-08-20	7	100
No	2014-08-21	8	100
No	2014-08-22	9	200	5.64039	3.19144
No	2014-08-23	10	200	206.186	49.4008
No	2014-08-24	11	100
No	2014-08-25	12	200
No	2014-08-26	13	200
No	2014-08-27	14	200
No	2014-08-28	15	200
No	2014-08-29	16	200	121.076	5.95628
No	2014-08-30	17	200
No	2014-08-31	18	200
No	2014-09-01	19	200
No	2014-09-02	20	200	239.629	21.8639
No	2014-09-03	21	300
No	2014-09-04	22	300	372.904	33.9282
No	2014-09-05	23	300	310.219	13.3496
No	2014-09-06	24	300	425	22.0849
No	2014-09-07	25	300
No	2014-09-08	26	300	388.95	16.0773
No	2014-09-09	27	300
No	2014-09-10	28	300
No	2014-09-11	29	NA
No	2014-09-12	30	NA

## Sheet: S4FigB_Early loss_No
ID	Date	Days from ovulation	Swelling size	E1C	PdG
No	2013-12-29	-16	300	13.9512	1.84138
No	2013-12-30	-15	300
No	2013-12-31	-14	300	7.47664	1.22622
No	2014-01-01	-13	NA
No	2014-01-02	-12	NA
No	2014-01-03	-11	NA
No	2014-01-04	-10	NA
No	2014-01-05	-9	NA
No	2014-01-06	-8	300	17.2175	1.94127
No	2014-01-07	-7	300	11.2312	2.17228
No	2014-01-08	-6	300	16.9223	4.61401
No	2014-01-09	-5	300	35.7492	5.51226
No	2014-01-10	-4	300
No	2014-01-11	-3	300	22.2876	4.48113
No	2014-01-12	-2	300	17.9907	6.70228
No	2014-01-13	-1	300	15.7489	2.83968
No	2014-01-14	0	300
No	2014-01-15	1	300	18.3898	19.4388
No	2014-01-16	2	200	17.0991	19.0051
No	2014-01-17	3	200	28.4969	28.1639
No	2014-01-18	4	200	15.4762	42.3208
No	2014-01-19	5	200	13.6452	32.5769
No	2014-01-20	6	200	14.4993	53.4072
No	2014-01-21	7	200	27.7724	33.4358
No	2014-01-22	8	NA
No	2014-01-23	9	200	63.7862	14.3064
No	2014-01-24	10	200	174.162	35.3828
No	2014-01-25	11	200
No	2014-01-26	12	200	93.3781	49.0762
No	2014-01-27	13	NA
No	2014-01-28	14	NA
No	2014-01-29	15	NA
No	2014-01-30	16	NA
No	2014-01-31	17	200
No	2014-02-01	18	300	50	19.2969
No	2014-02-02	19	300	87.4456	20.7939
No	2014-02-03	20	300	52.5128	9.53226
No	2014-02-04	21	300	18.047	6.92191
No	2014-02-05	22	300		1.66335
No	2014-02-06	23	300	3.55086	8.90422
No	2014-02-07	24	300
No	2014-02-08	25	300	0.827068	2.25459
No	2014-02-09	26	200	2.83816	4.59535
No	2014-02-10	27	200	7.8125	4.85973
No	2014-02-11	28	200	22.2327	8.85622
No	2014-02-12	29	200	10.026	10.7115
No	2014-02-13	30	300	10.5139	4.55954
