# Supplementary material for: Male bonobo mating strategies target female fertile windows despite noisy ovulatory signals during sexual swelling
Source: PLoS Biol. 2025 Dec 9;23(12):e3003503. doi: 10.1371/journal.pbio.3003503 (PMC12688130; doi:10.1371/journal.pbio.3003503)
Supplement: S1 Data — This repository contains the data and R code underlying all statistical analyses and figures presented in our study, “Male bonobo mating strategies target female fertile windows despite noisy ovulatory signals during sexual swelling.” The dataset includes daily records of female swelling status and reproductive history, hormone-based estimates of ovulation timing, and male behavior measures such as intensive following, interventions, copulations, and male–male aggression. Each raw data file CSV format is named to correspond with the relevant figure number and statistical model described in the manuscript and supplementary materials. We provide analysis-ready tables, a fully reproducible R workflow for fitting all reported models, and scripts to regenerate every main and supplementary figure. To replicate the figures and statistical analyses, users can run the R code by following the instructions provided within the script. The data and R code underlying the figures and statistical analyses can be found in the Figshare repository (https://doi.org/10.6084/m9.figshare.30403564). (ZIP) [file pbio.3003503.s008.zip › R Code.R]

#R codes for the paper:
#Male bonobo mating strategies target female fertile windows despite noisy ovulatory signals during sexual swelling

#Heungjin Ryu, Chie Hashimoto, David A. Hill, Keiko Mouri, Keiko Shimizu, Takeshi Furuichi (2025)

#Loading require packages for modelling and graphics
library(lme4) #GLMM and LM
library(lmerTest)
library(lmtest)
library(ggpubr)
library(clusterSim) # for normalization
library(car) #VIF
library(effects) # to draw predicted probabilities
library(sjPlot) # to draw predicted plots
library(dplyr) #data processing
library(plotly) #interactive 3d plot
library(akima) #for 3d surface plot
library(magick) #import image files into R


#set the working directory to the folder where the CSV files are saved.
setwd("C:/Users/OOOO/Documents/Data & R code")
##############################################################################################
#GLMM-1A. Testing factors influencing males' intensive following behavior (IFB)
####Data for all observation days (250 days)
xa <- read.csv(file = "Data_Fig1AB_GLMM1A.csv", sep=",", header=TRUE,
               stringsAsFactors = TRUE, na.strings=c("")) 

##Standardization (x-mean)/sd (mean: 0, SD: 1)
#Female age
xa$f_ages <- data.Normalization(xa$f_age,type="n1",normalization="f_age") 
#Number of males on the day
xa$no_m_days <- data.Normalization(xa$no_m_day,type="n1",normalization="no_m_day")
#Swelling score
xa$ess <- data.Normalization(xa$es,type="n1",normalization="es")
#Number of females with maximal swelling on the day
xa$no_fms_days <- data.Normalization(xa$no_fms_day,type="n1",normalization="no_fms_day")
#Infant age
xa$ifas <- data.Normalization(xa$ifa,type="n1",normalization="ifa")

#full model
m1a <- glmer.nb(flm_day ~ ifas*ess+f_ages+no_m_days+no_fms_days+ 
               (1|ID)+ offset(log(fl_hours)), data = xa) 
#null model
m1an <- glmer.nb(flm_day ~ 1+
                (1|ID)+ offset(log(fl_hours)), data = xa) 
summary(m1a)
anova(m1a, m1an)
lrtest(m1a, m1an) #within lmtest package

vif(m1a) #within car package

#####Figure 1A: Sexual swelling and Male's intensive following 
xa$es1 <- as.factor(xa$es)

f1a <- ggplot(xa, aes(x=es1, y=flm_day/fl_hours)) +
              scale_y_continuous(breaks = c(0.0,0.5,1.0,1.5, 2.0), limits = c(0,2)) 
f1a <- f1a+geom_boxplot(outlier.shape = NA)
f1a <- f1a+geom_point(aes(x=es1,y=flm_day/fl_hours, fill=es1), # color=i_age
                      position=position_jitterdodge(jitter.width=1.5,  
                                                 dodge.width=0.8),size=2, alpha=0.4)
f1a <- f1a+labs(x = "Sexual swelling", y = "Number of males/hour", tag = "A")
f1a <- f1a+theme(axis.text.x = element_text(size = 12),
                axis.text.y = element_text(size = 12),
                text = element_text(size=14), 
                legend.position='none', 
                plot.tag = element_text(size=17))
f1a

#####Figure 1B: Infant age and Male's intensive following
xa$i_age  <- cut(xa$ifa, breaks=c(-1,0,1,2,3,4,5,6),
                 labels=c("-1", "0", "1", "2", "3", "4","5"), right=FALSE)
xa$i_age  <- as.factor(xa$i_age)
f1b <- ggplot(xa, aes(x=i_age, y=flm_day/fl_hours))  +
              scale_y_continuous(breaks = c(0.0,0.5,1.0,1.5, 2.0), limits = c(0,2))
f1b <- f1b+geom_boxplot(outlier.shape = NA)
f1b <- f1b+geom_point(aes(x=i_age,y=flm_day/fl_hours, fill=i_age), # color=i_age
                      position=position_jitterdodge(jitter.width=2,  
                                                  dodge.width=0.9),size=2, alpha=0.4)
f1b <- f1b+labs(x = "Infant age", y = "Number of males/hour", tag = "B")
f1b <- f1b+theme(axis.text.x = element_text(size = 12),
                 axis.text.y = element_text(size = 12),
                 text = element_text(size=14), 
                 legend.position='none',
                 plot.tag = element_text(size=17))
f1b

##############################################################################################
#GLMM-1B, Testing factors influencing males' intensive following behavior (IFB)
#### Data for females with maximal swelling phases (MSP) only (205 days)
xb <- read.csv(file = "Data_Fig1C_GLMM1B.csv", sep=",", header=TRUE,
               stringsAsFactors = TRUE, na.strings=c(""))

##Standardization (x-mean)/sd (mean: 0, SD: 1)
#Female age
xb$f_ages <- data.Normalization (xb$f_age,type="n1",normalization="f_age") 
#Number of males on the day
xb$no_m_days <- data.Normalization (xb$no_m_day,type="n1",normalization="no_m_day")
#Number of females with maximal swelling on the day
xb$no_fms_days <- data.Normalization (xb$no_fms_day,type="n1",normalization="no_fms_day")
#Infant age
xb$ifas <- data.Normalization (xb$ifa,type="n1",normalization="ifa")
#Days from detumescence (day 0 = detumescent day)
xb$detum_ds <- data.Normalization (xb$detum_d,type="n1",normalization="detum_d")

#full model
m1b <- glmer.nb(flm_day ~ ifas*detum_ds+f_ages+no_m_days+no_fms_days+
               (1|ID)+offset(log(fl_hours)), data = xb) 
#null model
m1bn <- glmer.nb(flm_day ~ 1+
                (1|ID)+offset(log(fl_hours)), data = xb) 

summary(m1b)
anova(m1b, m1bn)
lrtest(m1b, m1bn) #within lmtest package

vif(m1b) #within car package

#####Figure 1C: Co-plot with detumescence and infant age on male's intensive following
xb$iage_cat <- cut(xb$ifa,breaks=c(-1, 2, 3, 4, 6),
                   labels=c("under 2 years old", "2 years old", 
                            "3 years old", "over 3 years old"),
                   right=FALSE)

#Change order for facet
xb$iage_cat <- factor(xb$iage_cat,
                      levels = c("3 years old","over 3 years old",
                                 "under 2 years old","2 years old"))

#The number of males in intensive following per hour
xb$flm_h <- xb$flm_day/xb$fl_hours

#a custom function for plotting
binomial_smooth  <-  function(...) {
                    geom_smooth(method = "glm", 
                                method.args = list(family = "binomial"), ...)
                                    }

#plotting
f1c <- ggplot(xb, aes(x=detum_d, y=flm_h))
f1c <- f1c+facet_wrap(.~ iage_cat, ncol = 2)
f1c <- f1c+geom_smooth(method="loess",se=FALSE, size=1,
                      linetype='dashed', color = "#F8766D")+
           geom_point(aes(x=detum_d,y=flm_h, color="flm_h"), size=1.5, shape=16)+
           scale_color_manual(values=c("#60605F"))+
           scale_y_continuous(name = expression("Number of males / hour"),
                              breaks=c(0.0,0.5,1.0,1.5), limits = c(0,1.5))+
           scale_x_continuous(name = expression("Days from detumescence of maximal swelling"),
                              limits = c(-20, 0),breaks = c(-20, -15, -10, -5, 0))+labs(tag = "C")
f1c <- f1c+theme(axis.text.x = element_text(size = 12),
                 axis.text.y = element_text(size = 12),
                 text = element_text(size=14),  
                 plot.tag = element_text(size=17),
                 legend.position='none')
f1c

##############################################################################################
#GLMM-1C, Testing factors influencing males' intensive following behavior (IFB)
####Data days when two or more females with maximal swelling co-exists (77 observation days). 
xc <-  read.csv(file = "Data_Fig1D_S1FigABC_GLMM1C.csv", sep=",", header=TRUE,
                stringsAsFactors = TRUE, na.strings=c(""))

##Standardization (x-mean)/sd (mean: 0, SD: 1)
#Female age
xc$f_ages <- data.Normalization (xc$f_age,type="n1",normalization="f_age")
#Number of males on the day
xc$no_m_days <- data.Normalization (xc$no_m_day,type="n1",normalization="no_m_day")
#Infant age
xc$ifas <- data.Normalization (xc$ifa,type="n1",normalization="infant_age")
#Days from the onset of maximal swelling (day 1 = onset of the maximal swelling)
xc$ms_starts <- data.Normalization (xc$ms_start,type="n1",normalization="ms_start")

#full model
#flm_ox_id_num: if the female was the target of male's intensive following, it was coded 1, if not 0
m1c <- glmer(flm_ox_id_num~ ifas*ms_starts+f_ages+no_m_days+
            (1|ID)+ offset(log(fl_hours)), data = xc, family="binomial") 

#null model
m1cn <- glmer(flm_ox_id_num~  1+(1|ID), data = xc,  family="binomial") 

summary(m1c)
vif(m1c) 

anova(m1c, m1cn)
lrtest(m1c ,m1cn)

####Figure 1D: Co-plot with onset of maximal swelling phase and infant age on male's intensive following
xc$iage_cat <- cut(xc$ifa,
                   breaks=c(-1, 2, 3, 4, 6),
                   labels=c("under 2 years old", "2 years old", 
                            "3 years old", "over 3 years old"),
                   right=FALSE)

#Change order for facet
xc$iage_cat <- factor(xc$iage_cat, levels = c("3 years old","over 3 years old",
                                              "under 2 years old","2 years old"))

#Change binary numbers into factors
xc$flm_ox_id <- as.factor(xc$flm_ox_id)

#a custom function for plotting
binomial_smooth  <-  function(...) {
                     geom_smooth(method = "glm", 
                                 method.args = list(family = "binomial"), ...)
                                    }

#plotting
f1d <- ggplot(xc, aes(x=ms_start, y=flm_ox_id_num))
f1d <- f1d+facet_wrap(.~ iage_cat, ncol = 2)
f1d <- f1d+binomial_smooth(se=FALSE, size=1,
                           linetype='dashed', color = "#F8766D")+
           geom_point(aes(y=flm_ox_id_num,color = "flm_ox_id_num"), size=1.5, shape=16)+
           scale_color_manual(values=c("#60605F"))+
           scale_y_continuous(name = expression("Followed by male (1) or not (0)"),
                              limits = c(0, 1),breaks = c(0, 1))+
           scale_x_continuous(name = expression("Days from onset of maximal swelling"),
                              limits = c(0, 20),breaks = c(0,5,10,15,20))+labs(tag = "D")
f1d <- f1d+theme(axis.text.x = element_text(size = 12),
                 axis.text.y = element_text(size = 12),
                 text = element_text(size=14),  
                 plot.tag = element_text(size=17),
                 legend.position='none')
f1d

####S1 Fig. Properties of the target female of male’s intensive following behavior. 
   #Visualizing the distribution of explanatory variables. 
# gc() #clear memory
#change factor names
xc <- xc %>%
      mutate(flm_ox_id2 = recode(flm_ox_id,
             "o" = "O", "x" = "X"))

#FigS1A: infant age. 
fs1a <- ggplot(xc, aes(y=ifa, x=flm_ox_id2)) 
fs1a <- fs1a+geom_boxplot(outlier.shape = NA)
fs1a <- fs1a+geom_jitter(aes(x=flm_ox_id2,y=ifa, color=ID,  shape=ID), 
                         position=position_jitter(0.2), size=1.5, alpha=0.8)
fs1a <- fs1a+scale_shape_manual(values=c(0,1,2,3,4,5,6,7,8,9))+
             labs(x = "Intensively followed by males", 
                  y = "Age of infants",  tag = "A")
fs1a <- fs1a+theme(axis.text.x = element_text(size = 12),
                  axis.text.y = element_text(size = 12),
                  text = element_text(size=14), 
                  legend.position='right', plot.tag = element_text(size=17))
fs1a     

#FigS1B: onset of maximal swelling
fs1b <- ggplot(xc, aes(y=ms_start, x=flm_ox_id2)) 
fs1b <- fs1b+geom_boxplot(outlier.shape = NA)
fs1b <- fs1b+geom_jitter(aes(x=flm_ox_id2,y=ms_start, color=ID,  shape=ID), 
                       position=position_jitter(0.2), size=1.5, alpha=0.8)
fs1b <- fs1b+scale_shape_manual(values=c(0,1,2,3,4,5,6,7,8,9))+
             labs(x = "Intensively followed by males", 
                  y = "Days from onset of maximal swelling",  tag = "B")
fs1b <- fs1b+theme(axis.text.x = element_text(size = 12),
                   axis.text.y = element_text(size = 12),
                   text = element_text(size=14), 
                   legend.position='right', plot.tag = element_text(size=17))
fs1b

#FigS1C: female age
fs1c <- ggplot(xc, aes(y=f_age, x=flm_ox_id2)) 
fs1c <- fs1c+geom_boxplot(outlier.shape = NA)
fs1c <- fs1c+geom_jitter(aes(x=flm_ox_id2,y=f_age, color=ID,  shape=ID), 
                         position=position_jitter(0.2), size=1.5, alpha=0.8)
fs1c <- fs1c+scale_shape_manual(values=c(0,1,2,3,4,5,6,7,8,9))+
             labs(x = "Intensively followed by males",
                  y = "Age of female",  tag = "C")
fs1c <- fs1c+theme(axis.text.x = element_text(size = 12),
             axis.text.y = element_text(size = 12),
             text = element_text(size=14), 
             legend.position='right', plot.tag = element_text(size=17))
fs1c

S1_Fig_ABC <- ggarrange(fs1a, fs1b, fs1c, ncol=3, common.legend = FALSE)
S1_Fig_ABC

#legend.positions were manually adjusted to reduce the empty space after export.


##############################################################################################
#GLMM-1D, Testing factors influencing males' intensive following behavior (IFB)
####Data only MSP that hormonal ovulation day was determined (14 ovulatory MSPs; 138 observation days). 
####Even within a MSP, if sexual swelling scores dropped from 3, those days were not included.
xd  <- read.csv(file = "Data_GLMM1D.csv", sep=",", header=TRUE,
                stringsAsFactors = TRUE, na.strings=c(""))

##Standardization (x-mean)/sd (mean: 0, SD: 1)
#Female age
xd$f_ages <- data.Normalization (xd$f_age,type="n1",normalization="f_age")
#Number of males on the day
xd$no_m_days <- data.Normalization (xd$no_m_day,type="n1",normalization="no_m_day")
#Number of females with maximal swelling on the day
xd$no_fms_days <- data.Normalization (xd$no_fms_day,type="n1",normalization="no_fms_day")
#Infant age
xd$ifas <- data.Normalization (xd$ifa,type="n1",normalization="infant_age")
#Days from the ovulation day (0: ovulation day, -1: one day before ovulation, 1: one day after ovulation)
xd$ovul_ds <- data.Normalization (xd$ovul_d,type="n1",normalization="ovul_d")

#full model
m1d <- glmer.nb(flm_day ~ifas*ovul_ds+f_ages+ no_m_days+ no_fms_days+
               (1|ID)+offset(log(fl_hours)), data = xd)
summary(m1d)

#null model
m1dn <- glmer.nb(flm_day ~1+ 
                (1|ID)+ offset(log(fl_hours)), data = xd) 

anova(m1d, m1dn)
lrtest(m1d, m1dn)
vif(m1d) 

####Figure 1E: changes in male's intensive following from the day of ovulation
#Data for Figure 1E
xdf <- read.csv(file = "Data_Fig1E_Fig2CD.csv", sep=",", header=TRUE,
                 stringsAsFactors = TRUE, na.strings=c(""))

#Different from the GLMM-1D, we visualized 5 more days from ovulation even when sexual swelling scores dropped from 3,
#to visually check the effect of ovulation regardless of swelling status. This data was not used for GLMM-1D, due to 
#a convergence warning. Despite the convergence warning, if we use the new data set, the significant effect of days
#from ovulation and infant ages on the male behavior did not change. However, different from GLMM-1D, the effect of 
#female age showed a negative effect on male intensive following (they followed younger females more) and the number
#of females with maximal swelling, FMSs, showed a positive effect (when there were more FMSs, more males exhibited 
#intensive following). Nevertheless, due to the convergence warning and 

#Add a dummy row to the original data: -25 days from ovulation as no data available for the day. 
#Create the dummy row (-25 days from the ovulation) without other data.
dummy_row <- data.frame(ovul_d = -25)
#Integrate the dummy value 
xdfs <- bind_rows(xdf, dummy_row)
#subset the data
xdfs <- droplevels(subset(xdf, ovul_d <6 & ovul_d>-26))
xdfs$ovulation <- as.factor(xdfs$ovul_d)

#plotting
f1e <- ggplot(xdfs, aes(x=ovulation, y=flm_day/fl_hours))+
              scale_y_continuous(breaks = c(0.0,0.5,1.0,1.5, 2.0), limits = c(0,2))
f1e <- f1e+geom_boxplot(outlier.shape = NA)
f1e <- f1e+geom_point(aes(x=ovulation,y=flm_day/fl_hours, fill=ovulation),
                      position=position_jitterdodge(jitter.width=3,  
                                                    dodge.width=0.5),size=1.7, alpha=0.4)
f1e <- f1e+labs(x = "Days from ovulation", y = "Number of males/hour")+ labs(tag = "E")
f1e <- f1e+theme(axis.text.x = element_text(size = 12),
                  axis.text.y = element_text(size = 12),
                  text = element_text(size=14), 
                  legend.position='none',
                  plot.tag = element_text(size=17))
f1e


####Extra thoughts####
#You can visualize the distribution of the female age and female with maximal swelling to better evaluate
#the relevance of the significance in a replication of GLMM-1D using the data for Figure 1E. As you can 
#see in the two figures (f1esa and f1esb), the medians are overlapping and data distribution between the
#two categories are almost identical indicating need for caution to interpret the significance.
summary(xdf)
xdf <- xdf %>%
       mutate(flm_ox_id2 = recode(flm_ox_id,
                                  "o" = "O", "x" = "X"))

#data distribution of the female age
f1esa <- ggplot(xdf, aes(y=f_age, x=flm_ox_id2)) 
f1esa <- f1esa+geom_boxplot(outlier.shape = NA)
f1esa <- f1esa+geom_jitter(aes(x=flm_ox_id2,y=f_age, color=ID,  shape=ID), 
                           position=position_jitter(0.2), size=1.5, alpha=0.8)
f1esa <- f1esa+scale_shape_manual(values=c(0,1,2,3,4,5,6,7,8,9))+
               labs(x = "Intensively followed by males", 
                    y = "Age of female (standardized)",  tag = "A")
f1esa <- f1esa+theme(axis.text.x = element_text(size = 12),
                     axis.text.y = element_text(size = 12),
                     text = element_text(size=14), 
                     legend.position='right', plot.tag = element_text(size=17))
f1esa

#data distribution of the females with maximal swelling 
f1esb <- ggplot(xdf, aes(y=no_fms_day, x=flm_ox_id2)) 
f1esb <- f1esb+geom_boxplot(outlier.shape = NA)
f1esb <- f1esb+geom_jitter(aes(x=flm_ox_id2,y=no_fms_day, color=ID,  shape=ID), 
                           position=position_jitter(0.2), size=1.5, alpha=0.8)
f1esb <- f1esb+scale_shape_manual(values=c(0,1,2,3,4,5,6,7,8,9))+
               labs(x = "Intensively followed by males", 
                    y = "No. FMSs per day (standardized)",  tag = "B")
f1esb <- f1esb+theme(axis.text.x = element_text(size = 12),
                     axis.text.y = element_text(size = 12),
                     text = element_text(size=14), 
                     legend.position='right', plot.tag = element_text(size=17))
f1esb

f1es <- ggarrange(f1esa,f1esb,ncol=2,common.legend = TRUE)
f1es

############
#Figure 1ABCDE together.
fig1 <- ggarrange(f1a,f1b,f1c,f1d, nrow=2, ncol=2, heights = c(0.8, 1),
                  common.legend = FALSE, legend=NULL)
Fig1ABCDE <- ggarrange(fig1,f1e, ncol=1, heights = c(1.8, 0.8),
                  common.legend = FALSE, legend=NULL)
Fig1ABCDE


############
##Figure 2A and 2B: the probability of ovulation and fertility
ov <- read.csv(file = "Data_Fig2AB.csv", sep=",", header=TRUE, na.strings=c(""))
#Changing days from the onset of maximal swelling into factor
ov$onset_day <- as.factor(ov$days_from_onset)
#Changing days from the detumescence of maximal swelling into factor
ov$detum_day <- as.factor(ov$days_from_detum)
#change factor names
ov <- ov %>%
      mutate(probability = recode(category, 
                                  "ovulation" = "Ovulation", 
                                  "fertility" = "Fertility"))
#plotting Fig2A
fig2a <- ggplot(data=ov, aes(x=onset_day, y=probability_onset, group=probability))+
                scale_y_continuous(breaks = c(0.0,0.3,0.6,0.9),
                                   limits = c(0,0.9))
fig2a <- fig2a+geom_line(aes(color=probability, linetype=probability))+
               scale_linetype_manual(values=c("solid", "solid"))+
               geom_point( aes(shape=probability, color=probability), size=2)+
               scale_color_manual(values=c('#000000','#ED3D0A'))+
               scale_shape_manual(values=c(16, 1))
fig2a <- fig2a+labs(x = "Days from the onset of maximal swelling", 
                    y = "Probability", tag = "A")
fig2a <- fig2a+theme(axis.text.x = element_text(size = 10),
                     axis.text.y = element_text(size = 10),
                     text = element_text(size=14), 
                     plot.tag = element_text(size=17),
                     legend.position = c(0.85, 0.85),
                     legend.title = element_blank() )
fig2a

#plotting Fig2B
fig2b  <- ggplot(data=ov, aes(x=detum_day, y=probability_detum, group=probability))+
                 scale_y_continuous(breaks = c(0.0,0.3,0.6,0.9),
                                    limits = c(0,0.9))
fig2b <- fig2b+geom_line(aes(color=probability, linetype=probability))+
               scale_linetype_manual(values=c("solid", "solid"))+
               geom_point( aes(shape=probability, color=probability), size=2)+
               scale_color_manual(values=c('#000000','#ED3D0A'))+
               scale_shape_manual(values=c(16, 1))
fig2b <- fig2b+labs(x = "Days from the detumescence of maximal swelling", 
                    y = "Probability", tag = "B")
fig2b <- fig2b+theme(axis.text.x = element_text(size = 10),
                    axis.text.y = element_text(size = 10),
                    text = element_text(size=14),  
                    plot.tag = element_text(size=17),
                    legend.position = c(0.85, 0.85),
                    legend.title = element_blank() )
fig2b

#####Figure 2C: from the onset of maximal swelling  
#Figure 2C and 2D are using the same data for Figure 1E 
#Sub-setting the data to keep consistency with Fig 1E.
xdf_onset <- droplevels(subset(xdf, detum_st <31 & detum_st>-1))
#Change numbers into factor
xdf_onset$onset <- as.factor(xdf_onset$detum_st)

#plotting Fig2C
fig2c <- ggplot(xdf_onset, aes(x=onset, y=flm_day/fl_hours)) +
                scale_y_continuous(breaks = c(0.0,0.5,1.0,1.5, 2.0),
                                   limits = c(0,2))
fig2c <- fig2c+geom_boxplot(outlier.shape = NA)
fig2c <- fig2c+geom_point(aes(x=onset,y=flm_day/fl_hours, fill=onset), # color=i_age
               position=position_jitterdodge(jitter.width=3,  
                                             dodge.width=0.5),size=1.5, alpha=0.4)
fig2c <- fig2c+labs(x = "Days from the onset of maximal swelling", 
                    y = "Number of males/hour", tag = "C")
fig2c <- fig2c+theme(axis.text.x = element_text(size = 10),
                     axis.text.y = element_text(size = 10),
                     text = element_text(size=14),  
                     plot.tag = element_text(size=17),
                     legend.position='none')
fig2c

#### Figure 2D: from the detumescence of maximal swelling
#Create the dummy row (adding 4 days after the detumescence, but no other data)
dummy_row <- data.frame(detum_d = 4)
#Integrate the dummy value 
xdf <- bind_rows(xdf, dummy_row)
#Sub-setting the data to keep consistancy with Fig 1E. 
xdf_detum <- droplevels(subset(xdf, detum_d <6 & detum_d>-26))
xdf_detum$detum <- as.factor(xdf_detum$detum_d)

#plotting Fig2D
fig2d <- ggplot(xdf_detum, aes(x=detum, y=flm_day/fl_hours)) +
                scale_y_continuous(breaks = c(0.0,0.5,1.0,1.5, 2.0),
                                   limits = c(0,2))
fig2d <- fig2d+geom_boxplot(outlier.shape = NA)
fig2d <- fig2d+geom_point(aes(x=detum,y=flm_day/fl_hours, fill=detum), # color=i_age
               position=position_jitterdodge(jitter.width=3,  
                                             dodge.width=0.5),size=1.5, alpha=0.4)
fig2d <- fig2d+labs(x = "Days from detumescence", 
                    y = "Number of males/hour", tag = "D" )
fig2d <- fig2d+theme(axis.text.x = element_text(size = 10),
                     axis.text.y = element_text(size = 10),
                     text = element_text(size=14),  
                     plot.tag = element_text(size=17),
                     legend.position='none')
fig2d

############
#all figures together for Fig 2ABCD
Fig2ABCD <- ggarrange(fig2a, fig2b, fig2c, fig2d, ncol=2,nrow=2, 
                      common.legend = FALSE, legend=NULL) 
Fig2ABCD
#after making figure, figure legends for Fig. 2A and 2B were manually adjusted.


########################################################################################
#GLMM-2ABCD, Testing factors influencing males' copulation, solicitation and intervention of copulation
#import data
y <- read.csv(file = "Data_Fig3A_to_O_S3Fig_GLMM2ABCD.csv", sep=",", header=TRUE,
              stringsAsFactors = TRUE, na.strings=c("")) 
#Adding a male rank class column: 1 to 3 (High-ranking), 4 to 10 (Low-ranking) 
y$m_rankc <- cut(y$m_rank, breaks=c(1,4,11), labels=c("High","Low"), right=FALSE)

#limit the data set from 14 days from ovulation (day -14) to the date of ovulation (day 0)
ya <- droplevels(subset(y, ovul<1& ovul>-15))

##Standardization (x-mean)/sd (mean: 0, SD: 1)
#Days from the ovulation day (0: ovulation day, -1: one day before ovulation, 1: one day after ovulation)
ya$ovuls <- data.Normalization (ya$ovul,type="n1",normalization="ovul")
#Infant age
ya$ifas <- data.Normalization (ya$ifa,type="n1",normalization="ifa")
#Female age
ya$f_ages <- data.Normalization (ya$f_age,type="n1",normalization="f_age")
#Male age
ya$m_ages <- data.Normalization (ya$m_age,type="n1",normalization="m_age")
#Male rank
ya$m_ranks <- data.Normalization (ya$m_rank,type="n1",normalization="m_rank")

############
#GLMM-2A, Testing factors influencing male's copulation (ordinal male rank. 1: highest, 10: lowest)
#no_cp: the number of copulation
#obs_to: total hours that each male-female dyad observed together on the day,
#when one male-female dyad observed together once in 1-hour party segment, it
#was counted as 1. 
#dyad: the ID of male-female dyad (e.g, if KT and Fk, it is KT-Fk)
#cycle_id: the ID of maximal swelling phase

#full model
m2a <- glmer.nb(no_cp ~ ovuls+ifas+m_ranks+ m_ages+f_ages+
               (1|dyad:cycle_id)+offset(log(obs_to)),
                data = ya)
summary(m2a)

#null model
m2an <- glmer.nb(no_cp ~ 1+
                (1|dyad:cycle_id)+offset(log(obs_to)),
                 data = ya)
vif(m2a)
anova(m2a, m2an)
lrtest(m2a, m2an)

############
#GLMM-2B, Testing factors influencing male's copulation (male rank High (1 to 3) vs Low (4 to 10))
#full model
m2b <- glmer.nb(no_cp ~ ovuls+ifas+m_rankc+m_ages+ovuls:ifas:m_rankc+
               (1|dyad:cycle_id)+offset(log(obs_to)),
                data = ya)
summary(m2b)

#null model. it is the same as the null model of m2a 
m2bn <- m2an

vif(m2b)
anova(m2b, m2bn)
lrtest(m2b, m2bn)

####S3 Fig: The effect of male rank (high vs low) on male copulation
#model for the graphic using raw data (no standardization)
m2bg <- glmer.nb(no_cp ~ ovul+ifa+m_rankc+m_age+ovul:ifa:m_rankc+
                (1|dyad:cycle_id)+offset(log(obs_to)),
                 data = ya)
summary(m2bg)

#plotting
S3_Fig <- plot_model(m2bg, type = "pred", terms = c("ovul","m_rankc","ifa[2,3,4]" ),
                     facet.grid = "ifa[2,3,4]",
                     colors=c("#F8766D", "#619CFF"),
                     legend.title = "Male rank")+
                     aes(linetype=group, color=group)+
                     scale_x_continuous(minor_breaks = NULL)+
                     guides(color = guide_legend(title = "Male rank"),
                     linetype = guide_legend(title = "Male rank")) 
S3_Fig$data$facet <- ifelse(S3_Fig$data$facet == "ifa = 2", "Infant age = 2",
                     ifelse(S3_Fig$data$facet == "ifa = 3", "Infant age = 3",
                     ifelse(S3_Fig$data$facet == "ifa = 4", "Infant age = 4", 99)))
S3_Fig$data$facet <- factor(S3_Fig$data$facet, levels = c("Infant age = 2",
                                                      "Infant age = 3", "Infant age = 4"))
S3_Fig <- S3_Fig + labs(title = NULL, x = "Days from ovulation", y = "Copulation / hour")+
                   theme(axis.text.x = element_text(size = 12),
                   axis.text.y = element_text(size = 12),
                   text = element_text(size=14), legend.position= "top")
S3_Fig

############
####GLMM-2C, Testing factors influencing male's intervention of copulation
#full model
m2c <- glmer.nb(intv_dyad ~ ovuls+ifas+m_ranks+m_ages+f_ages+
               (1|dyad:cycle_id)+offset(log(obs_to)),
                data = ya)
summary(m2c)

#null model. it is the same as the null model of m2a 
m2cn <- glmer.nb(intv_dyad~ 1+
                (1|dyad:cycle_id)+offset(log(obs_to )),
                 data = ya)

vif(m2c)
anova(m2c, m2cn)
lrtest(m2c, m2cn)

#Checking over dispersion of the model
overdisp_fun <- function(model) {
  rdf <- df.residual(model)
  rp <- residuals(model,type="pearson")
  Pearson.chisq <- sum(rp^2)
  prat <- Pearson.chisq/rdf
  pval <- pchisq(Pearson.chisq, df=rdf, lower.tail=FALSE)
  c(chisq=Pearson.chisq,ratio=prat,rdf=rdf,p=pval)
}
overdisp_fun(m2c)#not a serious concern

############
####GLMM-2D, Testing factors influencing male's solicitation of copulation
#full model
m2d <- glmer.nb(sol_dyad~ ovuls+ifas+m_ranks+ m_ages+ f_ages+
               (1|dyad:cycle_id)+ offset(log(obs_to)),
               data = ya)
summary(m2d)

#null model. it is the same as the null model of m2a 
m2dn <- glmer.nb(sol_dyad~ 1+
                (1|dyad:cycle_id)+ offset(log(obs_to)),
                data = ya)

vif(m2d)
anova(m2d, m2dn)
lrtest(m2d, m2dn)

############
####Fig 3: factors influencing male copulation, intervention & solicitation of copulation
#####Data preparation for 15 prediction plots (Fig 3A to 3O)
#model for graphics using raw data (no standardization) for Fig 3A to 3E
#resembling the GLMM-2A: factors influencing male copulation, but with raw data

#model for plotting
m2ag <- glmer.nb(no_cp ~ ovul+ifa+m_rank+m_age+f_age+
                (1|dyad:cycle_id)+offset(log(obs_to)),
                 data = ya)
summary(m2ag)

####data sets
#effect of days from ovulation
ovc.1 <- effect("ovul", m2ag, xlevels=15)
df.ovc <- as.data.frame(ovc.1)
df.ovc$factor <- colnames(df.ovc[1]) #using the first column name
df.ovc$graphs <- "ovc" 
df.ovc$panels <- "Copulation"
colnames(df.ovc)[1]  <-  "x_var"

#effect of infant age
iac.1 <- effect("ifa", m2ag, xlevels=8)
df.iac <- as.data.frame(iac.1)
df.iac$factor <- colnames(df.iac[1]) #using the first column name
df.iac$graphs <- "iac" 
df.iac$panels <- "Copulation"
colnames(df.iac)[1]  <-  "x_var"

#effect of male age
mac.1 <- effect("m_age", m2ag, xlevel=37)
df.mac <- as.data.frame(mac.1)
df.mac$factor <- colnames(df.mac[1]) #using the first column name
df.mac$graphs <- "mac" 
df.mac$panels <- "Copulation"
colnames(df.mac)[1]  <-  "x_var"

#effect of male rank
rkc.1 <- effect("m_rank", m2ag, xlevels=list(m_rank=c(1,2,3,4,5,6,7,8,9,10)))
df.rkc <- as.data.frame(rkc.1)
df.rkc$factor <- colnames(df.rkc[1]) #using the first column name
df.rkc$graphs <- "rkc" 
df.rkc$panels <- "Copulation"
colnames(df.rkc)[1]  <-  "x_var"

# effect of female age
fac.1 <- effect("f_age", m2ag, xlevels=28)
df.fac <- as.data.frame(fac.1)
df.fac$factor <- colnames(df.fac[1]) #using the first column name
df.fac$graphs <- "fac" 
df.fac$panels <- "Copulation"
colnames(df.fac)[1]  <-  "x_var"

############
#model for graphics using raw data (no standardization) for Fig 3F to 3J
#resembling the GLMM-2C: factors influencing male intervention of copulation

#model for plotting
m2cg <- glmer.nb(intv_dyad~ovul+ifa+m_age+m_rank+f_age+
                (1|dyad:cycle_id)+offset(log(obs_to )),
                 data = ya) 
summary(m2cg)

####data sets
#effect of days from ovulation
ovi.1 <- effect("ovul", m2cg, xlevels=15)
df.ovi <- as.data.frame(ovi.1)
df.ovi$factor <- colnames(df.ovi[1]) #using the first column name
df.ovi$graphs <- "ovi" 
df.ovi$panels <- "Intervention"
colnames(df.ovi)[1]  <-  "x_var"

#effect of infant age
iai.1 <- effect("ifa", m2cg, xlevels = 8)
df.iai <- as.data.frame(iai.1)
df.iai$factor <- colnames(df.iai[1]) #using the first column name
df.iai$graphs <- "iai" 
df.iai$panels <- "Intervention"
colnames(df.iai)[1]  <-  "x_var"

#effect of male age
mai.1 <- effect("m_age", m2cg, xlevel=37)
df.mai <- as.data.frame(mai.1)
df.mai$factor <- colnames(df.mai[1]) #using the first column name
df.mai$graphs <- "mai" 
df.mai$panels <- "Intervention"
colnames(df.mai)[1]  <-  "x_var"

#effect of male rank
rki.1 <- effect("m_rank", m2cg, xlevels=list(m_rank=c(1,2,3,4,5,6,7,8,9,10)))
df.rki <- as.data.frame(rki.1)
df.rki$factor <- colnames(df.rki[1]) #using the first column name
df.rki$graphs <- "rki" 
df.rki$panels <- "Intervention"
colnames(df.rki)[1]  <-  "x_var"

#effect of female age
fai.1 <- effect("f_age", m2cg, xlevels=28)
df.fai <- as.data.frame(fai.1)
df.fai$factor <- colnames(df.fai[1]) #using the first column name
df.fai$graphs <- "fai" 
df.fai$panels <- "Intervention"
colnames(df.fai)[1]  <-  "x_var"

############
#model for graphics using raw data (no standardization) for Fig 3K to 3O
#resembling the GLMM-2D: factors influencing male's solicitation of copulation

#model for plotting
m2dg <- glmer.nb(sol_dyad~ovul+ifa+m_rank+m_age+f_age+
                (1|dyad:cycle_id)+ offset(log(obs_to)),
                 data = ya)
summary(m2dg)

#effect of days from ovulation
ovs.1 <- effect("ovul", m2dg, xlevels=15)
df.ovs <- as.data.frame(ovs.1)
df.ovs$factor <- colnames(df.ovs[1]) #using the first column name
df.ovs$graphs <- "ovs" 
df.ovs$panels <- "Solicitation"
colnames(df.ovs)[1]  <-  "x_var"

#effect of infant age
ias.1 <- effect("ifa", m2dg, xlevels = 8)
df.ias <- as.data.frame(ias.1)
df.ias$factor <- colnames(df.ias[1]) #using the first column name
df.ias$graphs <- "ias" 
df.ias$panels <- "Solicitation"
colnames(df.ias)[1]  <-  "x_var"

#effect of male age
mas.1 <- effect("m_age", m2dg, xlevel=37)
df.mas <- as.data.frame(mas.1)
df.mas$factor <- colnames(df.mas[1]) #using the first column name
df.mas$graphs <- "mas" 
df.mas$panels <- "Solicitation"
colnames(df.mas)[1]  <-  "x_var"

#effect of male rank
rks.1 <- effect("m_rank", m2dg, xlevels=list(m_rank=c(1,2,3,4,5,6,7,8,9,10)))
df.rks <- as.data.frame(rks.1)
df.rks$factor <- colnames(df.rks[1]) #using the first column name
df.rks$graphs <- "mas" 
df.rks$panels <- "Solicitation"
colnames(df.rks)[1]  <-  "x_var"

#effect of female age
fas.1 <- effect("f_age", m2dg, xlevels=28)
df.fas <- as.data.frame(fas.1)
df.fas$factor <- colnames(df.fas[1]) #using the first column name
df.fas$graphs <- "fas" 
df.fas$panels <- "Solicitation"
colnames(df.fas)[1]  <-  "x_var"


#Data framing for graphics
data_fig3 <- rbind(df.ovc,df.iac,df.mac,df.rkc,df.fac,
                   df.ovi,df.iai,df.mai,df.rki,df.fai,
                   df.ovs,df.ias,df.mas,df.rks,df.fas)


#Change factor names
ov <- ov %>%
      mutate(probability = recode(category, 
                                 "ovulation" = "Ovulation", 
                                 "fertility" = "Fertility"))

data_fig3 <- data_fig3 %>%
             mutate(factor2 = recode(factor,
                                    "f_age" = "Female age",
                                    "ifa" = "Infant age",
                                    "m_age" = "Male age",
                                    "m_rank" = "Male rank",
                                    "ovul" = "Days from ovulation"))

#change order of factors
data_fig3$fact <- droplevels(factor(data_fig3$factor2,
                           levels=c("Days from ovulation", 
                                    "Infant age","Male rank", "Male age", "Female age")))

#Plotting
Fig3 <- ggplot(data_fig3, aes(x=x_var, fit, group=fact,fill=panels))+
             geom_ribbon(aes(ymin = lower, ymax = upper), alpha = .25) +
             geom_line(size = 1,color="#353535", aes(linetype=panels))+
             facet_wrap(panels~fact, ncol = 5, as.table = TRUE, scales = "free_x")

#Important#
#You have to run the following custom function to go for next step for Fig 3. 
####custom functions
scale_override <- function(which, scale) {
  if(!is.numeric(which) || (length(which) != 1) || (which %% 1 != 0)) {
    stop("which must be an integer of length 1")
  }
  
  if(is.null(scale$aesthetics) || !any(c("x", "y") %in% scale$aesthetics)) {
    stop("scale must be an x or y position scale")
  }
  
  structure(list(which = which, scale = scale), class = "scale_override")
}


CustomFacetWrap <- ggproto(
  "CustomFacetWrap", FacetWrap,
  init_scales = function(self, layout, x_scale = NULL, y_scale = NULL, params) {
    # make the initial x, y scales list
    scales <- ggproto_parent(FacetWrap, self)$init_scales(layout, x_scale, y_scale, params)
    
    if(is.null(params$scale_overrides)) return(scales)
    
    max_scale_x <- length(scales$x)
    max_scale_y <- length(scales$y)
    
    # ... do some modification of the scales$x and scales$y here based on params$scale_overrides
    for(scale_override in params$scale_overrides) {
      which <- scale_override$which
      scale <- scale_override$scale
      
      if("x" %in% scale$aesthetics) {
        if(!is.null(scales$x)) {
          if(which < 0 || which > max_scale_x) stop("Invalid index of x scale: ", which)
          scales$x[[which]] <- scale$clone()
        }
      } else if("y" %in% scale$aesthetics) {
        if(!is.null(scales$y)) {
          if(which < 0 || which > max_scale_y) stop("Invalid index of y scale: ", which)
        }
      } else {
        stop("Invalid scale")
      }
    }
    
    # return scales
    scales
  }
)

facet_wrap_custom <- function(..., scale_overrides = NULL) {
  # take advantage of the sanitizing that happens in facet_wrap
  facet_super <- facet_wrap(...)
  
  # sanitize scale overrides
  if(inherits(scale_overrides, "scale_override")) {
    scale_overrides <- list(scale_overrides)
  } else if(!is.list(scale_overrides) || 
            !all(vapply(scale_overrides, inherits, "scale_override", FUN.VALUE = logical(1)))) {
    stop("scale_overrides must be a scale_override object or a list of scale_override objects")
  }
  
  facet_super$params$scale_overrides <- scale_overrides
  
  ggproto(NULL, CustomFacetWrap,
          shrink = facet_super$shrink,
          params = facet_super$params
  )
}

#Complete the final step for Fig 3.
Fig3 <- Fig3 +
      facet_wrap_custom(panels~fact, scales = "free", ncol = 5, scale_overrides = list(
      scale_override(6, scale_y_continuous(breaks = c(0.0, 0.10, 0.20), limits=c(0, 0.20))),
      scale_override(7, scale_y_continuous(breaks = c(0.0, 0.10, 0.20), limits=c(0, 0.20))),
      scale_override(8, scale_y_continuous(breaks = c(0.0, 0.10, 0.20), limits=c(0, 0.20))),
      scale_override(9, scale_y_continuous(breaks = c(0.0, 0.10, 0.20), limits=c(0, 0.20))),
      scale_override(10,scale_y_continuous(breaks = c(0.0, 0.10, 0.20), limits=c(0, 0.20))),
    
      scale_override(1, scale_y_continuous(breaks = c(0.0, 0.1, 0.2, 0.3, 0.4, 0.5), limits=c(0, 0.42))),
      scale_override(2, scale_y_continuous(breaks = c(0.0, 0.1, 0.2, 0.3, 0.4, 0.5), limits=c(0, 0.42))),
      scale_override(3, scale_y_continuous(breaks = c(0.0, 0.1, 0.2, 0.3, 0.4, 0.5), limits=c(0, 0.42))),
      scale_override(4, scale_y_continuous(breaks = c(0.0, 0.1, 0.2, 0.3, 0.4, 0.5), limits=c(0, 0.42))),
      scale_override(5, scale_y_continuous(breaks = c(0.0, 0.1, 0.2, 0.3, 0.4, 0.5), limits=c(0, 0.42))),
    
      scale_override(11, scale_y_continuous(breaks = c(0.0, 0.1, 0.2, 0.3, 0.4), limits=c(0, 0.4))),
      scale_override(12, scale_y_continuous(breaks = c(0.0, 0.1, 0.2, 0.3, 0.4), limits=c(0, 0.4))),
      scale_override(13, scale_y_continuous(breaks = c(0.0, 0.1, 0.2, 0.3, 0.4), limits=c(0, 0.4))),
      scale_override(14, scale_y_continuous(breaks = c(0.0, 0.1, 0.2, 0.3, 0.4), limits=c(0, 0.4))),
      scale_override(15, scale_y_continuous(breaks = c(0.0, 0.1, 0.2, 0.3, 0.4), limits=c(0, 0.4))),
    
      scale_override(3, scale_x_continuous(breaks = 1:10,  minor_breaks = NULL)),
      scale_override(8, scale_x_continuous(breaks = 1:10,  minor_breaks = NULL)),
      scale_override(13, scale_x_continuous(breaks = 1:10,  minor_breaks = NULL)),
      scale_override(1, scale_x_continuous(breaks = c(-15,-10,-5,0), limits=c(-15, 0), minor_breaks = NULL)),
      scale_override(6, scale_x_continuous(breaks = c(-15,-10,-5,0), limits=c(-15, 0), minor_breaks = NULL)),
      scale_override(11, scale_x_continuous(breaks = c(-15,-10,-5,0), limits=c(-15, 0), minor_breaks = NULL)),
      scale_override(5, scale_x_continuous(breaks = c(10, 20, 30, 40, 50),limits=c(10, 45))),
      scale_override(10, scale_x_continuous(breaks = c(10, 20, 30, 40, 50),limits=c(10, 45))),
      scale_override(15, scale_x_continuous(breaks = c(10, 20, 30, 40, 50),limits=c(10, 45)))),
      
      labeller = labeller(.multi_line = FALSE))

Fig3AO <- Fig3+labs(x = NULL, y = NULL)+
              theme(axis.text.x = element_text(size = 10),
                    axis.text.y = element_text(size = 10),
                    legend.text=element_text(size=14),
                    text = element_text(size=14),legend.position="top")+
             guides(fill = guide_legend(title = NULL),
                    color = guide_legend(title = NULL),
                    linetype = guide_legend(title = NULL)) 
Fig3AO

#After creating this figure, I used Inkscape to remove 'Copulation', 'Intervention', and
#'Solicitation' from each plot and to add labels ('A' to 'O'), significance marks, the y-axis
#title, and three rectangles to better distinguish the three different models.


############
####LM-2E, Testing factors influencing male-male agonistic interactions
#import male-male aggression data
yb <- read.csv(file = "Data_Fig4ABCD_LM2E.csv", sep=",", header=TRUE,
               stringsAsFactors = TRUE, na.strings=c("")) 

#calculation of hourly male-male agonistic interactions (male aggression rate)
yb$agomperh <- yb$ago_t/yb$no_m_day/yb$fl_hours

#square root transformation of the male aggression rate
yb$sqagomperh <- sqrt(yb$agomperh)

# standardization
yb$no_fms_days <- data.Normalization (yb$no_fms_day,type="n1",normalization="no_fms_day")
yb$no_m_days <- data.Normalization (yb$no_m_day,type="n1",normalization="no_m_day")

#full model
m2e <- lm(sqagomperh ~ fld_ox+no_fms_days*no_m_days,
          data = yb)
summary(m2e)

#null model
m2en <- lm(sqagomperh ~ 1,
           data = yb) 

vif(m2e)
anova(m2e, m2en)
lrtest(m2e, m2en)

####Fig 4ABCD: The factors influencing hourly aggression rate per male 
#fig4a, aggression rate depending on the existence of male's intensive following over females 
f4a <- ggplot(yb, aes(x=fld_ox, y=ago_t/no_m_day/fl_hours))
f4a <- f4a+geom_boxplot(outlier.shape = NA)+
           geom_point(aes(x=fld_ox,y=ago_t/no_m_day/fl_hours, fill=fld_ox),
           position=position_jitterdodge(jitter.width=0.9,  
                                         dodge.width=0.9),size=2, alpha=0.4)
f4a <- f4a+labs(x = "Male's intensive following",
                y = "Aggressions / male / hour", tag="A")+
          theme(axis.text.x = element_text(size = 12),
                axis.text.y = element_text(size = 12),
                text = element_text(size=14), 
                legend.position='none', plot.tag = element_text(size=17))
f4a

#fig4b, aggression rate depending on the number of females with maximal swelling (FMSs) 
#You can also add a dummy row to the original data: Number of females (7) with maximal swelling.
#dummy_row2 <- data.frame(no_fms_day = 7)
#Integrate the dummy row to the data
# ybf <- rbind.fill(yb, dummy_row2)

#change numbers into factors
yb$no_fms_dayf <- as.factor(yb$no_fms_day)

#plotting
f4b <- ggplot(yb, aes(x=no_fms_dayf, y=ago_t/no_m_day/fl_hours))
f4b <- f4b+geom_boxplot(outlier.shape=NA)+
           geom_point(aes(x=no_fms_dayf,y=ago_t/no_m_day/fl_hours, fill=no_fms_dayf),
           position=position_jitterdodge(jitter.width=2,dodge.width=2),size=2,  alpha=0.4)

f4b <- f4b+labs(x = "Number of females with maximal swelling", 
                y = "Aggressions / male / hour", tag="B")+
          theme(axis.text.x = element_text(size = 12),
                axis.text.y = element_text(size = 12),
                text = element_text(size=14), 
                legend.position='none', plot.tag = element_text(size=17))
f4b

###########
####fig 4c: Relationship between the effect of the number of males and FMS on hourly male aggression rate.
#model for graphics (using original values; no data transformation and standardization) 
ago_3d <- lm(agomperh ~ no_fms_day * no_m_day , data = yb)
summary(ago_3d)

# Create a grid for the x and y values
x <- seq(min(yb$no_fms_day), max(yb$no_fms_day), length.out = 100)
y <- seq(min(yb$no_m_day), max(yb$no_m_day), length.out = 100)
grid <- expand.grid(no_fms_day = x, no_m_day = y)

# Predict z values using the fitted model
grid$z <- predict(ago_3d, newdata = grid, type = "response")

# Reshape the predicted values into a matrix
z_matrix <- matrix(grid$z, nrow = length(x), ncol = length(y))

# Create the 3D surface plot
f4c <- plot_ly(x = x, y = y, z = z_matrix, type = "surface",
               colorscale = list(c(0, 1), c('#018d71', '#a60012'))) %>%
      layout(title = "3D Surface Plot from GLM Model",
             scene = list(xaxis = list(title = "Number of FMSs", range = c(0, max(yb$no_fms_day))),
                          yaxis = list(title = "Number of Males", range = c(0, max(yb$no_m_day))),
                          zaxis = list(title = "Aggressions/Male/Hour", range = c(0, max(z_matrix))),
                          aspectmode = "cube"))
f4c

###########
####fig4d: visualizing interaction term between the number of FMSS and the number of males
#Convert a column to a factor
yb$no_m_dayf <- as.factor(yb$no_m_day)

#Calculate mean and standard deviation of no_m_day
mean_no_m_day <- mean(yb$no_m_day)
sd_no_m_day <- sd(yb$no_m_day)

# Define the groups based on mean and SD, and reorder them to High, Medium, Low
yb <- yb %>%
    mutate(group = case_when(
    no_m_day > mean_no_m_day + sd_no_m_day ~ "Mean + 1SD (9.6)",
    no_m_day >= mean_no_m_day - sd_no_m_day & no_m_day <= mean_no_m_day + 
                sd_no_m_day ~ "Mean (7.4)",
    no_m_day < mean_no_m_day - sd_no_m_day ~ "Mean - 1SD (5.2)"))

# Map groups to shapes
shape_map <- c("Mean + 1SD (9.6)" = 16, "Mean (7.4)" = 17, "Mean - 1SD (5.2)" = 18)
yb$shape <- shape_map[yb$group]

# Define colors for lines and shades
line_colors <- c("Mean + 1SD (9.6)" = "#f8756b", "Mean (7.4)" = "#619cff", "Mean - 1SD (5.2)" = "#00b835")
shade_colors <- c("Mean + 1SD (9.6)" = "#9e1307", "Mean (7.4)" = "#003582", "Mean - 1SD (5.2)" = "#005117")

# Create interaction plot manually using ggplot2
f4d <- ggplot(yb, aes(x = no_fms_day, y = agomperh, color = group, shape = group)) +
       geom_point(alpha = 0.7) +
       geom_smooth(method = "lm", se = TRUE, fullrange = TRUE, aes(fill = group), alpha = 0.16) +
       scale_x_continuous(breaks = c(0,1,2,3,4,5,6,7,8), limits = c(-0.05,8.05)) +
       labs( x = "Number of FMSs", y = "Aggressions/male/hour",tag="D") +
  # theme_minimal() +
       theme(axis.text.x = element_text(size = 12),
             axis.text.y = element_text(size = 12),
             text = element_text(size=14), 
             plot.tag = element_text(size=17),
             legend.position = c(0.82, 0.88))+
       scale_shape_manual(name = "Number of Males", values = shape_map) +
       scale_fill_manual(name = "Number of Males", values = shade_colors) +
       scale_color_manual(name = "Number of Males", values = line_colors)

f4d

############
#####Combining Fig 4ABCD together.
f4top <- ggarrange(f4a, f4b, ncol=2, common.legend = FALSE, widths = c(0.4, 1)) 

#save f4c as plotly_static.png file.
orca(f4c, "plotly_static.png")  #orca installation may require

#save f4c as an svg file using kaleido (Despite svg format, saved image is a raster image)
plotly::save_image(f4c, file = "plotly_static.svg", width = 800, height = 600, engine = "kaleido")

f4c_png <- ggplot()+
  annotation_raster(image_read("plotly_static.png"), #You can also use plotly_static.svg instead of png.
                    xmin=-Inf, xmax=Inf, ymin=-Inf, ymax=Inf) +
  theme_void()+labs(tag="C")+theme(plot.tag = element_text(size=17))

f4down <- ggarrange(f4c_png,f4d, ncol=2, common.legend = FALSE)

#combining all figures
Fig4ABCD <- ggarrange(f4top,f4down, nrow=2, common.legend = FALSE)
Fig4ABCD

#To better illustrate the interdependence between the effects of the number of males and FMS 
#on male-male aggression, the angle of the 3D surface in Figure 4C of the manuscript was 
#adjusted and recreated as a vector graphic using Inkscape.

###########
#Mann–Whitney–Wilcoxon (MWW/MWU) test to compare the length of maximal swelling phase Between 
#bonobos and chimpanzees (Table 3) in Discussion.
swelling <- data.frame(species = c(rep("Chimpanzee", 7), rep("Bonobo", 8)),
                       average = c(12.7, 10.9, 12.5, 10.9, 11.9, 9.6, 10.4, 
                                   11.5, 16, 10.6, 14.6, 12.9, 14.0, 13.4, 15.3))

wilcox.test(average ~ species, data = swelling, exact = FALSE)
